# Supplementary material for: Functional genome-wide siRNA screen identifies KIAA0586 as mutated in Joubert syndrome
Source: eLife. 2015 May 30;4:e06602. doi: 10.7554/eLife.06602 (PMC4477441; doi:10.7554/eLife.06602)
Supplement: Supplementary file 2. — siRNA experimental output based on 31 parameters. Table listing all raw measurements based on the 31 parameters used in the analysis of the genome-wide siRNA screen in duplicate. DOI: http://dx.doi.org/10.7554/eLife.06602.016 [file elife06602s003.xlsx]

## Sheet: Duplicate 1
WellID	Gene	Entrez	Acc	Number of Cells Analyzed	Area of the Nucleus	Tot. Nuc. Intensity	Avg. Nuc. Intensity	Roundness Nuc.	Perimeter Nuc.	Elongation Nuc.	Red Total Nuclear Intensity	Red Average Nuclear Intensity	Green Tot. Cyto. Intensity	Green Avg. Cyto. Intensity	Green Tot. Cell Intensity	Green Avg. Cell Intensity	Number of Cilia Per Well	Tot. Cilia Intensity	Avg. Cilia Intensity	Number of Cilia Per Cell	Area per Cilia	Number Cells with Cilia	Number of Cells with more than 1 Cilia	Number of Cells with more than 2 Cilia	Number of Red Cells	Percent Hit for Red Cells	Number of Cilia Per Red Cell	Number of Red Cells with Cilia	Number of Red Cells with more than 1 Cilia	Number of Red Cells with more than 2 Cilia	Ratio of Cilia for Red Cells to Cilia for All Cells	Percent of total Red Cells with Cilia	Percent of ciliated cells	Percent of Red cells
Da_WG_P_10_A_03	DSCR4	10281	NM_005867	473	328.192	161519	511.264	1.2304	57.518	24.0798	3181.77	9.4281	330407	267.574	407518	263.608	158	5776.83	454.381	0.33404	15.7284	144	13	1	3	0.63425	0.33333	1	0	0	0.99789	0.211416	30.444	0.634249
Da_WG_P_10_A_04	LOC221710	221710	NM_001135575	310	324.01	169827	540.03	1.2241	57.3452	24.0661	3445.6	10.0949	462670	340.423	557874	328.255	118	8859.02	559.792	0.38065	16.65	102	13	3	6	1.9355	0.33333	2	0	0	0.87571	0.645161	32.9032	1.93548
Da_WG_P_10_A_05	AGRP	181	NM_007316	116	323.44	171359	540.158	1.1801	58.2414	25.2132	4421.54	12.1223	595477	395.61	725108	398.996	43	15123.3	701.876	0.37069	18.2093	40	3	0	3	2.5862	0	0	0	0	0	0	34.4828	2.58621
Da_WG_P_10_A_06	FLJ22662	79887	NM_024829	139	355.388	180295	517.904	1.1928	60.7842	25.9299	3662.3	10.1459	711803	396.998	855883	398.467	66	15981.5	747.291	0.47482	16.0758	57	8	1	3	2.1583	0.66667	2	0	0	1.404	1.43885	41.0072	2.15827
Da_WG_P_10_A_07	YKT6	10652	NM_006555	301	355.306	164515	481.815	1.202	60.4618	25.5156	3241.99	9.0256	335366	205.784	406170	203.393	146	7675.42	515.509	0.48505	18.9459	129	16	1	4	1.3289	0.75	3	0	0	1.5462	0.996678	42.8571	1.3289
Da_WG_P_10_A_08	RICS	9743	NM_014715	302	313.828	167252	545.235	1.2373	56.2318	23.5218	3060.96	9.1558	399279	271.01	480774	267.336	149	8761.9	516.393	0.49338	15.2763	129	19	1	3	0.99338	1	2	1	0	2.0269	0.662252	42.7152	0.993377
Da_WG_P_10_A_09	CUZD1	50624	NM_022034	251	333.657	163276	504.345	1.1854	59.0677	25.4557	4113.18	11.9472	632738	372.642	753916	370.563	111	10515	569.038	0.44223	15.6903	95	14	1	8	3.1873	0.25	2	0	0	0.56532	0.796813	37.8486	3.18725
Da_WG_P_10_A_10	OR2T11	127077	NM_001001964	255	335.345	170237	518.379	1.2062	58.8039	24.9358	3816.96	10.937	469254	285.607	560718	280.052	130	9117.65	551.284	0.5098	14.7252	114	14	2	5	1.9608	0.6	2	1	0	1.1769	0.784314	44.7059	1.96078
Da_WG_P_10_A_11	NME1-NME2	654364	NM_001018136	187	300.043	164634	570.816	1.1948	55.7701	23.8188	2771.25	9.3753	279144	267.863	364366	270.356	93	9821.9	621.027	0.49733	14.4946	83	9	1	0	0		0	0	0		0	44.385	0
Da_WG_P_10_A_12	NOL5A	10528	NM_006392	200	382.965	175961	473.035	1.2122	62.55	26.4298	3284.4	8.6536	619448	253.467	717954	253.392	115	9833.65	626.581	0.575	14.0431	100	14	1	2	1	0.5	1	0	0	0.86957	0.5	50	1
Da_WG_P_10_A_13	NEXN	91624	NM_144573	320	313.491	165781	537.321	1.232	56.2844	23.8088	3330.67	9.9642	353829	236.672	426466	233.948	137	5646.88	500.496	0.42812	16.7754	122	13	2	11	3.4375	0.45454	4	1	0	1.0617	1.25	38.125	3.4375
Da_WG_P_10_A_14	FLJ20366	55638	NM_017786	280	311.664	159530	529.771	1.2345	55.9786	23.4166	2938.5	8.9636	696629	500.932	843776	491	92	18559.2	693.958	0.32857	16.2391	80	11	1	3	1.0714	0.33333	1	0	0	1.0145	0.357143	28.5714	1.07143
Da_WG_P_10_A_15	SLC7A14	57709	NM_020949	264	310.136	159457	539.609	1.2304	56.0189	23.5431	2678.95	8.6789	427809	291.876	512624	286.489	130	9293.82	566.382	0.49242	15.447	117	12	1	3	1.1364	0.66667	2	0	0	1.3539	0.757576	44.3182	1.13636
Da_WG_P_10_A_16	PLDN	26258	NM_012388	304	317.053	158337	519.751	1.2228	56.7105	23.8402	2807.37	8.9299	325017	221.357	393626	220.838	102	5277.33	405.716	0.33553	15.0755	92	10	0	4	1.3158	0	0	0	0	0	0	30.2632	1.31579
Da_WG_P_10_A_17	CLPS	1208	NM_001832	347	328.277	165499	524.437	1.2312	57.5562	24.0478	3872.08	11.4191	388861	272.709	472277	266.603	107	3213.05	477.375	0.30836	14.537	100	7	0	10	2.8818	0.4	3	1	0	1.2972	0.864553	28.8184	2.88184
Da_WG_P_10_A_18	KIAA1183	57469	NM_020709	318	326.896	160916	502.41	1.2192	57.6667	24.3444	2980.28	8.7541	353906	212.31	421740	210.261	110	2957.49	483.883	0.34591	16.7297	101	8	1	3	0.9434	0.66667	2	0	0	1.9273	0.628931	31.761	0.943396
Da_WG_P_10_A_19	ZNF510	22869	NM_014930	351	316.222	161699	522.48	1.2218	56.6553	23.9977	3269.6	9.7861	366640	264.106	447196	259.226	142	6220.74	452.194	0.40456	15.0764	125	12	5	7	1.9943	0.57143	4	0	0	1.4125	1.1396	35.6125	1.9943
Da_WG_P_10_A_20	MUC4	4585	NM_138297	261	394.291	167486	430.732	1.2163	63.4253	26.6993	5088.72	11.557	250087	115.089	290864	113.073	117	3155.94	510.773	0.44828	16.2773	110	6	1	7	2.682	0.42857	3	0	0	0.95604	1.14943	42.1456	2.68199
Da_WG_P_10_A_21	FLJ37078	222183	NM_001110199	310	343.355	164487	496.532	1.2305	58.829	24.5863	3344.9	9.3932	362883	194.11	427546	191.769	119	3447.97	451.306	0.38387	15.2314	109	10	0	7	2.2581	0.42857	3	0	0	1.1164	0.967742	35.1613	2.25806
Da_WG_P_10_A_22	OR1K1	392392	NM_080859	237	319.068	169938	539.817	1.2102	57.0759	24.2312	3609.35	10.8541	356609	217.073	425969	216.747	102	4303.17	486.399	0.43038	13.4563	84	14	2	8	3.3755	0.375	2	1	0	0.87132	0.843882	35.443	3.37553
Da_WG_P_10_B_03	MMP23B	8510	NM_006983	249	365.679	176889	492.841	1.2243	60.9357	25.5869	4525.61	11.4796	606412	346.226	733684	347.815	122	10997	646.856	0.48996	15.056	110	11	1	10	4.0161	0.8	6	2	0	1.6328	2.40964	44.1767	4.01606
Da_WG_P_10_B_04	SUSD3	203328	NM_145006	262	316.21	168640	543.93	1.2345	56.3511	23.5441	3166.26	9.5101	422822	266.186	503397	262.55	125	9291.73	612.351	0.4771	13.7559	108	16	1	5	1.9084	0.8	4	0	0	1.6768	1.52672	41.2214	1.9084
Da_WG_P_10_B_05	COMMD1	150684	NM_152516	303	353.106	169356	488.247	1.2336	59.7294	24.8409	3401.3	9.2218	427883	229.386	503801	225.803	162	9967.92	520.738	0.53465	16.6867	144	16	2	3	0.9901	0.33333	1	0	0	0.62346	0.330033	47.5248	0.990099
Da_WG_P_10_B_06	TPR	7175	NM_003292	278	383.712	172869	467.021	1.2187	62.5252	26.1422	3497.07	9.0202	439300	235.52	521594	231.218	121	8032.19	469.982	0.43525	16.9274	112	8	1	2	0.71942	0.5	1	0	0	1.1488	0.359712	40.2878	0.719424
Da_WG_P_10_B_07	ZNF221	7638	NM_013359	379	310.799	162373	536.786	1.227	56.1029	23.6163	3090.37	9.4093	359242	280.572	441698	276.652	132	4704.2	491.797	0.34829	16.0606	117	14	1	5	1.3193	0.2	1	0	0	0.57424	0.263852	30.8707	1.31926
Da_WG_P_10_B_08	OR13C5	138799	NM_001004482	341	307.733	164740	553.754	1.2355	55.6276	23.2868	2863.03	9.0212	395505	284.766	483055	283.509	122	7283.2	454.502	0.35777	15.9274	112	10	0	5	1.4663	0.4	2	0	0	1.118	0.58651	32.8446	1.46628
Da_WG_P_10_B_09	KIAA0323	23351	NM_015299	246	389.931	198830	514.122	1.2191	62.7967	26.1508	5775.8	13.3926	493608	267.594	597931	265.969	111	7470.07	640.458	0.45122	15.8938	102	8	1	14	5.6911	0.57143	8	0	0	1.2664	3.25203	41.4634	5.69106
Da_WG_P_10_B_10	CCDC9	26093	NM_015603	360	331.189	168519	519.796	1.2219	58.0611	24.4639	3373.09	9.6236	414684	265.525	495945	261.695	157	6074.77	489.67	0.43611	15.1772	137	17	3	7	1.9444	0.57143	4	0	0	1.3103	1.11111	38.0556	1.94444
Da_WG_P_10_B_11	LOC653319	653319	NM_001040715	322	340.516	164882	499.132	1.2314	58.5776	24.5665	3058.59	8.8748	372716	251.459	450859	246.778	138	5705.72	537.291	0.42857	14.4245	132	6	0	4	1.2422	0.25	1	0	0	0.58333	0.310559	40.9938	1.24224
Da_WG_P_10_B_12	SCAND1	51282	NM_033630	370	363.343	171564	492.066	1.2535	59.9973	24.5747	7126.07	17.3336	603527	335.159	717858	329.582	65	3715.11	296.133	0.17568	13.806	61	4	0	26	7.027	0.30769	8	0	0	1.7515	2.16216	16.4865	7.02703
Da_WG_P_10_B_13	PLS3	5358	NM_005032	317	312.552	165173	537.754	1.2271	56.2871	23.7015	4579.44	13.0018	390264	303.172	481421	298.649	63	3875.18	272.667	0.19874	16.1406	54	9	0	11	3.47	0.54546	5	1	0	2.7446	1.57729	17.0347	3.47003
Da_WG_P_10_B_14	NOLC1	9221	NM_004741	332	338.108	165734	500.234	1.2201	58.741	24.9302	3130.77	8.9105	385748	247.682	464054	243.91	182	9208.16	485.976	0.54819	16.4706	160	20	2	4	1.2048	0.25	1	0	0	0.45604	0.301205	48.1928	1.20482
Da_WG_P_10_B_15	MAGED2	10916	NM_014599	257	330.28	159443	495.175	1.225	57.8482	24.3332	3418.3	9.7903	469143	276.845	557806	273.029	98	7512.16	441.739	0.38132	16.233	83	11	4	5	1.9455	0.2	1	0	0	0.52449	0.389105	32.2957	1.94553
Da_WG_P_10_B_16	LOC144404	144404	NM_001080825	293	305.761	165603	554.945	1.2328	55.529	23.37	3052.46	9.4497	353252	252.053	428852	248.685	99	5490.08	397.754	0.33788	14.2596	92	7	0	5	1.7065	1	4	1	0	2.9596	1.36519	31.3993	1.70648
Da_WG_P_10_B_17	DOCK1	1793	NM_001380	293	318.024	162915	527.265	1.2288	56.6792	23.7053	2917.75	9.1077	351258	244.979	425522	240.294	96	5712.11	437.922	0.32765	15.7245	95	1	0	4	1.3652	0.25	1	0	0	0.76302	0.341297	32.4232	1.36519
Da_WG_P_10_B_18	RLN1	6013	NM_006911	298	322.389	169439	539.237	1.2261	57.2181	24.0888	3097.59	9.5323	431657	331.114	532244	323.514	110	8606.03	513.23	0.36913	16.2389	94	14	2	5	1.6779	0.4	2	0	0	1.0836	0.671141	31.5436	1.67785
Da_WG_P_10_B_19	SGCD	6444	NM_172244	304	326.678	166165	517.848	1.2092	58.1086	24.7339	2867.9	8.7098	367950	275.494	452776	270.59	136	7320.08	464.525	0.44737	16.442	115	19	2	1	0.32895	1	1	0	0	2.2353	0.328947	37.8289	0.328947
Da_WG_P_10_B_20	UBAP1	51271	NM_016525	352	301.5	165268	569.642	1.2294	55.1989	23.3265	2776.25	9.0788	447385	354.973	551979	351.576	170	15877.5	813.746	0.48296	16.5517	156	13	1	2	0.56818	1	2	0	0	2.0706	0.568182	44.3182	0.568182
Da_WG_P_10_B_21	LOC347273	347273	NM_001018116	413	309.615	166966	557.384	1.2025	56.5738	23.9884	2780.15	8.8807	335277	340.322	425928	333.271	171	8492.38	550.764	0.41404	16.2701	153	18	0	3	0.72639	0.33333	1	0	0	0.80507	0.242131	37.046	0.726392
Da_WG_P_10_B_22	LOC389834	389834	NM_001013655	225	360.8	162184	469.317	1.1722	61.7956	26.9668	3780.98	10.3249	530040	241.5	610930	237.633	99	5359.43	585.932	0.44	18.29	91	8	0	3	1.3333	0	0	0	0	0	0	40.4444	1.33333
Da_WG_P_10_C_03	CNN1	1264	NM_001299	327	358.266	171545	493.194	1.2143	60.5199	25.3637	3975.15	10.5056	471114	297.061	568906	288.059	110	4272.96	447.667	0.33639	14.8108	104	5	1	5	1.5291	0.2	1	0	0	0.59454	0.30581	31.8043	1.52905
Da_WG_P_10_C_04	STIM1	6786	NM_003156	261	392.697	177067	457.33	1.2161	63.2912	26.5691	4807.3	11.3728	427056	178.754	495182	176.881	139	8064.81	494.891	0.53257	18.4685	127	11	1	6	2.2988	0.5	3	0	0	0.93885	1.14943	48.659	2.29885
Da_WG_P_10_C_05	VAMP8	8673	NM_003761	314	352.057	174851	506.968	1.22	59.8631	25.197	4470.79	11.9079	503135	277.228	589504	270.765	132	7716.1	564.028	0.42038	13.6	121	10	1	14	4.4586	0.5	7	0	0	1.1894	2.2293	38.535	4.4586
Da_WG_P_10_C_06	FLJ20628	55006	NM_017910	511	301.977	166797	565.417	1.2344	55.2114	23.1377	2833.99	9.0586	377234	306.313	462959	300.092	220	7467.46	538.05	0.43053	17.6161	197	21	2	8	1.5656	0.125	1	0	0	0.29034	0.195695	38.5519	1.56556
Da_WG_P_10_C_07	C20ORF20	55257	NM_018270	294	357.67	173828	497.752	1.2251	60.3197	25.3022	4765.78	12.3885	544497	255.2	630150	251.143	113	7637.95	516.355	0.38435	14.9826	101	12	0	11	3.7415	0.45454	4	1	0	1.1826	1.36054	34.3537	3.7415
Da_WG_P_10_C_08	CRNKL1	51340	NM_016652	237	428.814	199321	466.322	1.202	66.4768	27.8361	45621.9	91.3608	855207	343.315	1000610	342.709	39	8740.97	328.916	0.16456	15.8462	37	2	0	72	30.3797	0.125	8	1	0	0.75962	3.37553	15.6118	30.3797
Da_WG_P_10_C_09	DEDD	9191	NM_004216	327	354.985	166966	492.068	1.2416	59.581	24.6808	3369.3	8.9531	336834	182.918	403700	183.051	131	6935.1	470.398	0.40061	14.0455	123	8	0	5	1.5291	0.2	1	0	0	0.49924	0.30581	37.6147	1.52905
Da_WG_P_10_C_10	PRND	23627	NM_012409	295	336.339	168393	509.553	1.2432	58.0508	24.061	5421.42	14.2976	364238	208.712	434741	207.698	160	10144.4	591.185	0.54237	17.5576	152	8	0	12	4.0678	0.91667	11	0	0	1.6901	3.72881	51.5254	4.0678
Da_WG_P_10_C_11	KIAA1946	165215	NM_177454	296	314.328	185118	601.514	1.2278	56.4764	23.7121	2748.04	8.4924	375150	242.201	452388	242.979	134	6473.44	549.051	0.4527	16.5852	119	14	1	4	1.3514	0.75	2	1	0	1.6567	0.675676	40.2027	1.35135
Da_WG_P_10_C_12	EFNB1	1947	NM_004429	140	288.2	170704	623.179	1.2103	54.2429	23.214	3503.35	12.1894	420298	313.754	512254	316.105	78	14709.3	693.312	0.55714	16.8333	66	9	3	3	2.1429	1	3	0	0	1.7949	2.14286	47.1429	2.14286
Da_WG_P_10_C_13	JUP	3728	NM_021991	441	324.599	167382	532.256	1.226	57.424	24.1685	3086.32	9.2433	340530	251.464	417223	247.398	251	12121.8	632.181	0.56916	18.1563	224	21	4	13	2.9478	0.46154	6	0	0	0.81091	1.36054	50.7937	2.94785
Da_WG_P_10_C_14	PALM2	114299	NM_001037293	363	336.22	163608	497.282	1.2284	58.3609	24.4999	3056.27	8.8937	393425	241.633	472088	239.275	152	4870.31	526.476	0.41873	15.7949	140	11	1	5	1.3774	0.2	1	0	0	0.47763	0.275482	38.5675	1.37741
Da_WG_P_10_C_15	TUBG2	27175	NM_016437	414	314.792	159317	517.989	1.2176	56.6522	23.9805	3424.59	10.3863	337332	247.498	411816	245.046	130	5076.22	383.64	0.31401	13.7424	121	9	0	9	2.1739	0.55556	5	0	0	1.7692	1.20773	29.2271	2.17391
Da_WG_P_10_C_16	MESDC2	23184	NM_015154	383	310.554	168332	556.322	1.2124	56.4178	24.0079	3021.4	9.3582	321163	246.814	396357	245.086	105	3433.11	363.055	0.27415	12.0943	94	11	0	7	1.8277	0.28571	2	0	0	1.0422	0.522193	24.5431	1.82768
Da_WG_P_10_C_17	TUSC4	10641	NM_006545	264	312.11	167147	562.142	1.2125	56.5568	24.2777	2728.78	8.4247	337998	222.835	411535	224.847	153	5638.16	643.324	0.57954	19.7273	135	15	3	3	1.1364	0.66667	2	0	0	1.1503	0.757576	51.1364	1.13636
Da_WG_P_10_C_18	NDUFB6	4712	NM_182739	374	317.513	169216	545.68	1.2204	56.8556	24.1577	3117.08	9.383	362463	240.111	437925	238.638	116	5558.58	392.422	0.31016	15.3613	110	6	0	2	0.53476	0	0	0	0	0	0	29.4118	0.534759
Da_WG_P_10_C_19	ZFP1	162239	NM_153688	422	319.479	163850	526.803	1.2196	57.0118	23.9215	3107	9.5046	371743	256.524	450618	253.118	157	6293.52	428.033	0.37204	14.6164	142	15	0	6	1.4218	0.83333	4	1	0	2.2399	0.947867	33.6493	1.4218
Da_WG_P_10_C_20	STRN	6801	NM_003162	462	318.019	163701	531.542	1.2357	56.5238	23.6277	3058.5	9.376	353719	265.112	432136	259.113	164	6279.96	379.733	0.35498	16.3772	153	10	1	6	1.2987	0.5	2	1	0	1.4085	0.4329	33.1169	1.2987
Da_WG_P_10_C_21	C4BPB	725	NM_001017366	383	334.757	160383	493.073	1.238	58.0104	23.9884	3117.72	9.1549	343152	214.632	409571	210.357	126	5906.72	415.294	0.32898	14.7031	116	10	0	5	1.3055	0.2	1	0	0	0.60794	0.261097	30.2872	1.30548
Da_WG_P_10_C_22	KRT15	3866	NM_002275	386	318.225	162998	525.152	1.2363	56.5933	23.6463	3624.39	10.8494	351334	245.248	427771	242.826	187	7108.28	475.477	0.48446	14.2053	170	17	0	8	2.0725	0.75	6	0	0	1.5481	1.5544	44.0415	2.07254
Da_WG_P_10_D_03	LSM10	84967	NM_032881	279	335.982	174649	545.058	1.2146	58.6057	24.6354	3491.87	10.3055	514968	310.36	623965	312.461	175	14339.8	763.953	0.62724	17.0909	161	14	0	2	0.71685	1	1	1	0	1.5943	0.358423	57.7061	0.716846
Da_WG_P_10_D_04	FLJ16478	440695	NM_001004341	364	326.882	177471	556.273	1.2346	57.489	24.0176	3343.78	10.0121	405248	262.268	490133	260.063	137	6623.84	413.213	0.37637	15.6475	123	14	0	4	1.0989	0.25	1	0	0	0.66423	0.274725	33.7912	1.0989
Da_WG_P_10_D_05	BTBD6	90135	NM_033271	483	322.414	169921	538.191	1.2187	57.4037	24.3975	3109.33	9.2657	408355	329.154	503807	320.9	196	8241.46	511.473	0.4058	15.4925	174	20	2	3	0.62112	0.66667	2	0	0	1.6429	0.414079	36.0248	0.621118
Da_WG_P_10_D_06	LGI1	9211	NM_005097	347	307.225	170979	569.351	1.2192	56.0144	23.6953	3478.12	10.8021	349132	231.664	420180	230.617	136	8001.4	501.519	0.39193	15.5547	124	12	0	10	2.8818	0.4	4	0	0	1.0206	1.15274	35.7349	2.88184
Da_WG_P_10_D_07	SF3B1	23451	NM_001005526	238	454.651	182017	401.008	1.1968	68.2479	28.3177	18797.7	37.5852	1225120	449.818	1432930	447.983	56	33938.6	513.876	0.23529	12.0893	38	13	4	37	15.5462	0.21622	7	1	0	0.91892	2.94118	15.9664	15.5462
Da_WG_P_10_D_08	IQCA	79781	NM_024726	447	285.564	166434	621.229	1.2301	53.557	22.5009	3195.78	10.8767	444662	384.994	560827	390.911	92	5947.81	444.458	0.20582	14.7234	81	9	2	11	2.4609	0.18182	2	0	0	0.8834	0.447427	18.1208	2.46085
Da_WG_P_10_D_09	CALB1	793	NM_004929	388	342.188	167518	500.395	1.2373	58.6881	24.6343	3961.8	10.6901	539943	328.324	642076	322.126	167	7387.03	592.26	0.43041	16.2717	147	20	0	9	2.3196	0.33333	3	0	0	0.77445	0.773196	37.8866	2.31959
Da_WG_P_10_D_10	OR6C1	390321	NM_001005182	331	320.233	170918	546.123	1.212	57.4411	24.2286	2600.77	8.1477	413202	279.159	501477	277.784	161	8776.92	562.928	0.4864	15.1615	150	11	0	4	1.2085	0.5	2	0	0	1.0279	0.60423	45.3172	1.20846
Da_WG_P_10_D_11	AEBP2	121536	NM_001114176	232	254.315	181288	767.682	1.228	50.4784	21.2852	3875.51	14.1395	398171	344.366	511203	370.151	76	17434.5	837.075	0.32759	18.2763	68	7	1	9	3.8793	0.22222	2	0	0	0.67836	0.862069	29.3103	3.87931
Da_WG_P_10_D_12	MRPS22	56945	NM_020191	422	322.991	169471	537.406	1.2369	57.0592	23.9033	3268.94	10.0831	377955	266.411	460319	262.689	153	6399.75	421.925	0.36256	14.9548	144	9	0	9	2.1327	0.33333	3	0	0	0.91939	0.7109	34.1232	2.1327
Da_WG_P_10_D_13	FAM3B	54097	NM_206964	424	320.491	171709	550.966	1.2421	56.6722	23.6922	2688.93	8.2565	304304	226.142	373615	224.617	191	6559.22	477.57	0.45047	16.4241	169	21	1	6	1.4151	0.66667	4	0	0	1.4799	0.943396	39.8585	1.41509
Da_WG_P_10_D_14	EFHC1	114327	NM_018100	516	321.888	164609	520.72	1.232	57.0174	23.8904	3068.41	9.1489	390176	326.802	481889	317.626	179	6943.26	392.196	0.3469	16.2391	159	19	1	7	1.3566	0.42857	3	0	0	1.2354	0.581395	30.814	1.35659
Da_WG_P_10_D_15	HSZFP36	55552	NM_001080493	362	353.76	164647	483.441	1.223	59.8425	24.9964	5160.34	13.4475	321499	196.054	385116	192.393	129	2178.05	364.01	0.35635	15.4962	114	15	0	14	3.8674	0.28571	4	0	0	0.80177	1.10497	31.4917	3.8674
Da_WG_P_10_D_16	C10ORF119	79892	NM_024834	336	328.217	170278	531.578	1.221	57.8185	24.5981	4215.92	11.5275	390392	259.882	474003	257.516	163	9141.09	495.945	0.48512	16.9042	145	17	1	10	2.9762	0.5	5	0	0	1.0307	1.4881	43.1548	2.97619
Da_WG_P_10_D_17	CD48	962	NM_001778	449	305.374	171367	585.055	1.2319	55.4209	23.3028	3308.19	10.1826	381537	293.038	467353	288.839	169	5315.29	568.232	0.37639	16.3873	151	17	1	14	3.118	0.57143	7	1	0	1.5182	1.55902	33.6303	3.11804
Da_WG_P_10_D_18	RCBTB1	55213	NM_018191	406	306.616	169100	566.909	1.2218	55.7833	23.5797	2638.2	8.5631	335255	249.816	412001	248.647	187	7176.23	497.874	0.46059	17.5263	160	25	2	1	0.24631	1	1	0	0	2.1711	0.246305	39.4089	0.246305
Da_WG_P_10_D_19	ZNF322A	79692	NM_024639	330	318.836	175065	564.167	1.2116	57.0636	24.3048	3400.38	10.2866	401931	283.735	493628	284.564	130	7445.21	426.642	0.39394	16.0611	115	14	1	6	1.8182	0.5	3	0	0	1.2692	0.909091	34.8485	1.81818
Da_WG_P_10_D_20	ZNF259	8882	NM_003904	377	311.149	169620	566.706	1.2267	56.1538	23.4828	3086.71	9.9337	399637	283.743	486097	281.485	197	7605.75	603.82	0.52255	15.8317	169	23	5	7	1.8568	0.57143	3	1	0	1.0936	0.795756	44.8276	1.85676
Da_WG_P_10_D_21	GRAMD2	196996	NM_001012642	448	301.424	165532	556.887	1.2265	55.3482	23.5485	3092.27	9.8983	361635	280.777	444097	279.193	219	7786.63	477.449	0.48884	14.518	188	29	2	9	2.0089	0.55556	5	0	0	1.1365	1.11607	41.9643	2.00893
Da_WG_P_10_D_22	DAZ3	57054	NM_020364	380	337.389	162822	493.944	1.2294	58.4895	24.3819	3239.75	9.3558	380980	234.805	458878	232.831	132	5620.69	411.969	0.34737	14.2536	127	5	0	3	0.78947	0.33333	1	0	0	0.9596	0.263158	33.4211	0.789474
Da_WG_P_10_E_03	OR1J1	347168	NM_001004451	435	331.386	168602	524.412	1.2287	57.8966	24.2479	4202.74	12.1336	406301	279.08	490831	272.35	179	7770.78	456.951	0.41149	16.3056	163	13	3	14	3.2184	0.5	7	0	0	1.2151	1.6092	37.4713	3.21839
Da_WG_P_10_E_04	HNRPU	3192	NM_004501	316	330.655	177351	551.368	1.2232	57.9968	24.5926	5439.18	14.5305	451739	324.006	550106	318.247	115	7200.74	461.202	0.36392	14.4569	104	9	2	12	3.7975	0.25	3	0	0	0.68696	0.949367	32.9114	3.79747
Da_WG_P_10_E_05	TARBP2	6895	NM_004178	351	314.541	167183	542.835	1.2346	56.2564	23.6388	3041.93	9.2611	486011	318.202	580376	312.092	145	8707.18	530.588	0.41311	15.1622	131	12	2	5	1.4245	0.6	3	0	0	1.4524	0.854701	37.3219	1.4245
Da_WG_P_10_E_06	OR5V1	81696	NM_030876	184	300.261	174207	599.675	1.2362	54.8315	23.055	3222.61	10.4555	365877	222.858	435823	224.046	113	10027.7	579.074	0.61413	14.6106	95	12	4	4	2.1739	0.75	2	1	0	1.2212	1.08696	51.6304	2.17391
Da_WG_P_10_E_07	RBP2	5948	NM_004164	291	351.368	169243	494.435	1.229	59.567	24.77	3274.19	9.4185	369482	199.187	437225	197.864	141	8078.71	487.832	0.48454	15.3566	122	19	0	4	1.3746	0.5	2	0	0	1.0319	0.687285	41.9244	1.37457
Da_WG_P_10_E_08	C14ORF153	84334	NM_032374	187	386.733	175310	485.913	1.2078	62.8342	26.3492	4634.97	11.7369	383357	148.239	441230	149.121	84	6199.99	409.32	0.4492	14.2907	75	7	2	4	2.139	0.25	1	0	0	0.55655	0.534759	40.107	2.13904
Da_WG_P_10_E_09	PHLDB1	23187	NM_015157	376	311.441	165417	542.922	1.2048	56.6809	24.1772	2633.25	8.4053	356654	321.476	443327	316.046	193	10154.2	533.211	0.5133	17.3641	165	26	2	1	0.26596	0	0	0	0	0	0	43.883	0.265957
Da_WG_P_10_E_10	DENR	8562	NM_003677	324	336.704	174185	530.002	1.2253	58.5802	24.6739	3424.04	9.6881	399891	269.469	487901	265.682	124	7074.77	474.804	0.38272	16.4609	108	16	0	8	2.4691	0.375	2	1	0	0.97984	0.617284	33.3333	2.46914
Da_WG_P_10_E_11	HGS	9146	NM_004712	201	351.512	168206	487.561	1.2124	59.9353	25.6176	4106.42	10.8557	404940	188.605	471875	188.741	119	10892.8	643.603	0.59204	16.157	104	14	1	4	1.9901	0.25	1	0	0	0.42227	0.497512	51.7413	1.99005
Da_WG_P_10_E_12	PRDM7	11105	NM_052996	269	326.022	170756	536.918	1.235	57.223	23.9819	4166.33	11.41	358010	235.369	431373	232.258	119	7537.34	477.63	0.44238	15.8595	106	13	0	6	2.2305	0.83333	4	1	0	1.8838	1.48699	39.4052	2.23048
Da_WG_P_10_E_13	TTC13	79573	NM_001122835	309	320.528	167839	538.801	1.2312	56.9029	23.7684	3052.55	8.8781	400426	271.969	483949	267.556	120	6167.7	516.991	0.38835	15.562	109	7	3	4	1.2945	0.25	1	0	0	0.64375	0.323625	35.2751	1.2945
Da_WG_P_10_E_14	BLCAP	10904	NM_006698	295	330.19	169313	525.582	1.2261	57.9559	24.3119	3055.65	8.9296	369741	255.5	454536	254.221	131	8156.27	491.892	0.44407	15.708	120	9	2	4	1.3559	0.25	1	0	0	0.56298	0.338983	40.678	1.35593
Da_WG_P_10_E_15	PIGQ	9091	NM_148920	340	323.768	170906	544.176	1.2273	57.2618	24.1374	3719.23	10.8019	363403	249.228	442900	246.944	170	6771.58	605.05	0.5	17.7882	150	17	3	13	3.8235	0.30769	4	0	0	0.61538	1.17647	44.1176	3.82353
Da_WG_P_10_E_16	AP1GBP1	11276	NM_080550	385	318.657	166446	539.257	1.2313	56.7039	23.7482	3221.21	9.7458	360063	285.95	443483	280.641	153	6566.41	479.926	0.3974	15.2152	131	19	2	4	1.039	0.75	3	0	0	1.8873	0.779221	34.026	1.03896
Da_WG_P_10_E_17	KIAA0284	283638	NM_015005	302	301.248	163603	557.917	1.2274	55.2417	23.4899	3051.76	9.6644	398033	298.133	485685	293.701	118	6829.65	466.95	0.39073	15.0738	101	16	1	6	1.9868	0.33333	2	0	0	0.85311	0.662252	33.4437	1.98675
Da_WG_P_10_E_18	LOC283551	283551	NM_001012706	344	317.398	167462	537.403	1.2214	56.9448	24.0459	2845.26	9.1334	326048	264.658	409354	261.459	128	4977.95	572.315	0.37209	16.1395	121	6	1	3	0.87209	0	0	0	0	0	0	35.1744	0.872093
Da_WG_P_10_E_19	PCDHA2	56146	NM_031495	359	320.981	165040	533.911	1.229	56.9972	23.6649	3602.37	10.5663	450791	313.161	545680	308.794	186	10565.1	560.786	0.51811	17.3191	165	19	2	5	1.3928	0.8	3	1	0	1.5441	0.835655	45.961	1.39276
Da_WG_P_10_E_20	PNMA2	10687	NM_007257	250	332.74	406873	1048.8	1.2017	58.704	24.6175	3863.58	10.945	607029	264.907	697597	266.248	121	8637.96	451.094	0.484	14.3571	87	10	4	7	2.8	1.1429	2	1	1	2.3613	0.8	34.8	2.8
Da_WG_P_10_E_21	C20ORF7	79133	NM_001039375	377	325.812	160045	501.798	1.2196	57.5836	24.4104	2915.42	8.6656	393288	241.375	468687	237.756	159	5753.43	408.022	0.42175	13.2298	139	20	0	3	0.79576	0	0	0	0	0	0	36.87	0.795756
Da_WG_P_10_E_22	TK1	7083	NM_003258	437	313.233	166813	541.874	1.2223	56.5538	23.8992	3636.73	11.1148	357215	294.965	447721	290.673	167	4155.98	519.015	0.38215	15.5116	148	18	1	8	1.8307	0.125	1	0	0	0.3271	0.228833	33.8673	1.83066
Da_WG_P_10_F_03	D15WSU75E	27351	NM_015704	422	313.922	172106	567.012	1.2353	56.1943	23.4767	3658.23	11.0756	342270	255.966	412581	248.877	167	7367.73	470.121	0.39574	15.2807	157	8	2	9	2.1327	0.66667	6	0	0	1.6846	1.4218	37.2038	2.1327
Da_WG_P_10_F_04	BRD9	65980	NM_001009877	420	309.855	169801	557.874	1.2442	55.7405	23.2221	2748.65	8.6449	375116	310.633	466359	304.82	156	7077.51	497.949	0.37143	14.1338	143	12	1	4	0.95238	0.5	2	0	0	1.3462	0.47619	34.0476	0.952381
Da_WG_P_10_F_05	C18ORF25	147339	NM_001008239	420	309.726	167495	557.222	1.228	55.9548	23.5404	3219.61	10.0991	365324	318.611	455790	311.771	131	6133.14	418.841	0.3119	14.1504	121	7	2	8	1.9048	0.875	4	1	1	2.8053	0.952381	28.8095	1.90476
Da_WG_P_10_F_06	FSIP1	161835	NM_152597	400	309.58	173463	574.212	1.2301	55.92	23.5672	3635.66	10.9534	372116	289.379	455297	284.537	128	5159.76	376.123	0.32	14.6667	111	17	0	12	3	0.41667	4	1	0	1.3021	1	27.75	3
Da_WG_P_10_F_07	TTC12	54970	NM_017868	317	326.438	175781	553.08	1.2424	57.2208	23.6735	3807.83	10.8256	413554	323.19	514833	318.756	94	6364.88	517.788	0.29653	16.3684	78	13	3	6	1.8927	0.5	3	0	0	1.6862	0.946372	24.6057	1.89274
Da_WG_P_10_F_08	TEX13B	56156	NM_031273	307	326.287	170781	539.983	1.2343	57.2964	23.938	3357.93	9.8864	466130	313.555	565258	310.578	134	9771.19	594.189	0.43648	14.1812	120	13	1	7	2.2801	0.42857	2	1	0	0.98188	0.651466	39.0879	2.28013
Da_WG_P_10_F_09	ARS2	51593	NM_015908	395	303.684	170317	583.164	1.2358	55.3519	23.2591	3015.71	9.4415	505141	401.423	621174	394.507	169	11220.4	625.459	0.42785	15.3158	150	18	1	9	2.2785	0.66667	5	1	0	1.5582	1.26582	37.9747	2.27848
Da_WG_P_10_F_10	PCDHA6	56142	NM_031848	303	322.231	168636	538.976	1.2275	57.1419	24.0761	3059.91	9.2469	356068	252.845	436733	251.647	125	6974.4	425.37	0.41254	16.0236	113	9	3	5	1.6502	0.2	1	0	0	0.4848	0.330033	37.2937	1.65017
Da_WG_P_10_F_11	TBC1D16	125058	NM_019020	326	309.626	162706	544.304	1.2201	56.1472	23.9069	2350.55	7.5648	373486	273.925	455696	269.956	169	9184.74	518.903	0.51841	16.1941	143	22	3	1	0.30675	0	0	0	0	0	0	43.865	0.306748
Da_WG_P_10_F_12	ZNF627	199692	NM_145295	311	313.804	167235	539.862	1.2263	56.373	23.6077	3628.62	10.9105	380967	275.565	467388	273.811	128	8407.4	456.563	0.41158	15.5344	118	10	0	7	2.2508	0.28571	2	0	0	0.6942	0.643087	37.9421	2.2508
Da_WG_P_10_F_13	RPL22	6146	NM_000983	369	300.656	166186	560.038	1.2313	55.1165	23.1542	2719.26	8.8175	353095	308.785	440690	304.322	143	7620.67	492.904	0.38753	15.7847	127	15	1	4	1.084	0	0	0	0	0	0	34.4173	1.08401
Da_WG_P_10_F_14	STXBP2	6813	NM_006949	333	319.574	168504	539.649	1.2184	57.1712	24.2611	2636.4	8.2526	356413	293.612	438169	285.986	124	7306.41	491.873	0.37237	15.2441	115	9	0	2	0.6006	0	0	0	0	0	0	34.5345	0.600601
Da_WG_P_10_F_15	ARRDC4	91947	NM_183376	290	323.045	161499	512.383	1.2311	57.0828	23.9879	3066.62	8.9711	346892	230.481	416992	226.621	84	4127.44	394.779	0.28966	15.5238	76	7	1	4	1.3793	0.75	3	0	0	2.5893	1.03448	26.2069	1.37931
Da_WG_P_10_F_16	TMCO4	255104	NM_181719	264	321.261	166042	530.765	1.2154	57.3333	24.2202	3152.97	9.4984	457730	304.004	556197	303.645	158	11819.7	594.918	0.59849	16.1321	131	22	3	4	1.5152	0.5	2	0	0	0.83544	0.757576	49.6212	1.51515
Da_WG_P_10_F_17	OR2A7	401427	NM_001005328	329	306.742	166901	557.1	1.2345	55.5623	23.3488	3261.74	10.1099	350092	278.292	434892	276.37	154	4495.72	705.628	0.46808	16.0192	140	13	1	6	1.8237	0.5	3	0	0	1.0682	0.911854	42.5532	1.82371
Da_WG_P_10_F_18	MOAP1	64112	NM_022151	272	343.853	167401	505.356	1.2211	59.1765	24.7869	3390.97	9.5126	448375	243.168	530382	241.097	162	10858.5	537.604	0.59559	18.0299	144	15	3	3	1.1029	1.3333	3	1	0	2.2387	1.10294	52.9412	1.10294
Da_WG_P_10_F_19	FAM20A	54757	NM_017565	308	321.094	162190	518.231	1.2302	56.9838	23.9749	3117.72	9.3372	351653	233.838	426431	231.84	128	6437.6	401.961	0.41558	16.5859	118	10	0	3	0.97403	1	3	0	0	2.4063	0.974026	38.3117	0.974026
Da_WG_P_10_F_20	NKAP	79576	NM_024528	368	310.171	162224	536.63	1.2345	55.9321	23.3089	2684.99	8.5537	345880	269.729	423630	263.769	147	4712.96	531.703	0.39946	16.034	134	12	1	1	0.27174	0	0	0	0	0	0	36.413	0.271739
Da_WG_P_10_F_21	ZDHHC8	29801	NM_013373	427	326.508	168166	526.226	1.2255	57.4637	24.1337	3162.14	9.3044	345529	279.097	430264	275.428	139	4467.83	409.009	0.32553	13.0284	130	9	0	4	0.93677	0.5	2	0	0	1.536	0.468384	30.445	0.936768
Da_WG_P_10_F_22	OLFM1	10439	NM_006334	471	316.225	163497	531.661	1.2262	56.6476	23.6848	2908.42	9.0597	298212	249.093	370298	243.741	180	5229.27	424.877	0.38217	15.522	165	14	1	5	1.0616	0.4	2	0	0	1.0467	0.424628	35.0318	1.06157
Da_WG_P_10_G_03	PRH2	5555	NM_005042	399	294.932	172203	602.288	1.2352	54.4962	22.8865	3127.55	10.1639	283460	225.806	350799	225.447	178	8046.3	488.636	0.44611	18.4144	162	15	1	8	2.005	0.25	1	1	0	0.56039	0.250627	40.6015	2.00501
Da_WG_P_10_G_04	KIAA1328	57536	NM_020776	331	354.187	174465	503.453	1.2187	60.0483	25.2244	4301.31	11.7568	537460	290.675	636315	285.835	169	10950	570.168	0.51057	17.5941	151	14	4	8	2.4169	0.25	2	0	0	0.48965	0.60423	45.6193	2.41692
Da_WG_P_10_G_05	LOC344405	344405	XM_293034	372	354.852	173257	499.34	1.2342	59.8118	24.7585	3985.05	10.456	529922	300.856	628977	294.127	174	8261.76	535.612	0.46774	14.9034	159	15	0	6	1.6129	0.5	2	1	0	1.069	0.537634	42.7419	1.6129
Da_WG_P_10_G_06	ZNF16	7564	NM_006958	344	323.433	171891	542.429	1.2303	57.1308	24.2243	3231.19	9.6952	405831	277.173	495420	275.187	168	6391.58	632.617	0.48837	16.9249	143	22	3	4	1.1628	0.25	1	0	0	0.51191	0.290698	41.5698	1.16279
Da_WG_P_10_G_07	PSPC1	55269	NM_018282	433	310.868	174801	577.183	1.2307	56.0231	23.5501	3032.77	9.3608	381213	313.716	473101	307.629	148	6703.27	441.352	0.3418	16.2848	136	11	1	6	1.3857	0.83333	3	1	1	2.4381	0.692841	31.4088	1.38568
Da_WG_P_10_G_08	OR4K13	390433	NM_001004714	397	317.413	173089	561.445	1.2261	56.7582	23.9718	2880.66	8.8137	387958	291.63	476245	286.684	172	8508.37	503.324	0.43325	16.0457	148	23	1	6	1.5113	0.66667	4	0	0	1.5388	1.00756	37.2796	1.51134
Da_WG_P_10_G_09	KIAA1161	57462	NM_020702	384	343.089	180757	544.627	1.2303	58.8125	24.4754	3809.16	10.4152	254596	167.613	309953	166.511	95	3401.85	285.938	0.2474	15.8247	92	3	0	11	2.8646	0.36364	4	0	0	1.4699	1.04167	23.9583	2.86458
Da_WG_P_10_G_10	SLC30A6	55676	NM_017964	459	332.34	174359	538.62	1.2215	58.122	24.3471	3457.29	9.864	383269	285.125	473541	282.004	183	5044.65	541.073	0.39869	16.6223	164	17	2	12	2.6144	1.1667	9	5	0	2.9262	1.96078	35.7298	2.61438
Da_WG_P_10_G_11	C10ORF67	256815	NM_153714	421	311.297	164068	543.483	1.2384	55.9311	23.3103	2632.62	8.3099	384130	286.208	468973	281.489	187	8349.93	488.327	0.44418	16.5469	167	19	1	3	0.71259	0.66667	1	1	0	1.5009	0.23753	39.6675	0.712589
Da_WG_P_10_G_12	LSM8	51691	NM_016200	406	340.924	171094	516.007	1.2243	58.7931	24.789	3195.46	9.0748	430167	318.488	532693	313.901	168	7008.22	572.529	0.41379	17.3647	151	13	3	6	1.4778	0.66667	4	0	0	1.6111	0.985222	37.1921	1.47783
Da_WG_P_10_G_13	ZFP28	140612	NM_020828	435	318.317	163389	531.427	1.23	56.6345	23.9138	3219.65	9.702	368963	275.743	450254	269.112	200	5985.67	628.683	0.45977	16.6418	179	19	2	9	2.069	0.55556	4	1	0	1.2083	0.91954	41.1494	2.06897
Da_WG_P_10_G_14	C15ORF17	57184	NM_020447	333	336.399	168501	512.692	1.2173	58.5616	25.1612	3340.43	9.8074	522898	294.84	622371	292.922	191	11872.4	659.07	0.57357	16.1623	169	20	2	6	1.8018	0.5	2	1	0	0.87173	0.600601	50.7508	1.8018
Da_WG_P_10_G_15	FLJ44691	345193	NM_198506	472	314.284	173807	569	1.2235	56.4894	23.6422	3265.76	10.0551	413759	349.494	514466	342.895	130	4652.06	404.178	0.27542	14.5152	117	13	0	8	1.6949	0.125	1	0	0	0.45385	0.211864	24.7881	1.69492
Da_WG_P_10_G_16	ZNF555	148254	NM_152791	370	319.422	171428	549.219	1.234	56.7541	23.8603	3708.55	10.7999	420393	291.835	511117	287.542	169	6907.66	643.743	0.45676	16.7283	155	14	0	9	2.4324	0.66667	5	1	0	1.4596	1.35135	41.8919	2.43243
Da_WG_P_10_G_17	ZNF488	118738	NM_153034	430	324.556	165669	519.788	1.2258	57.4651	24.317	2851.35	8.7579	381181	269.819	464026	264.574	224	9327.87	543.635	0.52093	15.9515	199	24	1	4	0.93023	0.5	2	0	0	0.95982	0.465116	46.2791	0.930233
Da_WG_P_10_G_18	C1orf165	79656	NM_024603	457	287.567	162036	576.978	1.2363	53.8446	22.6261	3326.46	10.8736	326801	281.212	406959	278.973	167	6087.46	465.106	0.36543	16.6369	148	15	3	10	2.1882	0.5	5	0	0	1.3683	1.09409	32.3851	2.18818
Da_WG_P_10_G_19	MRPL39	54148	NM_017446	463	315.257	165434	535.466	1.2269	56.5875	23.7638	2960.43	9.1591	362367	282.878	448244	280.214	163	5331.12	440.622	0.35205	15.9212	145	16	2	5	1.0799	0.2	1	0	0	0.5681	0.215983	31.3175	1.07991
Da_WG_P_10_G_20	NOL4	8715	NM_003787	396	353.914	166586	478.707	1.2216	60.0303	25.1694	3352.88	9.516	425712	268.889	515873	264.028	132	5790.33	387.992	0.33333	15.2132	122	9	1	3	0.75758	0.66667	2	0	0	2	0.505051	30.8081	0.757576
Da_WG_P_10_G_21	ZNF614	80110	NM_025040	466	321.564	166977	535.43	1.2398	56.8455	23.7521	3229.84	9.6312	365468	267.025	445620	260.967	170	6174.61	443.761	0.36481	13.7907	154	16	0	7	1.5022	0.85714	5	1	0	2.3496	1.07296	33.0472	1.50215
Da_WG_P_10_G_22	PHC3	80012	NM_024947	326	337.834	173858	527.425	1.2389	58.2485	24.0422	3370.96	9.7441	377505	250.664	460211	248.222	133	7322	481.811	0.40797	15.5474	125	8	0	3	0.92024	0.66667	2	0	0	1.6341	0.613497	38.3436	0.920245
Da_WG_P_10_H_03	SKI	6497	NM_003036	411	319.311	167357	533.101	1.2288	56.8783	23.849	3109.3	9.3804	480327	310.904	573694	305.828	164	7205.23	477.41	0.39903	14.3537	146	16	2	3	0.72993	1	2	1	0	2.5061	0.486618	35.5231	0.729927
Da_WG_P_10_H_04	PFDN4	5203	NM_002623	433	321.508	172687	548.81	1.2549	56.4226	23.3048	5189.8	14.5775	329094	228.085	399362	225.708	190	6387.85	491.729	0.4388	16.5361	172	14	1	18	4.157	0.33333	5	1	0	0.75965	1.15473	39.7229	4.15704
Da_WG_P_10_H_05	WNT4	54361	NM_030761	235	311.626	168618	559.196	1.2061	56.5149	23.9686	3365.3	11.2246	337963	232.293	410949	232.68	141	12647.6	732.277	0.6	16.5845	128	12	1	6	2.5532	0.5	3	0	0	0.83333	1.2766	54.4681	2.55319
Da_WG_P_10_H_06	IFIT2	3433	NM_001547	431	322.719	174796	550.19	1.2367	56.9397	23.8562	4004.91	11.0417	402691	271.926	485672	268.288	153	6618.78	429.519	0.35499	15.2516	142	9	2	13	3.0162	0.46154	5	1	0	1.3001	1.16009	32.9466	3.01624
Da_WG_P_10_H_07	FLJ43093	401258	XM_001722068	488	299.305	172905	592.659	1.2226	55.2418	23.2185	2695.63	8.7209	412509	348.227	513202	344.527	166	7276.83	475.911	0.34016	14.5385	146	20	0	5	1.0246	0.8	3	1	0	2.3518	0.614754	29.918	1.02459
Da_WG_P_10_H_08	CD81	975	NM_004356	354	322.285	171552	544.218	1.2344	57.0367	24.0427	3434.74	9.7043	425726	287.61	516393	284.675	145	7429.86	483.306	0.40961	15.2109	135	10	0	8	2.2599	0.125	1	0	0	0.30517	0.282486	38.1356	2.25989
Da_WG_P_10_H_09	C5	727	NM_001735	455	309.945	174645	579.046	1.2291	55.9956	23.5599	3792.31	11.5767	377074	285.627	462967	281.194	189	7421.32	477.363	0.41539	15.5285	169	18	2	14	3.0769	0.42857	6	0	0	1.0317	1.31868	37.1429	3.07692
Da_WG_P_10_H_10	C14ORF43	91748	NM_001043318	501	301.625	169299	577.954	1.2357	55.1517	23.146	2756.7	8.7699	281267	238.68	352568	237.017	176	4605.32	402.538	0.3513	16.5141	162	13	1	7	1.3972	0.42857	3	0	0	1.22	0.598802	32.3353	1.39721
Da_WG_P_10_H_11	KIAA0406	9675	NM_014657	517	330.043	173341	537.712	1.2236	57.8801	24.2002	2991.07	8.971	461558	369.145	570266	359.295	226	9922.95	561.853	0.43714	15.8274	198	26	2	11	2.1277	0.45454	3	2	0	1.0398	0.580271	38.2979	2.12766
Da_WG_P_10_H_12	HRK	8739	NM_003806	454	318.141	162696	522.426	1.2268	56.8238	23.9316	3293.33	10.2049	387927	293.415	475023	287.097	179	7115.61	478.91	0.39427	15.8398	167	12	0	7	1.5418	0.42857	3	0	0	1.087	0.660793	36.7841	1.54185
Da_WG_P_10_H_13	GRAP	10750	NM_006613	403	306.993	167473	566.796	1.2435	55.3921	23.2548	2852.65	9.1646	367714	255.829	443151	252.67	186	8484.1	506.773	0.46154	15.8307	165	19	2	7	1.737	0.28571	2	0	0	0.61905	0.496278	40.9429	1.73697
Da_WG_P_10_H_14	ZNF239	8187	NM_001099283	361	310.089	167819	555.93	1.2268	56.1191	23.8143	2790.04	8.782	386081	282.984	474100	282.14	128	5171.18	496.12	0.35457	15.845	111	14	3	3	0.83103	0.33333	1	0	0	0.9401	0.277008	30.7479	0.831025
Da_WG_P_10_H_15	SLC16A9	220963	NM_194298	357	324.059	167960	536.522	1.2172	57.4874	24.3289	2965.6	9.5358	377220	269.293	461062	264.51	157	7008.8	521.587	0.43978	19.8726	138	17	2	6	1.6807	0.16667	1	0	0	0.37898	0.280112	38.6555	1.68067
Da_WG_P_10_H_16	ZNF346	23567	NM_012279	408	326.301	168743	531.921	1.2263	57.5588	24.0286	3561.5	10.3745	393481	280.923	483304	279.685	189	6074.48	575.436	0.46324	17.1257	171	17	1	6	1.4706	0.83333	5	0	0	1.7989	1.22549	41.9118	1.47059
Da_WG_P_10_H_17	ZNF367	195828	NM_153695	406	340.399	166519	498.862	1.2269	58.8374	24.6464	3689.69	10.3138	501366	313.862	600934	306.362	152	5318.23	480.684	0.37438	14.5806	135	15	2	7	1.7241	0.71429	5	0	0	1.9079	1.23153	33.2512	1.72414
Da_WG_P_10_H_18	KIAA1543	57662	NM_020902	417	341.559	163721	489.671	1.2252	58.7986	24.6884	3410.46	9.6386	456363	286.842	548102	280.972	165	7114.8	438.796	0.39568	15.6766	151	12	1	6	1.4389	0.16667	1	0	0	0.42121	0.239808	36.211	1.43885
Da_WG_P_10_H_19	TIMM17B	10245	NM_005834	281	324.007	171328	549.549	1.2154	57.5267	24.1803	3451.98	10.0164	317262	215.112	387007	214.789	131	5237.51	513.941	0.46619	16.8485	120	9	2	3	1.0676	0.66667	2	0	0	1.43	0.711744	42.7046	1.06762
Da_WG_P_10_H_20	RSHL1	81492	NM_030785	508	326.38	163685	517.435	1.2398	57.189	23.7076	3015.71	9.0871	433441	340.354	535313	331.883	109	4228.23	315.783	0.21457	14.3486	102	7	0	4	0.7874	0.25	1	0	0	1.1651	0.19685	20.0787	0.787402
Da_WG_P_10_H_21	MGC61571	152100	NM_182523	443	325.533	158658	498.778	1.2421	57.0722	23.7429	3393.97	9.8701	392216	260.795	470683	254.833	161	3661.76	467.461	0.36343	15.2593	149	12	0	5	1.1287	0.6	2	1	0	1.6509	0.451467	33.6343	1.12867
Da_WG_P_10_H_22	ESAM	90952	NM_138961	346	321.965	163905	521.964	1.2338	56.922	23.7689	3220.76	9.6384	378591	258.251	460560	256.178	115	5458.67	385.106	0.33237	14.0427	104	11	0	2	0.57803	0.5	1	0	0	1.5044	0.289017	30.0578	0.578035
Da_WG_P_10_I_03	CNN2	1265	NM_201277	384	356.711	168604	486.541	1.2272	60.0234	25.076	4167.52	11.8499	423915	250.913	502830	244.08	204	10583.6	589.873	0.53125	17.649	190	14	0	8	2.0833	0.375	3	0	0	0.70588	0.78125	49.4792	2.08333
Da_WG_P_10_I_04	OLIG1	116448	NM_138983	547	330.161	183830	566.318	1.217	58.0439	24.4798	3603.52	10.5947	401853	352.48	509547	345.066	251	9328.41	572.873	0.45887	15.8849	224	25	2	9	1.6453	0.55556	4	1	0	1.2107	0.731261	40.9506	1.64534
Da_WG_P_10_I_05	WNT2B	7482	NM_024494	445	322.292	167464	531.56	1.2329	57.0562	23.617	3138.88	9.4368	395194	276.37	478575	271.199	168	5614.16	512.4	0.37753	15.6036	158	10	0	3	0.67416	0.66667	2	0	0	1.7659	0.449438	35.5056	0.674157
Da_WG_P_10_I_06	ZNF618	114991	NM_133374	516	322.63	170872	545.945	1.2288	57.1492	23.9334	3390.17	9.9691	407324	328.036	506793	320.988	171	4807.23	499.048	0.3314	14.4854	160	10	1	9	1.7442	0.22222	2	0	0	0.67056	0.387597	31.0078	1.74419
Da_WG_P_10_I_07	RECK	8434	NM_021111	437	307.89	173062	577.673	1.2245	55.8467	23.4853	3345.58	10.3779	358543	285.45	440337	281.541	179	8173.94	461.027	0.40961	15.0328	158	20	1	9	2.0595	0.55556	5	0	0	1.3563	1.14416	36.1556	2.0595
Da_WG_P_10_I_08	DNAJB11	51726	NM_016306	440	318.148	173410	553.731	1.2206	56.95	24.1362	3209.93	9.5887	362751	262.52	444529	260.366	182	7333.88	454.694	0.41364	15.8043	165	17	0	10	2.2727	0.7	6	1	0	1.6923	1.36364	37.5	2.27273
Da_WG_P_10_I_09	MAP7	9053	NM_003980	331	403.921	177078	444.377	1.22	64.1964	26.4325	6337.07	13.74	393467	192.201	467982	190.616	167	7593.07	448.565	0.50453	15.3432	147	15	5	16	4.8338	0.625	9	1	0	1.2388	2.71903	44.4109	4.83384
Da_WG_P_10_I_10	OR52B6	340980	NM_001005162	483	332.975	167606	514.243	1.2178	58.3851	24.5594	3618.77	10.1675	470330	347.873	575801	339.417	175	6145.91	545.766	0.36232	14.9489	154	19	2	9	1.8634	0.33333	3	0	0	0.92	0.621118	31.8841	1.86335
Da_WG_P_10_I_11	SLC26A6	65010	NM_134426	460	311.046	164446	540.196	1.2268	56.1783	23.5965	3153.3	9.6947	411757	310.629	506851	307.055	154	5143.19	512.069	0.33478	14.8924	144	10	0	7	1.5217	0.14286	1	0	0	0.42672	0.217391	31.3043	1.52174
Da_WG_P_10_I_12	OR51D1	390038	NM_001004751	405	316.109	171176	557.068	1.2364	56.3802	23.7163	4062.48	12.0854	376409	265.963	460054	263.743	193	8956.41	583.373	0.47654	15.1827	177	15	1	17	4.1975	0.58823	9	1	0	1.2344	2.22222	43.7037	4.19753
Da_WG_P_10_I_13	ZNF18	7566	NM_144680	497	313.431	165483	542.336	1.223	56.4024	23.8564	2680	8.2624	390461	310.469	487448	308.479	240	8364.15	621.738	0.4829	16.2397	205	30	4	3	0.60362	0.66667	2	0	0	1.3806	0.402414	41.2475	0.603622
Da_WG_P_10_I_14	RUFY2	55680	NM_017987	448	330.478	170119	525.358	1.2295	57.8772	24.2788	3144.93	9.385	399357	269.811	482977	263.49	209	6100.55	554.039	0.46652	14.3632	184	23	2	8	1.7857	0.125	1	0	0	0.26794	0.223214	41.0714	1.78571
Da_WG_P_10_I_15	ZNF570	148268	NM_144694	414	340.258	169327	510.95	1.2072	59.1643	24.978	4014.84	11.2398	516872	319.968	621941	316.392	93	4303.98	294.526	0.22464	15.1856	88	5	0	8	1.9324	0.375	3	0	0	1.6693	0.724638	21.256	1.93237
Da_WG_P_10_I_16	C6ORF118	168090	NM_144980	468	316.024	166937	543.901	1.2381	56.3632	23.6217	3068.88	9.6394	381961	282.965	467122	277.9	208	6489.85	522.106	0.44444	16.3971	196	10	2	10	2.1368	0.1	1	0	0	0.225	0.213675	41.8803	2.13675
Da_WG_P_10_I_17	RAB7B	338382	NM_177403	428	325.886	165935	519.847	1.2237	57.5935	24.1318	3627.17	10.7538	428637	294.644	521708	292.757	161	7324.85	466.978	0.37617	15.9146	144	15	2	10	2.3365	0.3	3	0	0	0.79752	0.700935	33.6449	2.33645
Da_WG_P_10_I_18	RG9MTD3	158234	NM_144964	215	329.726	165119	516.048	1.1857	58.7674	25.5129	4379.01	12.4176	779528	498.803	943744	497.039	121	28050.6	986.323	0.56279	15.2377	106	14	1	2	0.93023	0.5	1	0	0	0.88843	0.465116	49.3023	0.930233
Da_WG_P_10_I_19	BTG4	54766	NM_017589	335	321.773	167721	535.773	1.2159	57.3791	24.1594	3003.66	9.441	404955	299.884	504327	300.014	147	8797.72	550.206	0.43881	15.8456	137	10	0	1	0.29851	0	0	0	0	0	0	40.8955	0.298507
Da_WG_P_10_I_20	MRPL55	128308	NM_181465	473	335.093	164074	497.408	1.234	58.1755	24.3292	3504.83	9.982	383433	281.163	469824	274.81	120	4680.44	327.35	0.2537	15.5403	112	8	0	7	1.4799	0.57143	3	1	0	2.2524	0.634249	23.6786	1.47992
Da_WG_P_10_I_21	NOL8	55035	NM_017948	273	362.974	169579	473.923	1.2027	61.1612	25.8937	6472.52	16.9825	726445	433.413	879356	429.512	139	19280.2	804.962	0.50916	16.1702	125	13	1	16	5.8608	0.25	3	1	0	0.49101	1.0989	45.7875	5.86081
Da_WG_P_10_I_22	TRIM16	10626	NM_006470	449	335.59	162209	495.796	1.2217	58.4232	24.6799	3682.29	10.5136	385368	279.985	475756	275.992	151	5271.21	403.727	0.3363	12.8516	132	16	2	6	1.3363	0.33333	2	0	0	0.99117	0.445434	29.3987	1.3363
Da_WG_P_10_J_03	LOC552889	552889	NM_001136262	377	368.146	170966	476.935	1.2164	61.2546	25.8421	5541.74	13.6556	510825	283.673	605053	277.345	206	9700.93	543.557	0.54642	16.0242	180	23	3	10	2.6525	0.2	2	0	0	0.36602	0.530504	47.7454	2.65252
Da_WG_P_10_J_04	HIG2	29923	NM_013332	361	308.468	176624	588.401	1.247	55.4626	23.0371	4280.62	12.6523	507262	325.643	602830	320.735	102	7086.5	541.699	0.28255	17.4608	92	8	2	11	3.0471	0.18182	1	1	0	0.64349	0.277008	25.4848	3.04709
Da_WG_P_10_J_05	ZNF598	90850	NM_178167	332	356.051	172342	497.689	1.224	60.0542	25.2555	3763.87	10.549	577436	299.261	681759	295.627	207	13421.9	666.813	0.62349	17.8995	178	23	5	4	1.2048	0.5	1	1	0	0.80193	0.301205	53.6145	1.20482
Da_WG_P_10_J_06	LOC729767	729767	NM_001080405	335	294.764	172916	606.225	1.2292	54.4896	23.0651	2887.9	9.5676	387931	304.352	478569	303.18	137	7631.25	529.34	0.40896	16.5252	125	10	2	7	2.0896	0.42857	2	1	0	1.048	0.597015	37.3134	2.08955
Da_WG_P_10_J_07	SNX22	79856	NM_024798	546	344.26	168971	501.36	1.2358	58.8095	24.3867	4267.42	11.0865	373072	314.322	469966	306.451	242	8115.79	509.441	0.44322	15.7366	230	12	0	10	1.8315	0.4	4	0	0	0.90248	0.732601	42.1245	1.8315
Da_WG_P_10_J_08	CST5	1473	NM_001900	443	373.4	169725	463.892	1.2224	61.5056	25.3352	3957.38	9.8955	484490	323.55	593513	315.146	115	4449.51	379.373	0.25959	16.3879	104	9	2	11	2.4831	0.27273	3	0	0	1.0506	0.677201	23.4763	2.48307
Da_WG_P_10_J_09	SLC10A5	347051	NM_001010893	377	335.419	171933	526.649	1.2321	58.1883	24.5098	4075.64	11.4819	462389	265.139	546034	261.051	179	6764.74	530.01	0.4748	16.4098	156	21	2	8	2.122	0.25	1	1	0	0.52654	0.265252	41.3793	2.12202
Da_WG_P_10_J_10	C10ORF78	119392	NM_001002759	453	315.499	174262	564.671	1.2221	56.6733	23.7204	3369.54	9.8734	404525	326.886	504193	322.803	167	6073.19	538.914	0.36865	15.9048	151	14	2	6	1.3245	0.5	2	1	0	1.3563	0.441501	33.3333	1.3245
Da_WG_P_10_J_11	LOC100134934	100134934	NM_001113324	343	370.525	181796	503.048	1.2412	60.7464	24.8779	6679.08	16.0438	359158	186.82	423994	183.437	118	3908.97	377.078	0.34402	15.4132	108	10	0	25	7.2886	0.36	9	0	0	1.0464	2.62391	31.4869	7.28863
Da_WG_P_10_J_12	PCDHGB1	56104	NM_032095	322	277.214	173834	684.464	1.2134	52.9348	22.3318	3195.17	11.8004	420409	328.804	533182	347.284	100	15307.2	780.061	0.31056	18.84	88	12	0	7	2.1739	0.14286	1	0	0	0.46	0.310559	27.3292	2.17391
Da_WG_P_10_J_13	HIST1H2BI	8346	NM_003525	490	313.208	165755	545.05	1.2389	56.0755	23.4453	3063.19	9.2992	371482	279.05	454135	275.287	222	6202.02	561.039	0.45306	15.5289	198	23	1	6	1.2245	0.66667	3	1	0	1.4715	0.612245	40.4082	1.22449
Da_WG_P_10_J_14	CD59	966	NM_000611	464	314.608	171914	559.744	1.2336	56.3556	23.411	3277.88	9.7796	361225	280.691	444388	276.423	166	6131.04	504.626	0.35776	16.9357	153	13	0	9	1.9397	0.22222	2	0	0	0.62115	0.431034	32.9741	1.93966
Da_WG_P_10_J_15	USP50	373509	NM_203494	434	306.495	163239	544.764	1.2342	55.5507	23.3328	2946.41	9.023	387655	283.225	474629	281.999	175	7339.73	469.886	0.40323	15.3503	161	13	1	6	1.3825	0.83333	4	1	0	2.0667	0.921659	37.0968	1.38249
Da_WG_P_10_J_16	TMEM19	55266	NM_018279	416	324.274	165479	520.588	1.2315	57.2115	23.9212	3341.18	9.7607	427384	280.844	513098	274.949	194	8533.95	506.14	0.46635	15.4337	176	17	1	6	1.4423	0.33333	2	0	0	0.71478	0.480769	42.3077	1.44231
Da_WG_P_10_J_17	NPTX1	4884	NM_002522	404	342.21	171182	511.482	1.215	59.198	24.9442	3823	10.6441	479806	305.601	580995	301.733	159	5863.73	517.108	0.39356	15.3688	142	15	2	12	2.9703	0.41667	5	0	0	1.0587	1.23762	35.1485	2.9703
Da_WG_P_10_J_18	THAP1	55145	NM_199003	274	348.12	166051	489.002	1.2133	59.5474	25.0068	4770.4	12.9486	462962	228.349	543045	228.249	151	9377.04	580.76	0.5511	15.6797	138	12	1	12	4.3796	0.5	6	0	0	0.90729	2.18978	50.365	4.37956
Da_WG_P_10_J_19	LCE1B	353132	NM_178349	370	316.497	163574	534.789	1.2268	56.5784	23.642	3453.03	10.4297	381208	275.811	468780	275.073	182	5985.7	685.825	0.49189	16.2378	168	13	1	5	1.3514	0.2	1	0	0	0.40659	0.27027	45.4054	1.35135
Da_WG_P_10_J_20	C20ORF174	128611	XM_066058	452	324.031	162219	514.267	1.2314	57.177	24.0132	3429.95	10.223	428577	304.778	522124	300.295	219	6554.16	684.086	0.48451	17.2545	193	24	2	8	1.7699	0.5	4	0	0	1.032	0.884956	42.6991	1.76991
Da_WG_P_10_J_21	CD300LD	100131439	NM_001115152	479	321.088	164011	524.616	1.2355	56.8497	23.7913	3073.92	9.3478	369102	284.133	456531	280.083	199	5884.33	534.582	0.41545	15.9307	180	15	4	3	0.62631	0.66667	2	0	0	1.6047	0.417537	37.5783	0.626305
Da_WG_P_10_J_22	MUC7	4589	NM_152291	409	369.55	161137	446.072	1.2108	61.5966	25.631	3151.46	8.5342	297461	196.019	363664	191.079	191	8302.62	519.986	0.46699	15.9536	179	12	0	0	0		0	0	0		0	43.7653	0
Da_WG_P_10_K_03	ANXA5	308	NM_001154	374	360.166	171955	493.018	1.2337	60.2433	25.0327	3815.22	10.5211	585129	308.837	684635	300.212	118	5066.1	390.693	0.31551	13.3636	106	9	3	4	1.0695	0.5	2	0	0	1.5848	0.534759	28.3422	1.06952
Da_WG_P_10_K_04	RPS3A	6189	NM_001006	149	319.349	172425	548.685	1.1863	57.7315	25.2945	3202.74	10.1492	734245	403.583	865276	404.9	89	24455.1	875.686	0.59732	16.2472	73	12	4	0	0		0	0	0		0	48.9933	0
Da_WG_P_10_K_05	OR11H1	81061	NM_001005239	472	317.002	168524	545.462	1.2162	56.911	23.9062	3502.63	11.1896	358137	280.351	443100	274.67	208	6084.17	527.516	0.44068	15.1238	184	22	1	9	1.9068	0.22222	2	0	0	0.50427	0.423729	38.9831	1.90678
Da_WG_P_10_K_06	BAIAP3	8938	NM_003933	464	327.821	173200	540.514	1.2467	57.1918	23.5169	4421.6	12.954	381550	281.659	466499	273.737	146	4603.64	382.244	0.31466	16.6216	134	11	1	19	4.0948	0.31579	5	1	0	1.0036	1.07759	28.8793	4.09483
Da_WG_P_10_K_07	OR4K5	79317	NM_001005483	290	382.703	172533	475.037	1.2305	62.0897	25.9773	5284.42	12.5741	522221	241.215	605437	236.508	133	8484.83	512.294	0.45862	15.2761	116	16	1	8	2.7586	0.375	3	0	0	0.81767	1.03448	40	2.75862
Da_WG_P_10_K_08	MAML3	55534	NM_018717	445	298.771	170389	583.457	1.2395	54.8202	22.7695	3387.59	10.6963	479011	375.672	592238	373.385	130	9392.24	509.541	0.29213	14.8779	114	15	1	16	3.5955	0.25	4	0	0	0.85577	0.898876	25.618	3.59551
Da_WG_P_10_K_09	ZNF26	7574	NM_019591	442	331.299	168323	518.423	1.2279	57.9774	24.3025	3354.89	9.7579	408897	277.661	495685	272.034	192	6484.76	526.889	0.43439	16.2551	177	14	1	10	2.2624	0.5	4	1	0	1.151	0.904977	40.0452	2.26244
Da_WG_P_10_K_10	CD164	8763	NM_006016	465	318.998	168169	535.692	1.237	56.7032	23.631	3288.12	9.7106	398248	314.789	498649	313.038	178	7265.14	527.106	0.3828	14.1989	167	11	0	8	1.7204	0.625	5	0	0	1.6327	1.07527	35.914	1.72043
Da_WG_P_10_K_11	C14ORF103	55102	NM_018036	374	316.414	172807	566.984	1.2182	56.877	23.9798	3186.53	10.0571	402620	274.276	490120	272.522	173	7745.98	489.085	0.46257	15.2191	158	15	0	9	2.4064	0.55556	5	0	0	1.201	1.3369	42.246	2.40642
Da_WG_P_10_K_12	GRWD1	83743	NM_031485	429	329.231	168511	526.932	1.2228	57.8228	24.3848	3321.77	9.608	380313	249.546	460748	246.506	200	6059.16	531.74	0.4662	15.1683	184	15	1	8	1.8648	0.375	3	0	0	0.80437	0.699301	42.8904	1.8648
Da_WG_P_10_K_13	ARMC6	93436	NM_033415	365	346.866	168360	495.424	1.2281	59.3068	24.8419	2811.48	8.0151	347756	211.144	419753	208.946	139	6403.29	453.877	0.38082	13.9786	126	10	2	6	1.6438	0.83333	5	0	0	2.1883	1.36986	34.5205	1.64384
Da_WG_P_10_K_14	ZNF84	7637	NM_003428	425	317.769	169963	544.707	1.2386	56.4447	23.569	3295.45	9.675	353723	241.584	430751	240.427	170	6933.23	440.049	0.4	15.6023	156	13	1	13	3.0588	0.38461	4	1	0	0.96154	0.941176	36.7059	3.05882
Da_WG_P_10_K_15	ACTN3	89	NM_001104	388	312.405	162248	529.338	1.2363	56.049	23.5727	3002.36	9.2122	436982	283.428	525040	281.816	181	9599.18	520.163	0.46649	16.5978	156	20	5	4	1.0309	0.75	3	0	0	1.6077	0.773196	40.2062	1.03093
Da_WG_P_10_K_16	OR51A2	401667	NM_001004748	330	326.212	169969	530.711	1.2331	57.4121	24.1299	2832.53	8.4127	433973	264.231	518072	261.892	142	6924.16	479.578	0.4303	16.9097	124	16	1	1	0.30303	1	1	0	0	2.3239	0.30303	37.5758	0.30303
Da_WG_P_10_K_17	ANP32B	10541	NM_006401	446	316.155	162555	528.122	1.2413	56.2848	23.5461	3314.17	10.042	390702	274.762	475577	271.118	226	5838.27	589.34	0.50673	17.3609	194	29	3	7	1.5695	1.1429	5	2	1	2.2554	1.12108	43.4978	1.56951
Da_WG_P_10_K_18	FLJ20489	55652	NM_017842	467	317.771	167157	540.223	1.237	56.5632	23.8335	2770.12	8.6219	394985	298.189	485984	292.952	195	7729.64	469.424	0.41756	15.5226	177	16	1	3	0.6424	0	0	0	0	0	0	37.9015	0.642398
Da_WG_P_10_K_19	KIAA0196	9897	NM_014846	429	315.981	172239	558.625	1.2218	56.7669	23.9096	2989.27	9.2772	381096	289.999	471785	287.886	197	7142.82	573.655	0.45921	16.5909	180	17	0	5	1.1655	0.2	1	0	0	0.43553	0.2331	41.958	1.1655
Da_WG_P_10_K_20	MRPL45	84311	NM_032351	436	326.089	162772	508.848	1.2317	57.4243	24.1394	3112.42	9.1974	392247	275.756	478967	271.782	119	4740.01	365.004	0.27294	13.6803	109	9	1	3	0.68807	0.33333	1	0	0	1.2213	0.229358	25	0.688073
Da_WG_P_10_K_21	KLHDC1	122773	NM_172193	475	313.101	162193	528.981	1.2354	56.1642	23.5627	2990.36	9.2846	347906	261.077	427394	257.548	203	7249.67	436.595	0.42737	16.1756	187	16	0	5	1.0526	0.2	1	0	0	0.46798	0.210526	39.3684	1.05263
Da_WG_P_10_K_22	CTNNA3	29119	NM_013266	467	321.548	161857	513.187	1.2317	56.9422	23.7707	3280.36	9.8562	374425	277.485	457779	271.52	182	6576.38	423.517	0.38972	15.1514	168	14	0	4	0.85653	0.5	2	0	0	1.283	0.428266	35.9743	0.856531
Da_WG_P_10_L_03	OR56B1	387748	NM_001005180	276	356.707	170353	491.338	1.2412	59.7536	24.6815	4057.88	11.1992	489362	238.33	567499	233.613	151	4559.1	723.048	0.5471	15.6842	130	18	2	3	1.087	1	2	1	0	1.8278	0.724638	47.1014	1.08696
Da_WG_P_10_L_04	OR4K1	79544	NM_001004063	489	318.47	171064	547.506	1.2316	56.7423	23.8181	4132.98	12.0226	399314	307.847	488283	300.813	179	6477.3	433.776	0.36605	14.4167	162	17	0	11	2.2495	0.36364	4	0	0	0.9934	0.817996	33.1288	2.24949
Da_WG_P_10_L_05	ACY1L2	135293	NM_001010853	389	351.406	172130	503.269	1.2317	59.5321	25.049	4394.65	11.2379	440893	259.013	525262	254.657	175	7530.8	451.546	0.44987	15.9888	159	14	2	8	2.0566	0.5	3	1	0	1.1114	0.771208	40.874	2.05656
Da_WG_P_10_L_06	HBQ1	3049	NM_005331	437	373.632	172965	481.179	1.2218	61.5698	25.7148	3922.63	9.9898	546727	356.9	659282	346.05	92	5095.95	329.612	0.21053	14.4565	89	3	0	5	1.1442	0.2	1	0	0	0.95	0.228833	20.3661	1.14416
Da_WG_P_10_L_07	FOXQ1	94234	NM_033260	443	347.652	168544	495.24	1.2085	59.8465	25.437	3121.39	8.5946	420675	283.319	510093	277.03	157	6297.55	429.188	0.3544	14.775	145	12	0	5	1.1287	0.4	2	0	0	1.1287	0.451467	32.7314	1.12867
Da_WG_P_10_L_08	NMU	10874	NM_006681	445	331.393	167815	519.824	1.2336	57.7888	24.2488	3368.77	9.4235	439090	294.516	529826	288.833	193	6931.49	578.602	0.43371	15.5795	172	15	6	5	1.1236	0.2	1	0	0	0.46114	0.224719	38.6517	1.1236
Da_WG_P_10_L_09	KIR2DL5B	553128	NM_001018081	501	312.806	167828	551.614	1.2429	55.9341	23.3947	3399.31	10.0246	389468	303.514	475796	296.661	213	6693.99	523.994	0.42515	16.3211	191	20	2	12	2.3952	0.5	6	0	0	1.1761	1.1976	38.1238	2.39521
Da_WG_P_10_L_10	CALD1	800	NM_033140	473	318.125	168432	541.918	1.2262	56.7801	23.8221	3376.84	9.948	381146	288.406	468695	284.595	244	9301.1	526.958	0.51586	16.0653	219	21	4	8	1.6913	0.75	5	1	0	1.4539	1.05708	46.3002	1.69133
Da_WG_P_10_L_11	LRBA	987	NM_006726	475	312.213	170172	560.229	1.219	56.4463	23.7875	3665.05	10.9232	361770	272.243	443157	268.094	195	5299.45	500.374	0.41053	15.1465	173	22	0	11	2.3158	0.63636	5	2	0	1.5501	1.05263	36.4211	2.31579
Da_WG_P_10_L_12	ZNF595	152687	NM_182524	448	318.6	168623	541.016	1.2391	56.5335	23.614	3015.57	9.2909	350003	259.918	430093	254.961	189	6124.22	494.685	0.42188	16.3789	168	21	0	6	1.3393	0.66667	3	1	0	1.5802	0.669643	37.5	1.33929
Da_WG_P_10_L_13	ZNF623	9831	NM_014789	506	319.174	168652	540.26	1.2292	56.8933	23.8848	3522.97	10.573	390412	315.174	483292	307.487	249	7910.64	585.877	0.4921	16.4545	219	25	5	12	2.3715	0.5	5	1	0	1.0161	0.988142	43.2806	2.37154
Da_WG_P_10_L_14	FYB	2533	NM_199335	480	308.671	164012	540.973	1.2254	55.9792	23.6321	2834.21	8.8883	327378	256.763	404340	252.102	209	6165.85	479.993	0.43542	16.4048	185	23	1	6	1.25	0.33333	2	0	0	0.76555	0.416667	38.5417	1.25
Da_WG_P_10_L_15	CPSF4	10898	NM_006693	528	321.443	165972	529.915	1.2234	57.1648	24.0962	2928.79	8.8897	344909	283.372	429354	278.085	212	5426.13	475.559	0.40152	15.0791	191	19	2	7	1.3258	0.42857	2	1	0	1.0674	0.378788	36.1742	1.32576
Da_WG_P_10_L_16	RPL35A	6165	NM_000996	141	328.645	168840	525.59	1.1708	58.8936	25.6027	3198.2	9.7932	802932	454.019	955471	457.811	93	44527.1	961.303	0.65957	17.6237	68	21	3	0	0		0	0	0		0	48.227	0
Da_WG_P_10_L_17	DKFZP667G2110	131544	NM_153605	266	370.195	168260	463.654	1.2312	61.1429	25.5604	4973.2	12.4417	562187	243.978	649236	240.739	116	7600.76	465.201	0.43609	15.9224	109	6	1	7	2.6316	0.28571	2	0	0	0.65517	0.75188	40.9774	2.63158
Da_WG_P_10_L_18	C4ORF7	260436	NM_152997	479	304.242	164526	555.94	1.2343	55.4008	23.3309	3121.97	9.7262	341323	271.944	421354	266.694	186	6284.58	419.267	0.38831	14.6524	165	19	2	7	1.4614	0.71429	5	0	0	1.8395	1.04384	34.4468	1.46138
Da_WG_P_10_L_19	LOC440295	440295	NM_198181	422	312.5	159497	523.501	1.2213	56.4005	23.8134	2732.87	8.721	359397	257.201	438242	253.84	135	5471.21	371.403	0.3199	14.5108	123	9	3	2	0.47393	0.5	1	0	0	1.563	0.236967	29.1469	0.473934
Da_WG_P_10_L_20	SFTPB	6439	NM_000542	424	297.66	166080	571.532	1.2272	54.8726	23.2516	3441.18	11.1519	260309	211.356	325454	211.235	172	4794.67	469.269	0.40566	13.8678	153	17	1	11	2.5943	0.54546	6	0	0	1.3446	1.41509	36.0849	2.59434
Da_WG_P_10_L_21	FLJ20674	54621	NM_019086	507	313.982	159055	515.302	1.2342	56.3057	23.5957	3366.24	10.1349	349648	285.825	435069	281.625	225	6162.3	535.09	0.44379	16.0175	205	18	2	11	2.1696	0.27273	3	0	0	0.61455	0.591716	40.4339	2.16963
Da_WG_P_10_L_22	FLJ44815	400591	NM_207454	369	336.962	163475	493.236	1.2321	58.4336	24.5172	3652.66	9.9427	440800	264.593	526317	261.515	210	8960.48	668.727	0.56911	17.5258	185	23	2	4	1.084	0.25	1	0	0	0.43929	0.271003	50.1355	1.08401
Da_WG_P_10_M_03	OR8B4	283162	NM_001005196	429	311.058	172523	575.087	1.2275	56.1259	23.6888	3560.6	10.7801	336612	284.923	423656	282.247	195	8381.95	496.195	0.45454	16.4213	179	16	0	7	1.6317	0.57143	3	1	0	1.2571	0.699301	41.7249	1.6317
Da_WG_P_10_M_04	NXPH3	11248	NM_007225	140	403.986	183015	488.85	1.2258	63.8929	26.5774	4350.09	10.6868	522209	181.992	596414	182.765	102	15490.1	850.635	0.72857	16.2059	90	12	0	1	0.71429	0	0	0	0	0	0	64.2857	0.714286
Da_WG_P_10_M_05	hCG_2036778	100169851	NM_001129883	276	348.489	176207	517.502	1.2078	59.8478	25.5205	5159.47	12.7166	575077	315.187	676606	307.727	106	8182.58	446.195	0.38406	15.4444	92	11	3	8	2.8986	0.625	5	0	0	1.6274	1.81159	33.3333	2.89855
Da_WG_P_10_M_06	RPGR	6103	NM_000328	322	338.891	171289	516.369	1.2316	58.5342	24.4963	3443.03	9.6855	447924	261.964	529966	257.37	140	6524.18	504.794	0.43478	15.2098	120	16	3	3	0.93168	0.33333	1	0	0	0.76667	0.310559	37.2671	0.931677
Da_WG_P_10_M_07	TAGAP	117289	NM_138810	405	321.64	171050	546.531	1.2401	56.7926	23.4177	4899.75	13.4146	360670	328.254	452800	317.598	133	6244.2	538.735	0.32839	16.0821	121	12	0	11	2.7161	0.36364	4	0	0	1.1073	0.987654	29.8765	2.71605
Da_WG_P_10_M_08	ZNF432	9668	NM_014650	200	335.645	169228	513.358	1.2085	58.755	24.989	3026.36	8.7515	410762	223.784	484515	222.208	108	8403.35	475.113	0.54	15.2162	88	17	2	2	1	1.5	2	1	0	2.7778	1	44	1
Da_WG_P_10_M_09	GBF1	8729	NM_004193	484	339.248	171931	518.633	1.238	58.4091	24.4227	3825.61	10.4361	385484	281.201	471338	274.426	132	3493.75	348.444	0.27273	14.8421	111	18	2	11	2.2727	0.27273	3	0	0	1	0.619835	22.9339	2.27273
Da_WG_P_10_M_10	LOC388610	388610	NM_001013642	290	335.531	167281	510.15	1.2196	58.4414	24.5516	4035.06	11.4463	340566	225.401	413418	222.723	110	4297.52	451.189	0.37931	15.3091	98	10	1	7	2.4138	0.57143	3	1	0	1.5065	1.03448	33.7931	2.41379
Da_WG_P_10_M_11	CETN2	1069	NM_004344	349	325.269	168994	530.618	1.222	57.49	24.3353	3301.34	9.7235	406883	296.111	498747	292.715	156	6600.59	554.703	0.44699	18.0633	134	19	3	8	2.2923	0.625	5	0	0	1.3982	1.43266	38.3954	2.29226
Da_WG_P_10_M_12	OR4D11	219986	NM_001004706	293	328.765	165123	519.462	1.2333	57.5154	24.2864	3479.6	10.7468	532289	337.568	639440	332.454	144	9857.13	582.618	0.49147	15.6389	128	15	1	8	2.7304	0.25	2	0	0	0.50868	0.682594	43.686	2.73038
Da_WG_P_10_M_13	HSPB7	27129	NM_014424	299	324.298	167065	527.411	1.2205	57.3645	24.1724	3365.84	10.3093	345556	272.298	430427	267.586	127	5654.42	495.684	0.42475	15.8855	113	12	2	9	3.01	0.11111	1	0	0	0.26159	0.334448	37.7926	3.01003
Da_WG_P_10_M_14	OR4F3	26683	NM_001005224	226	352.664	167092	484.876	1.2361	59.5088	24.7958	3502.9	9.2813	371270	185.119	434315	183.325	122	8300.94	500.702	0.53982	16.488	107	14	1	2	0.88496	0.5	1	0	0	0.92623	0.442478	47.3451	0.884956
Da_WG_P_10_M_15	LOC497661	497661	NM_001035005	308	315.763	166651	544.541	1.2318	56.474	23.7295	3175.8	9.7093	358285	268.246	440667	265.248	123	6392.16	380.929	0.39935	16.3145	101	10	2	4	1.2987	0.5	2	0	0	1.252	0.649351	32.7922	1.2987
Da_WG_P_10_M_16	IPO8	10526	NM_006390	288	309.181	166455	561.351	1.2303	55.8889	23.4956	2591.26	8.2912	374554	263.263	454932	261.917	125	6389.48	591.653	0.43403	17.6378	112	11	1	2	0.69444	0	0	0	0	0	0	38.8889	0.694444
Da_WG_P_10_M_17	ZNF616	90317	NM_178523	246	324.711	169398	532.424	1.2356	57.0894	23.843	3601.88	10.385	503772	293.988	598937	291.406	111	9191.24	505.428	0.45122	16.0901	98	12	1	5	2.0325	0.2	1	0	0	0.44324	0.406504	39.8374	2.03252
Da_WG_P_10_M_18	TRAF3IP3	80342	NM_025228	286	313.066	164342	544.601	1.2309	56.1503	23.7103	3327.71	10.1463	384212	268.426	469099	266.164	137	7084.42	592.099	0.47902	16.4964	124	12	1	6	2.0979	0.66667	4	0	0	1.3917	1.3986	43.3566	2.0979
Da_WG_P_10_M_19	ENAH	55740	NM_018212	233	301.039	164322	566.151	1.2391	54.9571	23.2206	3816.97	12.4786	520671	357.881	624481	350.818	85	6861.77	673.875	0.36481	16.2941	79	6	0	9	3.8627	0.22222	1	1	0	0.60915	0.429185	33.9056	3.86266
Da_WG_P_10_M_20	ZFP90	146198	NM_133458	256	337.34	166648	501.517	1.2267	58.4805	24.4847	3824.12	10.7986	417344	243.303	496669	240.082	109	5034.41	482.871	0.42578	15.3333	98	10	1	6	2.3438	0.5	2	1	0	1.1743	0.78125	38.2812	2.34375
Da_WG_P_10_M_21	HNRPA1	3178	NM_002136	308	323.282	161609	515.504	1.2462	56.75	23.4244	3343.46	10.2911	413679	293.871	504151	287.582	124	4297.72	607.189	0.4026	16.8145	108	14	2	2	0.64935	0	0	0	0	0	0	35.0649	0.649351
Da_WG_P_10_M_22	C6orf174	387104	NM_001012279	364	346.536	161619	479.717	1.2304	59.0604	24.6936	3049.56	8.816	393158	244.09	471517	238.925	136	5953.8	390.622	0.37363	15.0217	124	8	2	2	0.54945	0.5	1	0	0	1.3382	0.274725	34.0659	0.549451
Da_WG_P_10_N_03	FXR1	8087	NM_001013438	394	317.282	168331	542.098	1.231	56.5964	23.5934	3596.03	10.8959	423082	330.705	518377	323.059	167	8938.74	562.837	0.42386	16.4702	146	18	3	7	1.7767	0.57143	3	1	0	1.3482	0.761421	37.0558	1.77665
Da_WG_P_10_N_04	KRT14	3861	NM_000526	218	329.151	173917	564.582	1.1955	58.5413	24.8172	3485.82	10.3716	594676	386.822	707647	373.898	101	12378.9	652.877	0.4633	12.4118	89	10	2	2	0.91743	1.5	2	1	0	3.2376	0.917431	40.8257	0.917431
Da_WG_P_10_N_05	LOC442726	442726	NM_001126311	367	330.986	166638	519.647	1.2134	58.2507	24.9072	4121.34	11.3908	415669	276.675	503909	272.104	109	5227.87	372.947	0.297	14.3333	98	11	0	4	1.0899	0	0	0	0	0	0	26.703	1.08992
Da_WG_P_10_N_06	GHRL	51738	NM_016362	410	369.207	172564	479.823	1.2467	60.5293	25.0097	6222.96	14.7126	602875	358.954	714639	346.359	163	8348.28	537.187	0.39756	14.5723	144	16	3	21	5.122	0.42857	7	2	0	1.078	1.70732	35.122	5.12195
Da_WG_P_10_N_07	KREMEN1	83999	NM_153379	335	337.549	173487	527.852	1.2159	58.7224	24.7033	3358.58	9.3269	337597	259.185	422652	256.188	114	5088.54	415.496	0.3403	17.2783	103	10	1	6	1.791	0.33333	2	0	0	0.97953	0.597015	30.7463	1.79104
Da_WG_P_10_N_08	S100A10	6281	NM_002966	335	345.722	172885	514.807	1.2302	59.1343	24.6215	3789.53	10.2774	371561	229.774	449109	228.643	172	8276.78	564.712	0.51343	18.0345	162	10	0	9	2.6866	0.55556	5	0	0	1.082	1.49254	48.3582	2.68657
Da_WG_P_10_N_09	SLC10A3	8273	NM_019848	297	331.556	177461	551.89	1.229	57.9832	24.286	4291.48	11.6919	441097	291.895	537396	290.4	126	7693.41	509.201	0.42424	15.6202	112	11	3	9	3.0303	0.33333	3	0	0	0.78571	1.0101	37.7104	3.0303
Da_WG_P_10_N_10	SH3D19	152503	NM_001009555	351	337.311	171072	517.052	1.2265	58.4957	24.7561	3035.63	9.032	588587	406.464	713625	395.726	74	4636.57	372.629	0.21083	15.2597	64	9	1	5	1.4245	0	0	0	0	0	0	18.2336	1.4245
Da_WG_P_10_N_11	ARMCX3	51566	NM_177948	262	339.37	171654	526.025	1.2369	58.3664	24.343	2788.44	8.1502	373054	219.804	445713	218.703	101	7522.1	465.278	0.3855	17.3048	97	4	0	2	0.76336	0	0	0	0	0	0	37.0229	0.763359
Da_WG_P_10_N_12	SRRP35	135295	NM_080743	334	315.88	167878	542.171	1.2176	56.8683	24.004	2837.23	8.7215	319427	232.376	391073	229.686	155	5484.12	504.761	0.46407	17.5513	142	12	1	3	0.8982	1	3	0	0	2.1548	0.898204	42.515	0.898204
Da_WG_P_10_N_13	TSPAN18	90139	NM_001031730	389	343.247	166625	503.49	1.2345	58.7763	24.3015	3360.43	9.5453	357538	269.109	440941	264.037	190	6819.08	618.154	0.48843	16.4844	173	16	1	7	1.7995	0.71429	5	0	0	1.4624	1.28535	44.473	1.79949
Da_WG_P_10_N_14	PC-3	692094	NM_001044264	312	345.907	172061	509.075	1.2327	59.0737	24.6088	3919.29	10.6701	465952	298.823	562778	295.23	145	8084.43	517.671	0.46474	14.2945	128	13	4	6	1.9231	0.5	3	0	0	1.0759	0.961538	41.0256	1.92308
Da_WG_P_10_N_15	DEPDC5	9681	NM_001007188	260	301.615	173704	604.979	1.2395	55.0115	23.1869	2622.78	8.7106	354307	266.527	431720	263.06	78	6604.73	398.065	0.3	15.5	69	8	1	3	1.1539	0.66667	2	0	0	2.2222	0.769231	26.5385	1.15385
Da_WG_P_10_N_16	RIF1	55183	NM_018151	257	321.171	170837	547.617	1.2234	57.1673	24.1247	3421.92	10.0774	445701	281.435	537595	280.57	132	10646.2	553.558	0.51362	17.3582	113	15	3	3	1.1673	0.66667	2	0	0	1.298	0.77821	43.9689	1.16732
Da_WG_P_10_N_17	C11ORF16	56673	NM_020643	247	330.745	169397	520.891	1.2425	57.5385	23.8495	5497.96	14.8025	445187	295.044	543661	294.986	70	6121.13	436.722	0.2834	14.4595	69	1	0	14	5.668	0.21429	3	0	0	0.75612	1.21457	27.9352	5.66802
Da_WG_P_10_N_18	GPC2	221914	NM_152742	302	356.301	168426	490.465	1.213	60.4007	25.476	3436.5	9.0516	338032	195.216	403811	192.807	175	8940.37	487.112	0.57947	17.3977	149	24	2	4	1.3245	1.25	3	1	1	2.1571	0.993377	49.3377	1.3245
Da_WG_P_10_N_19	SNX6	58533	NM_152233	313	316.153	160875	519.006	1.2222	56.7859	23.8964	3088.77	10.1482	364551	251.372	442501	248.506	140	7244.36	468.4	0.44728	16.669	120	16	4	4	1.278	0	0	0	0	0	0	38.3387	1.27796
Da_WG_P_10_N_20	NY-REN-7	285596	NM_173663	270	348.415	167761	491.591	1.233	59.1333	24.5889	5147.06	13.3884	317247	196.552	380301	193.042	114	8837.45	506.738	0.42222	17.7542	106	7	1	13	4.8148	0.30769	4	0	0	0.72874	1.48148	39.2593	4.81481
Da_WG_P_10_N_21	PLEKHG4	25894	NM_015432	250	322.768	164977	523.515	1.2288	57.136	24.1143	3627.14	10.6762	437154	259.58	521022	258.272	101	8508.04	457.764	0.404	18.2059	91	7	3	5	2	0.6	3	0	0	1.4852	1.2	36.4	2
Da_WG_P_10_N_22	KIAA1909	153478	NM_052909	335	342.988	167232	499.766	1.2158	59.2507	24.9533	2892.12	8.3482	292324	199.177	354528	195.551	119	5678.62	412.757	0.35522	16.0738	112	6	1	3	0.89552	1	2	1	0	2.8151	0.597015	33.4328	0.895522
Da_WG_P_10_O_03	C10orf54	64115	NM_022153	439	318.501	172575	557.836	1.2286	56.7153	23.9388	4075.3	11.4974	423279	301.688	513233	294.412	159	6640.62	412.391	0.36219	14.5679	142	14	3	13	2.9613	0.61538	6	1	1	1.6991	1.36674	32.3462	2.96128
Da_WG_P_10_O_04	COMMD5	28991	NM_001081004	403	348.789	174934	511.692	1.2202	59.6402	25.2193	5638.64	14.1003	421233	277.994	506755	270.021	115	5580.74	347.469	0.28536	13.3504	106	8	1	13	3.2258	0.38461	4	1	0	1.3478	0.992556	26.3027	3.22581
Da_WG_P_10_O_05	C9ORF61	9413	NM_001127608	296	388.939	173356	451.888	1.2088	63.1284	26.4636	4829.07	11.6408	526926	274.897	624160	267.958	161	10999	647.394	0.54392	16.1515	144	16	1	7	2.3649	0.14286	1	0	0	0.26264	0.337838	48.6486	2.36486
Da_WG_P_10_O_06	FLJ45803	399948	NM_207429	427	321.087	169730	541.696	1.2247	57.178	24.1123	3331.03	10.0291	359472	251.374	439356	248.974	153	5831.83	445.122	0.35831	13.4194	140	12	1	8	1.8735	0	0	0	0	0	0	32.7869	1.87354
Da_WG_P_10_O_07	ZBTB1	22890	NM_014950	356	315.84	177055	572.75	1.2109	57.0478	24.2487	4035.05	11.6371	427247	322.077	529343	321.459	180	8002.22	630.122	0.50562	15.0387	142	33	4	11	3.0899	0.54546	6	0	0	1.0788	1.68539	39.8876	3.08989
Da_WG_P_10_O_08	COMMD4	54939	NM_017828	302	353.646	187610	537.091	1.2152	60.149	25.3876	3897.78	10.125	374537	204.983	445038	202.421	136	6670.43	490.502	0.45033	15.9137	122	12	1	8	2.649	0.625	5	0	0	1.3879	1.65563	40.3974	2.64901
Da_WG_P_10_O_09	RTN1	6252	NM_206852	400	329.402	165113	510.376	1.2301	57.69	24.2436	3031.43	8.9211	461087	296.141	552535	290.131	166	7653.41	472.358	0.415	15.0778	146	19	1	5	1.25	0.4	2	0	0	0.96386	0.5	36.5	1.25
Da_WG_P_10_O_10	C9ORF126	286205	NM_173690	444	302.304	167924	567.762	1.2275	55.3874	23.2349	2861.09	9.0988	373533	327.854	467454	321.565	188	8416.1	501.956	0.42342	16.4497	173	14	1	5	1.1261	0.6	3	0	0	1.417	0.675676	38.964	1.12613
Da_WG_P_10_O_11	COL4A5	1287	NM_000495	369	327.981	173177	548.975	1.2247	57.6287	24.0517	3811.46	10.9041	425392	267.29	510751	265.323	176	9276.28	531.159	0.47696	16.9441	164	11	1	9	2.439	0.44444	3	1	0	0.93182	0.813008	44.4444	2.43902
Da_WG_P_10_O_12	ARTN	9048	NM_057160	175	292.034	217789	774.193	1.1941	55.1657	23.4691	4016.23	13.1805	1125120	1140.46	1455590	1126.38	25	227020	2007.53	0.14286	21.24	23	2	0	4	2.2857	0	0	0	0	0	0	13.1429	2.28571
Da_WG_P_10_O_13	ZNF496	84838	NM_032752	222	369.491	176527	487.532	1.1973	61.9955	26.2199	3723.32	9.8416	1179560	545.61	1371380	538.737	131	24549.1	1113.83	0.59009	16.1298	110	17	3	2	0.9009	0.5	1	0	0	0.84733	0.45045	49.5495	0.900901
Da_WG_P_10_O_14	OLFML3	56944	NM_020190	468	317.737	169794	542.333	1.2196	56.9744	24.3336	3677.41	10.7028	344408	267.254	426085	262.939	207	6210.53	540.804	0.44231	16.9569	186	20	1	12	2.5641	0.58333	6	1	0	1.3188	1.28205	39.7436	2.5641
Da_WG_P_10_O_15	PCDH1	5097	NM_002587	553	321.787	169420	541.201	1.2354	56.9078	24.1321	4412.39	12.7949	327450	282.885	402901	275.116	145	4286.72	323.623	0.26221	14.2416	137	8	0	24	4.34	0.16667	4	0	0	0.63563	0.723327	24.774	4.33996
Da_WG_P_10_O_16	PYGO1	26108	NM_015617	357	308.148	181313	604.801	1.2258	55.8515	23.3288	2622.81	8.3202	286694	220.035	353024	217.532	117	5289.82	374.644	0.32773	15.8644	106	10	1	3	0.84034	0.33333	1	0	0	1.0171	0.280112	29.6919	0.840336
Da_WG_P_10_O_17	A2BP1	54715	NM_018723	447	316.537	172700	558.124	1.2211	56.7315	23.7075	3634.13	10.6838	380810	313.784	473761	308.099	198	8944.52	497.68	0.44295	16.3448	177	19	1	11	2.4609	0.63636	6	1	0	1.4366	1.34228	39.5973	2.46085
Da_WG_P_10_O_18	ZNF302	55900	NM_001012320	274	332.259	176603	546.636	1.2128	58.2482	24.4075	2769.71	8.2267	196181	141.341	246748	143.666	80	2431.06	290.934	0.29197	14.2683	76	4	0	2	0.72993	1	2	0	0	3.425	0.729927	27.7372	0.729927
Da_WG_P_10_O_19	ATP6AP2	10159	NM_005765	458	304.963	186959	622.938	1.2215	55.7751	23.4752	3260.53	10.1347	351375	267.686	429486	263.12	131	5223.03	327.754	0.28603	14.8788	113	16	2	9	1.9651	0.55556	4	1	0	1.9423	0.873362	24.6725	1.96507
Da_WG_P_10_O_20	MS4A3	932	NM_001031666	168	347.893	181309	531.229	1.199	59.8988	25.4818	2916.68	8.393	677006	425.272	813214	416.707	58	12962.5	687.545	0.34524	15.7288	55	3	0	0	0		0	0	0		0	32.7381	0
Da_WG_P_10_O_21	COL5A1	1289	NM_000093	346	342.26	161707	485.245	1.2235	58.9277	24.6202	3292.99	9.3285	391928	241.173	472210	238.326	169	4695.61	622.195	0.48844	15.9647	153	14	2	2	0.57803	1	2	0	0	2.0473	0.578035	44.2197	0.578035
Da_WG_P_10_O_22	KIAA1787	84461	NM_001005408	325	329.542	167220	516.646	1.2065	58.2154	24.981	4823.56	12.9643	566170	352.863	672912	343.487	149	13115.2	620.118	0.45846	17.6533	132	14	3	12	3.6923	0.5	6	0	0	1.0906	1.84615	40.6154	3.69231
Da_WG_P_10_P_03	TENC1	23371	NM_198316	440	316.707	181966	585.088	1.2033	57.2045	24.4065	2939.03	9.1267	261188	221.107	328724	218.367	127	4384.59	305.433	0.28864	14.7727	118	9	0	3	0.68182	0.66667	1	1	0	2.3097	0.227273	26.8182	0.681818
Da_WG_P_10_P_04	AGR2	10551	NM_006408	365	339.855	192643	577.785	1.2223	58.6822	24.8357	3378.55	9.9162	426536	288.95	521459	286.46	122	6803.09	441.035	0.33425	15.2195	114	8	0	6	1.6438	0.33333	2	0	0	0.99727	0.547945	31.2329	1.64384
Da_WG_P_10_P_05	GDF6	392255	NM_001001557	336	331.72	167390	518.015	1.219	58.119	24.6396	3014.93	8.8991	441189	291.863	538402	290.981	144	9354.22	481.648	0.42857	17.7862	130	11	2	2	0.59524	1	2	0	0	2.3333	0.595238	38.6905	0.595238
Da_WG_P_10_P_06	SPIRE2	84501	NM_032451	325	361.102	175046	499.437	1.2191	60.6585	25.3421	3723.73	9.5653	453790	235.559	537874	234.847	172	7716.86	567.47	0.52923	16.7443	151	17	2	7	2.1538	0.71429	5	0	0	1.3497	1.53846	46.4615	2.15385
Da_WG_P_10_P_07	FLRT1	23769	NM_013280	369	308.016	177682	598.468	1.234	55.7127	23.2564	3128.83	9.7426	342972	272.853	426683	273.06	121	5437.37	423.481	0.32791	14.2358	112	8	1	4	1.084	0.25	1	0	0	0.7624	0.271003	30.3523	1.08401
Da_WG_P_10_P_08	NPHP4	261734	NM_015102	346	325.032	164151	518.847	1.2311	57.289	24.026	3338.41	10.0242	452381	301.397	550124	299.662	130	7499.91	531.476	0.37572	17.3923	118	11	1	4	1.1561	0.25	1	0	0	0.66539	0.289017	34.104	1.15607
Da_WG_P_10_P_09	C1ORF54	79630	NM_024579	400	330.262	167734	521.6	1.2089	58.25	24.6897	2645.53	8.0418	363216	266.678	450026	266.125	154	7382.62	486.895	0.385	14.9935	144	8	2	0	0		0	0	0		0	36	0
Da_WG_P_10_P_10	TMEM47	83604	NM_031442	466	320.594	166369	531.265	1.2094	57.4142	24.1228	3189.52	9.5032	412601	317.536	509408	312.012	192	8449.41	489.473	0.41202	15.776	169	20	2	8	1.7167	0.375	3	0	0	0.91016	0.643777	36.2661	1.71674
Da_WG_P_10_P_11	LRRC4	64101	NM_022143	492	304.726	169169	563.072	1.2357	55.5061	23.2198	3006.47	9.419	393558	317.908	484022	310.527	173	5352.83	485.32	0.35163	15.5886	152	20	1	7	1.4228	0.28571	2	0	0	0.81255	0.406504	30.8943	1.42276
Da_WG_P_10_P_12	NNAT	4826	NM_181689	280	316.971	173333	558.788	1.2037	57.1357	24.3448	2960.73	9.2407	463043	298.995	554891	295.424	126	7540.29	595.867	0.45	15.3701	112	13	1	3	1.0714	1	3	0	0	2.2222	1.07143	40	1.07143
Da_WG_P_10_P_13	PRDM15	63977	NM_022115	408	323.537	193040	614.468	1.1953	57.9191	24.7348	3050.83	9.1631	348459	292.916	439809	288.428	218	9828.61	585.107	0.53431	15.2318	193	25	0	3	0.73529	1	2	1	0	1.8716	0.490196	47.3039	0.735294
Da_WG_P_10_P_14	KRTAP20-3	337985	NM_001128077	230	384.678	174886	466.021	1.1856	63.3043	26.6794	6692.27	15.7157	782262	405.953	927169	397.226	79	13611.3	674.121	0.34348	17.8354	71	8	0	16	6.9565	0.5	8	0	0	1.4557	3.47826	30.8696	6.95652
Da_WG_P_10_P_15	SPAG4L	140732	NM_080675	399	359.16	167158	474.662	1.2329	60.2055	24.9004	3261.48	8.733	323692	189.388	385177	185.511	161	5129.2	449.666	0.40351	15.1728	147	11	3	5	1.2531	0.4	2	0	0	0.9913	0.501253	36.8421	1.25313
Da_WG_P_10_P_16	KBTBD7	84078	NM_032138	189	314.444	193844	631.323	1.2059	56.7778	23.9557	2574.93	8.3281	797612	526.227	986398	541.191	57	88219.2	1087.71	0.30159	18.4211	49	5	2	0	0		0	0	0		0	25.9259	0
Da_WG_P_10_P_17	LY6H	4062	NM_002347	493	325.187	173170	540.507	1.2072	57.8702	24.4784	5245.81	14.5319	475380	386.486	593062	378.136	114	7075.7	391.704	0.23124	16.5175	89	18	4	33	6.6937	0.27273	6	1	1	1.1794	1.21704	18.0527	6.69371
Da_WG_P_10_P_18	TBC1D7	51256	NM_016495	410	312.246	171416	563.954	1.2158	56.5561	23.8555	3100.75	9.667	354932	259.461	434718	256.185	190	7401.5	498.181	0.46342	16.1451	166	21	3	7	1.7073	0.14286	1	0	0	0.30827	0.243902	40.4878	1.70732
Da_WG_P_10_P_19	FAM64A	54478	NM_019013	372	346.247	163927	482.307	1.2223	59.3602	24.8061	3339.26	9.2987	409600	243.895	489913	240.766	169	6972.6	478.489	0.4543	13.883	156	10	3	3	0.80645	1	3	0	0	2.2012	0.806452	41.9355	0.806452
Da_WG_P_10_P_20	COL2A1	1280	NM_033150	262	336.046	168142	510.725	1.2062	58.874	25.3054	3673.27	11.0488	651366	386.576	773305	378.342	140	18438.9	731.049	0.53435	16.2071	120	18	1	6	2.2901	0.5	3	0	0	0.93571	1.14504	45.8015	2.29008
Da_WG_P_10_P_21	KLHDC3	116138	NM_057161	377	346.385	165908	490.47	1.2119	59.626	25.1655	4213.1	11.0956	377268	228.91	452713	225.27	120	5056.21	366.867	0.3183	14.2581	114	6	0	11	2.9178	0.45454	5	0	0	1.428	1.32626	30.2387	2.91777
Da_WG_P_10_P_22	NEUROD6	63974	NM_022728	440	324.505	171933	540.055	1.2408	57.0909	23.9047	3067.57	9.0907	396367	269.615	479822	265.401	182	7127.96	446.199	0.41364	14.7243	166	15	1	4	0.90909	0.75	3	0	0	1.8132	0.681818	37.7273	0.909091
Da_WG_P_11_A_03	C6ORF182	285753	NM_173830	282	322.887	170751	545.855	1.231	57.0674	23.7066	3481.61	10.2411	394977	261.562	479199	260.786	112	7813.04	538.437	0.39716	15.0957	103	9	0	3	1.0638	0.66667	2	0	0	1.6786	0.70922	36.5248	1.06383
Da_WG_P_11_A_04	PUM1	9698	NM_014676	298	314.98	167353	540.56	1.2221	56.5403	23.8698	4164.37	12.4949	408990	297.253	499708	293.372	123	8520.11	535.302	0.41275	15.6855	110	12	1	9	3.0201	0.44444	4	0	0	1.0768	1.34228	36.9128	3.02013
Da_WG_P_11_A_05	FLJ22028	79912	NM_024854	240	321.9	167202	530.279	1.2358	56.9125	23.9052	3579.33	10.685	434551	277.75	521441	275.124	90	7454.68	453.447	0.375	14.5714	78	11	1	3	1.25	0	0	0	0	0	0	32.5	1.25
Da_WG_P_11_A_06	PPP1R9B	84687	NM_032595	316	343.108	171635	511.529	1.2177	59.1044	24.7951	4217.44	11.4021	362961	327.23	454648	315.642	143	10313.7	515.082	0.45253	17.8345	123	18	2	3	0.94937	0	0	0	0	0	0	38.9241	0.949367
Da_WG_P_11_A_07	SEC24B	10427	NM_001042734	296	293.429	158951	561.073	1.2439	54.0946	22.6917	2974.35	10.4171	380388	289.732	461933	284.359	134	8522.67	531.503	0.4527	15.4926	118	16	0	3	1.0135	0	0	0	0	0	0	39.8649	1.01351
Da_WG_P_11_A_08	HNRPH1	3187	NM_005520	242	303.93	163425	556.733	1.1983	56.0413	24.1628	2767.87	9.1583	454817	273.001	537908	272.445	84	3487.94	517.836	0.34711	14.0595	72	9	3	0	0		0	0	0		0	29.7521	0
Da_WG_P_11_A_09	SPAG4	6676	NM_003116	344	317.855	165092	529.504	1.2187	56.9215	23.9441	3729.44	11.0254	384398	287.907	467744	281.897	166	8369.97	538.87	0.48256	15.0417	150	14	2	7	2.0349	0.57143	4	0	0	1.1842	1.16279	43.6047	2.03488
Da_WG_P_11_A_10	LOC388381	388381	NM_001080465	327	302.272	167476	569.742	1.2319	55.2752	23.21	3970.38	11.7642	359758	287.655	442653	283.814	130	8118.25	485.109	0.39755	14.5267	116	12	2	10	3.0581	0.7	5	2	0	1.7608	1.52905	35.474	3.0581
Da_WG_P_11_A_11	NEUROG3	50674	NM_020999	134	332.955	178152	540.4	1.1938	58.806	25.2178	3793.25	11.2689	1083150	676.667	1339600	694.14	100	150033	1401.36	0.74627	24.29	67	23	7	3	2.2388	0.66667	2	0	0	0.89333	1.49254	50	2.23881
Da_WG_P_11_A_12	OR4P4	81300	NM_001004124	317	325.319	167487	526.228	1.209	57.8013	24.6537	4040.5	11.6671	425802	295.135	515149	289.717	99	5700.15	440.424	0.3123	15.3434	93	5	1	7	2.2082	0.14286	1	0	0	0.45743	0.315457	29.3375	2.2082
Da_WG_P_11_A_13	ARR3	407	NM_004312	324	311.688	161934	529.479	1.2274	56.3302	23.7762	3456.52	10.5774	369385	269.252	450807	265.399	156	8825.69	533.01	0.48148	17.019	135	20	1	5	1.5432	1	4	1	0	2.0769	1.23457	41.6667	1.54321
Da_WG_P_11_A_14	NPPA	4878	NM_006172	248	377.129	167124	450.616	1.2108	62.0806	26.2789	4669.23	11.5448	374170	192.355	438406	188.999	116	5667.63	517.995	0.46774	14.916	103	12	1	6	2.4194	0.5	3	0	0	1.069	1.20968	41.5323	2.41935
Da_WG_P_11_A_15	OR2T12	127064	NM_001004692	257	314.665	159963	524.023	1.233	56.2879	23.6986	2987.7	9.4237	385603	245.566	461719	243.919	144	7989.5	564.062	0.56031	17.2313	118	18	7	2	0.77821	0.5	1	0	0	0.89236	0.389105	45.9144	0.77821
Da_WG_P_11_A_16	C13ORF3	221150	NM_145061	192	346.042	164476	482.762	1.2178	59.5417	25.5028	4142.66	11.6301	418839	227.178	499952	227.908	100	9751.19	571.196	0.52083	17.3762	93	7	0	4	2.0833	1	4	0	0	1.92	2.08333	48.4375	2.08333
Da_WG_P_11_A_17	TMEM16E	203859	NM_213599	282	300.27	161138	558.122	1.2326	55.0071	23.1238	3266	10.5946	312832	237.658	383178	235.806	137	5004.05	677.745	0.48582	16.9143	124	11	2	4	1.4184	0.5	2	0	0	1.0292	0.70922	43.9716	1.41844
Da_WG_P_11_A_18	FLJ30313	253868	NM_152757	215	300.247	160652	551.534	1.21	55.5209	23.8846	3138.38	10.0024	407576	277.555	493291	277.598	115	10904.7	643.608	0.53488	15.1121	107	8	0	3	1.3954	0.66667	2	0	0	1.2464	0.930233	49.7674	1.39535
Da_WG_P_11_A_19	BAZ2A	11176	NM_013449	277	315.347	158347	514.139	1.23	56.4404	24.0127	3037.67	9.5413	415340	290.088	501593	285.573	114	8408.04	509.567	0.41155	15.0085	99	12	2	2	0.72202	1	2	0	0	2.4298	0.722022	35.7401	0.722022
Da_WG_P_11_A_20	SFTPD	6441	NM_003019	266	384.297	170905	468.457	1.2153	62.4962	26.0637	3794.6	9.8792	778065	381.719	905321	369.314	89	7249.44	492.248	0.33459	13.7033	80	9	0	1	0.37594	0	0	0	0	0	0	30.0752	0.37594
Da_WG_P_11_A_21	LMOD1	25802	NM_012134	314	328.806	164039	511.333	1.2285	57.6178	24.1991	3478.24	10.3362	324058	218.669	393828	216.207	137	6938.64	420.805	0.43631	18.2482	125	12	0	4	1.2739	0.5	2	0	0	1.146	0.636943	39.8089	1.27389
Da_WG_P_11_A_22	ZNF562	54811	NM_017656	400	304.957	160339	535.156	1.2205	55.815	23.6636	3240.32	10.2463	334278	269.349	413605	266.647	198	8464.63	550.74	0.495	17.3119	178	17	3	5	1.25	0.4	2	0	0	0.80808	0.5	44.5	1.25
Da_WG_P_11_B_03	FETUB	26998	NM_014375	271	320.679	170293	540.81	1.2245	57.1218	24.0066	4225.82	12.4264	445818	284.242	534667	281.307	142	10043.5	589.587	0.52399	15.3611	123	16	3	7	2.583	0.57143	4	0	0	1.0905	1.47601	45.3875	2.58303
Da_WG_P_11_B_04	SUMO2	6613	NM_001005849	375	291.091	157453	555.354	1.2339	54.112	22.6904	2816.58	9.6652	418253	362.519	517423	355.5	198	11371.1	696.717	0.528	14.6866	177	19	2	0	0		0	0	0		0	47.2	0
Da_WG_P_11_B_05	TAS2R60	338398	NM_177437	237	362.983	171166	481.331	1.2183	60.8481	25.3999	4699.03	13.0296	465250	222.996	546459	222.266	105	7094.16	471.795	0.44304	16.5794	96	9	0	6	2.5317	0.33333	2	0	0	0.75238	0.843882	40.5063	2.53165
Da_WG_P_11_B_06	CLDN8	9073	NM_199328	249	334.064	172012	532.501	1.2295	58.1205	24.4902	4622.47	13.1665	458733	232.835	535263	231.489	96	6841.44	437.75	0.38554	16.83	84	11	1	12	4.8193	0.66667	5	2	1	1.7292	2.00803	33.7349	4.81928
Da_WG_P_11_B_07	NES	10763	NM_006617	339	316.003	170058	554.994	1.2195	56.7021	23.8905	3153.9	10.0237	348840	297.439	434380	290.284	161	8860.17	486.483	0.47493	16.3354	139	19	3	4	1.1799	0.5	2	0	0	1.0528	0.589971	41.0029	1.17994
Da_WG_P_11_B_08	SDK2	54549	NM_019064	305	310.089	163528	538.818	1.2226	56.1738	23.736	3100.38	9.8908	388194	282.548	474679	280.379	98	7348.35	459.633	0.32131	16.03	86	9	2	3	0.98361	0	0	0	0	0	0	28.1967	0.983607
Da_WG_P_11_B_09	UNC13A	23025	XM_937931	366	307.276	165518	553.759	1.2154	56.1776	23.5545	3320.58	10.3624	352657	289.241	437650	284.267	130	6773.73	447.668	0.35519	15.6917	114	15	1	6	1.6393	0.5	2	1	0	1.4077	0.546448	31.1475	1.63934
Da_WG_P_11_B_10	KIAA1609	57707	NM_020947	355	301.766	165043	553.81	1.213	55.7155	23.6892	3053.32	9.8931	334460	301.536	420235	296.04	153	9005.3	521.85	0.43099	15.8312	138	15	0	3	0.84507	0	0	0	0	0	0	38.8732	0.84507
Da_WG_P_11_B_11	CLDN18	51208	NM_001002026	356	296.528	157241	550.556	1.2302	54.7303	23.1051	2900.19	9.5992	309789	246.542	380466	243.271	156	5937.91	516.18	0.4382	14.525	139	16	1	2	0.5618	0.5	1	0	0	1.141	0.280899	39.0449	0.561798
Da_WG_P_11_B_12	CEACAM1	634	NM_001024912	200	277.495	161567	600.346	1.1707	54.18	23.5738	2866.97	10.4385	305155	267.496	387524	272.876	80	7889.48	501.387	0.4	16.425	71	9	0	0	0		0	0	0		0	35.5	0
Da_WG_P_11_B_13	DSCR3	10311	NM_006052	465	321.295	163873	526.011	1.2394	56.8065	23.5676	3291.18	10.0182	405527	310.773	501099	307.168	202	8390.75	521.004	0.43441	14.7079	183	17	2	8	1.7204	0.625	4	1	0	1.4387	0.860215	39.3548	1.72043
Da_WG_P_11_B_14	FZR1	51343	NM_016263	336	315.173	168468	555.478	1.2293	56.372	23.9366	9461.37	27.4836	321254	233.478	389722	229.85	126	7507.01	424.82	0.375	17.0388	115	9	1	49	14.5833	0.38776	19	0	0	1.034	5.65476	34.2262	14.5833
Da_WG_P_11_B_15	TTC15	51112	NM_016030	330	302.358	160425	540.896	1.2232	55.4788	23.3241	3196.64	10.0803	305282	254.856	380080	250.95	141	7379.23	494.157	0.42727	15.078	130	9	1	3	0.90909	0.66667	1	1	0	1.5603	0.30303	39.3939	0.909091
Da_WG_P_11_B_16	CST1	1469	NM_001898	282	299.702	161476	564.705	1.2393	54.8369	23.0866	3169.59	10.4123	294826	229.408	364134	228.487	115	7076.38	461.121	0.4078	15.5913	109	6	0	3	1.0638	0.33333	1	0	0	0.81739	0.35461	38.6525	1.06383
Da_WG_P_11_B_17	C19ORF26	255057	NM_152769	268	321.425	163387	519.018	1.2146	57.403	24.4291	3106.19	9.4592	366746	230.65	440171	228.785	143	8601.84	503.079	0.53358	16.6054	125	17	1	2	0.74627	1	2	0	0	1.8741	0.746269	46.6418	0.746269
Da_WG_P_11_B_18	CCL21	6366	NM_002989	438	321.742	160304	513.238	1.2388	56.9201	23.8301	2985.5	9.275	323928	222.713	390874	218.953	183	6484.69	448.333	0.41781	14.1649	170	10	3	1	0.22831	1	1	0	0	2.3934	0.228311	38.8128	0.228311
Da_WG_P_11_B_19	C6ORF152	167691	NM_181714	446	294.451	162749	567.103	1.2386	54.4596	22.8955	3034.69	10.2186	332971	277.614	410798	271.971	187	6090.08	511.691	0.41928	15.8413	166	19	2	3	0.67265	1	3	0	0	2.385	0.672646	37.2197	0.672646
Da_WG_P_11_B_20	SOS2	6655	NM_006939	337	313.38	166360	543.343	1.2056	56.9347	24.2697	3755.61	11.2279	342149	252.372	417498	248.288	206	12528.3	638.989	0.61128	17.0905	184	19	3	8	2.3739	0.75	6	0	0	1.2269	1.78042	54.5994	2.37389
Da_WG_P_11_B_21	OR5B3	441608	NM_001005469	166	286.482	165073	594.815	1.2022	54.2651	23.4121	4267.11	13.4648	435950	278.266	518582	279.959	71	12151.3	536.435	0.42771	17.9589	64	7	0	7	4.2169	0.57143	4	0	0	1.336	2.40964	38.5542	4.21687
Da_WG_P_11_B_22	KIR3DL1	3811	NM_013289	353	318.054	158260	514.854	1.2237	56.8102	23.7037	3183.57	9.7508	234131	193.502	290420	189.869	168	7830.34	464.408	0.47592	18.2249	151	16	1	2	0.56657	0.5	1	0	0	1.0506	0.283286	42.7762	0.566572
Da_WG_P_11_C_03	TMC7	79905	NM_024847	385	336.195	166359	508.731	1.2274	58.374	24.3616	4353.77	12.1963	366558	236.32	439587	230.807	113	3560.22	304.022	0.29351	11.4649	105	8	0	13	3.3766	0.38461	5	0	0	1.3104	1.2987	27.2727	3.37662
Da_WG_P_11_C_04	C20ORF142	128486	XM_371399	411	318.893	175518	569.459	1.2125	57.2457	24.0044	3828.19	11.4708	417195	325.478	520139	322.903	168	8835.02	531.66	0.40876	15.7176	149	16	3	9	2.1898	0.88889	6	1	1	2.1746	1.45985	36.253	2.18978
Da_WG_P_11_C_05	LOC126075	126075	NM_001080503	235	322.689	175397	571.071	1.2083	57.4766	24.0858	3114.87	10.2483	362480	245.647	441499	246.605	83	5276.91	514.219	0.35319	18.7701	71	10	2	3	1.2766	0	0	0	0	0	0	30.2128	1.2766
Da_WG_P_11_C_06	GNB2	2783	NM_005273	320	344.419	179053	537.489	1.2004	59.7094	25.2546	4844.41	13.5207	355816	243.518	435851	239.361	133	6602.42	457.357	0.41563	18.1397	115	17	1	15	4.6875	0.6	8	1	0	1.4436	2.5	35.9375	4.6875
Da_WG_P_11_C_07	SERPINB8	5271	NM_001031848	257	312.128	185357	611.617	1.219	56.4358	23.7047	3805.84	11.8089	374531	250.02	458850	254.493	95	3414.67	572.011	0.36965	15.3958	88	6	1	7	2.7237	0.71429	5	0	0	1.9323	1.94553	34.2412	2.72374
Da_WG_P_11_C_08	CREB3L4	148327	NM_130898	213	346.174	172385	504.67	1.2127	59.4366	25.2735	3696.12	10.1	627113	301.047	729281	297.498	141	11930.3	754.978	0.66197	12.911	119	16	5	2	0.93897	2	2	1	1	3.0213	0.938967	55.8685	0.938967
Da_WG_P_11_C_09	SNAPC3	6619	NM_003084	173	286.393	183329	704.044	1.2159	53.8497	22.7603	3906.55	13.5095	325252	289.613	421394	303.508	28	17292.7	693.85	0.16185	15.7586	24	2	2	3	1.7341	0.33333	1	0	0	2.0595	0.578035	13.8728	1.7341
Da_WG_P_11_C_10	CRIP1	1396	NM_001311	180	349.344	171237	507.078	1.2246	59.5611	24.8718	3555.36	10.0039	349274	148.621	403856	150.039	38	3233.88	284.498	0.21111	12.8205	37	1	0	2	1.1111	0	0	0	0	0	0	20.5556	1.11111
Da_WG_P_11_C_11	LOC286187	286187	NM_001013626	237	308.11	193975	656.578	1.214	56.1814	23.6666	3594.86	11.3433	327148	236.895	407872	242.474	81	5949.05	499.476	0.34177	17.6173	75	5	1	6	2.5317	0.66667	4	0	0	1.9506	1.68776	31.6456	2.53165
Da_WG_P_11_C_12	CRYL1	51084	NM_015974	306	319.804	196424	627.195	1.2083	57.183	24.1858	3361.94	10.1418	330350	232.8	404364	231.855	117	5310.94	447.979	0.38235	16.3636	108	9	0	3	0.98039	1	3	0	0	2.6154	0.980392	35.2941	0.980392
Da_WG_P_11_C_13	GCHFR	2644	NM_005258	346	340.133	174154	524.496	1.2212	58.8642	24.5625	3405.27	10.0021	424291	280.428	514701	275.15	146	5954.8	579.148	0.42196	15.4762	131	14	1	3	0.86705	0.33333	1	0	0	0.78995	0.289017	37.8613	0.867052
Da_WG_P_11_C_14	KIAA1279	26128	NM_015634	254	307.772	172767	577.199	1.2203	56.0157	23.7264	3205.79	9.9023	323119	216.015	391874	217.702	122	7430.45	548.221	0.48031	17.84	109	11	2	3	1.1811	1	3	0	0	2.082	1.1811	42.9134	1.1811
Da_WG_P_11_C_15	IER5	51278	NM_016545	477	311.164	168778	554.482	1.2262	56.1719	23.5399	3033.4	9.6236	328284	265.41	406339	260.749	154	6119.28	402.794	0.32285	15.5577	141	12	1	4	0.83857	0.25	1	0	0	0.77435	0.209644	29.5597	0.838574
Da_WG_P_11_C_16	C6ORF150	115004	NM_138441	377	321.082	183438	576.209	1.2245	57.2095	23.9434	3190.09	9.746	325012	246.202	406783	247.707	154	7104.34	499.004	0.40849	17.7785	147	7	0	3	0.79576	0.33333	1	0	0	0.81602	0.265252	38.992	0.795756
Da_WG_P_11_C_17	PCDHA4	56144	NM_031500	269	305.881	165841	557.708	1.2275	55.5576	23.5631	2977.18	9.6294	385825	250.015	462737	249.835	138	7415.34	606.74	0.51301	16.8429	119	15	4	3	1.1152	0.66667	2	0	0	1.2995	0.743494	44.2379	1.11524
Da_WG_P_11_C_18	HIST1H3H	8357	NM_003536	339	326.732	167349	528.444	1.2274	57.5575	24.1748	3034.49	9.4012	346458	244.307	422396	242.65	121	3918.94	501.205	0.35693	16.9587	107	13	1	1	0.29499	0	0	0	0	0	0	31.5634	0.294985
Da_WG_P_11_C_19	SUMO3	6612	NM_006936	455	318.565	168829	551.351	1.2153	57.1429	24.0029	2917.42	9.3914	297941	222.15	364346	220.729	156	5582.97	381.455	0.34286	14.0886	143	11	2	4	0.87912	1.5	3	2	1	4.375	0.659341	31.4286	0.879121
Da_WG_P_11_C_20	TIMM13	26517	NM_012458	269	315.52	173976	578.731	1.2372	56.2082	23.5462	3140.37	9.9144	391945	242.405	468532	241.469	89	5717.13	430.429	0.33086	12.8652	82	6	1	6	2.2305	0.5	3	0	0	1.5112	1.11524	30.4833	2.23048
Da_WG_P_11_C_21	MGC50811	375307	NM_198559	253	339.739	177715	532.034	1.2195	58.7668	24.8248	4182.61	11.5137	333074	209.594	406862	210.922	116	5795.13	527.105	0.4585	14.8729	108	8	0	4	1.581	0.75	3	0	0	1.6358	1.18577	42.6877	1.58103
Da_WG_P_11_C_22	ZNF583	147949	NM_152478	336	317.202	159026	524.443	1.2314	56.5417	23.5614	3230.78	10.2265	353917	286.124	439610	280.351	134	7163.69	505.875	0.39881	16.837	122	11	1	3	0.89286	0.33333	1	0	0	0.83582	0.297619	36.3095	0.892857
Da_WG_P_11_D_03	GPA33	10223	NM_005814	218	317.119	174843	565.467	1.2271	56.7431	23.6625	3634.46	10.7874	536365	370.482	653907	370.02	96	12023.4	649.347	0.44037	15.9479	85	9	2	5	2.2936	0.6	3	0	0	1.3625	1.37615	38.9908	2.29358
Da_WG_P_11_D_04	OXR1	55074	NM_181354	249	314.622	186252	609.182	1.2278	56.3976	23.4786	3172.29	10.0047	325729	248.605	405323	248.682	77	5933.96	395.547	0.30924	15.7037	75	2	0	2	0.80321	0.5	1	0	0	1.6169	0.401606	30.1205	0.803213
Da_WG_P_11_D_05	HLF	3131	NM_002126	295	314.139	184611	589.845	1.2151	56.5966	23.5895	4053.71	11.9768	380491	262.535	459669	260.28	91	6104.96	415.876	0.30848	15.8191	86	5	0	10	3.3898	0.3	3	0	0	0.97253	1.01695	29.1525	3.38983
Da_WG_P_11_D_06	NKD1	85407	NM_033119	322	289.078	170835	608.535	1.2237	54.2019	22.879	3732.98	12.4529	486235	377.456	602435	382.165	100	9221.29	550.547	0.31056	15.7	93	6	1	13	4.0373	0.30769	4	0	0	0.99077	1.24224	28.882	4.03727
Da_WG_P_11_D_07	PEX14	5195	NM_004565	406	320.86	167171	531.364	1.251	56.4803	23.4068	3448.59	10.4339	363556	232.202	436146	230.415	217	9926.2	562.466	0.53448	16.9909	205	12	0	4	0.98522	0.25	1	0	0	0.46774	0.246305	50.4926	0.985222
Da_WG_P_11_D_08	DCTN6	10671	NM_006571	363	341.085	169749	513.783	1.2054	59.2314	25.4611	3735.39	10.5178	414418	268.66	501623	264.264	163	7888.41	465.514	0.44904	15.4251	138	19	5	5	1.3774	0.6	3	0	0	1.3362	0.826446	38.0165	1.37741
Da_WG_P_11_D_09	ZFP36L2	678	NM_006887	224	300.786	185720	627.799	1.2308	55.2232	22.9871	2869.04	9.4638	310973	214.708	378433	216.822	77	6390.8	370.954	0.34375	16.9615	68	7	1	2	0.89286	0.5	1	0	0	1.4546	0.446429	30.3571	0.892857
Da_WG_P_11_D_10	IFNA21	3452	NM_002175	182	299.72	166513	586.277	1.2424	54.6538	22.9311	3408.21	10.8793	305934	220.879	372396	220.072	65	5553.59	452.929	0.35714	17.4	61	4	0	4	2.1978	0.75	3	0	0	2.1	1.64835	33.5165	2.1978
Da_WG_P_11_D_11	PRPF4	9128	NM_004697	220	306.5	175028	587.902	1.2309	55.6182	23.143	3883.12	11.9053	336568	216.507	407751	218.733	63	3202.71	433.187	0.28636	18.9048	58	5	0	6	2.7273	0.33333	2	0	0	1.164	0.909091	26.3636	2.72727
Da_WG_P_11_D_12	NTN2L	4917	NM_006181	256	308.371	168639	563.473	1.2191	56.168	23.8297	4215.11	12.6997	410283	270.129	496767	272.578	105	8406.84	592.784	0.41016	13.9717	95	10	0	6	2.3438	0.16667	1	0	0	0.40635	0.390625	37.1094	2.34375
Da_WG_P_11_D_13	UNQ6411	401027	NM_213608	329	301.821	167186	564.315	1.2253	55.3131	23.1961	3152.44	9.9909	319388	228.962	388498	228.455	111	5482.1	401.134	0.33739	14.6216	107	4	0	3	0.91185	0	0	0	0	0	0	32.5228	0.911854
Da_WG_P_11_D_14	PLA2G4B	100137049	NM_001114633	433	327.841	171744	538.409	1.2177	57.8268	24.2812	4264.99	12.3555	496180	361.859	607497	355.202	119	8028.14	525.59	0.27483	16.3193	104	15	0	9	2.0785	0.33333	2	1	0	1.2129	0.461894	24.0185	2.07852
Da_WG_P_11_D_15	SCML4	256380	NM_198081	283	346.463	164224	487.302	1.2352	59.0212	24.6715	3696.68	10.6154	432839	236.634	510117	233.967	145	6222.07	594.897	0.51237	16.8108	126	16	2	4	1.4134	0.5	2	0	0	0.97586	0.706714	44.523	1.41343
Da_WG_P_11_D_16	AP1M2	10053	NM_005498	313	327.383	165882	525.096	1.238	57.361	23.9452	3471.2	9.8995	395558	239.724	474455	239.415	130	4939.66	572.443	0.41534	15.985	123	6	1	3	0.95847	0.66667	2	0	0	1.6051	0.638978	39.2971	0.958466
Da_WG_P_11_D_17	ACTB	60	NM_001101	321	356.252	168245	490.573	1.2211	60.162	25.1766	4195.4	11.5397	716332	399.729	845437	388.852	107	8090.26	590.919	0.33333	17.0093	90	13	2	5	1.5576	0.6	2	1	0	1.8	0.623053	28.0374	1.55763
Da_WG_P_11_D_18	DDN	23109	NM_015086	417	300.113	161999	550.231	1.2422	54.8153	22.9805	3358.06	10.6935	372238	286.371	457254	284.189	129	5543.82	434.979	0.30935	13.5522	124	5	0	9	2.1583	0.33333	3	0	0	1.0775	0.719424	29.7362	2.15827
Da_WG_P_11_D_19	DNAJC5	80331	NM_025219	409	326.628	165570	520.908	1.222	57.6479	24.0931	3267.67	10.4823	400019	270.602	487214	268.46	185	6416.43	542.04	0.45232	15.9037	167	17	1	4	0.97799	0	0	0	0	0	0	40.8313	0.977995
Da_WG_P_11_D_20	LOC150786	150786	NM_001077637	456	332.862	161443	499.625	1.2074	58.5833	24.893	3240.78	9.5294	344743	256.907	425799	252.706	180	7167.05	430.76	0.39474	14.9563	163	16	1	5	1.0965	0.8	4	0	0	2.0267	0.877193	35.7456	1.09649
Da_WG_P_11_D_21	DNAJC1	64215	NM_022365	384	323.677	166830	525.413	1.2274	57.3073	24.0018	3424.82	10.2739	394429	267.381	481300	265.84	133	3693.6	501.501	0.34635	14.1716	116	17	0	7	1.8229	0.14286	1	0	0	0.41246	0.260417	30.2083	1.82292
Da_WG_P_11_D_22	KBTBD3	143879	NM_152433	351	312.684	165717	544.184	1.2366	56.057	23.5186	3110.23	9.7224	324855	231.058	396742	231.114	152	7491.23	464.204	0.43305	16.2258	142	10	0	5	1.4245	0.2	1	0	0	0.46184	0.2849	40.4558	1.4245
Da_WG_P_11_E_03	OR52N4	390072	NM_001005175	264	374.758	169488	472.622	1.1989	62.2462	26.358	4610.01	11.7936	523669	240.794	611764	238.83	94	6439.93	413.219	0.35606	15.8061	90	4	0	5	1.8939	0.4	2	0	0	1.1234	0.757576	34.0909	1.89394
Da_WG_P_11_E_04	SPARCL1	8404	NM_004684	313	317.818	167556	546.111	1.2343	56.5783	23.8209	3015.92	9.4622	394947	283.26	481492	280.138	181	8876.4	759.381	0.57827	16.5054	171	9	1	3	0.95847	1.3333	3	1	0	2.3057	0.958466	54.6326	0.958466
Da_WG_P_11_E_05	ARHGAP10	79658	NM_024605	291	300.746	165385	571.025	1.2162	55.4089	23.4971	3325.18	10.8021	405661	309.31	492247	303.285	116	9181.99	514.485	0.39863	15.6864	108	7	1	3	1.0309	0	0	0	0	0	0	37.1134	1.03093
Da_WG_P_11_E_06	C6ORF105	84830	NM_032744	161	327.062	169114	531.421	1.1932	58.1925	25.2223	3331.91	10.3863	585454	336.646	689638	334.284	112	16835.2	791.636	0.69565	16.0714	85	22	5	0	0		0	0	0		0	52.795	0
Da_WG_P_11_E_07	SUGT1	10910	NM_006704	256	328.289	168881	531.948	1.2154	57.9023	24.3114	3828.2	11.0663	343833	242.541	422685	240.782	129	7454.76	571.407	0.50391	16.313	113	12	3	5	1.9531	1.2	3	2	1	2.3814	1.17188	44.1406	1.95312
Da_WG_P_11_E_08	VAMP3	9341	NM_004781	263	336.529	169769	529.864	1.224	58.3726	24.4749	3200.99	9.6073	488214	296.156	581842	292.579	83	5125.79	426.42	0.31559	14.1647	76	6	1	1	0.38023	1	1	0	0	3.1687	0.380228	28.8973	0.380228
Da_WG_P_11_E_09	CUEDC1	404093	NM_017949	240	315.4	170136	556.927	1.2303	56.4667	23.6032	3130.4	9.8888	401306	278.576	487896	277.038	72	5583.95	423.139	0.3	17.6486	67	4	1	1	0.41667	0	0	0	0	0	0	27.9167	0.416667
Da_WG_P_11_E_10	TSGA10	80705	NM_182911	289	319.308	172907	557.621	1.2371	56.7197	23.6771	3453.26	10.2598	375710	249.611	452661	246.793	136	9279.72	539.926	0.47059	18.2336	128	8	0	4	1.3841	0.5	2	0	0	1.0625	0.692042	44.2907	1.38408
Da_WG_P_11_E_11	H2AFY	9555	NM_138609	311	291.878	164923	579.194	1.2365	54.1897	22.7602	3022.11	10.1401	316453	256.773	386413	252.17	93	4730.86	371.117	0.29904	14.0105	86	6	1	6	1.9293	0.5	3	0	0	1.672	0.96463	27.6527	1.92926
Da_WG_P_11_E_12	GALP	85569	NM_033106	189	307.127	169541	578.098	1.2179	55.9418	23.5726	3425	11.0122	453993	359.412	567743	362.651	79	14043	787.704	0.41799	15.1463	69	8	1	4	2.1164	0.25	1	0	0	0.5981	0.529101	36.5079	2.1164
Da_WG_P_11_E_13	PSENEN	55851	NM_172341	346	311.483	167209	546.232	1.2115	56.5318	23.7841	3576.8	11.0628	366708	318.463	458876	310.576	122	7320.34	411.085	0.3526	15.5082	103	18	1	8	2.3121	0.5	4	0	0	1.418	1.15607	29.7688	2.31214
Da_WG_P_11_E_14	MRPS21	54460	NM_031901	284	332.151	213564	658.644	1.1752	59.3028	25.0964	3504.25	10.0945	324036	297.746	425811	302.42	79	7148.04	458.924	0.27817	16.4875	74	5	0	4	1.4085	0.25	1	0	0	0.89873	0.352113	26.0563	1.40845
Da_WG_P_11_E_15	MAGEA9	4108	NM_005365	232	309.366	175816	587.2	1.2086	56.3879	23.8367	3528.4	10.6673	341358	267.073	422673	265.024	89	6870.59	442.036	0.38362	14.7912	77	11	1	3	1.2931	0.66667	1	1	0	1.7378	0.431034	33.1897	1.2931
Da_WG_P_11_E_16	OR2C1	4993	NM_012368	351	313.798	163372	537.89	1.2209	56.4302	23.9481	3583.36	11.0279	372820	311.335	463733	305.168	164	9797.35	517.112	0.46724	17.0359	143	19	2	4	1.1396	0.5	2	0	0	1.0701	0.569801	40.7407	1.1396
Da_WG_P_11_E_17	RPL24	6152	NM_000986	161	307.211	168879	559.796	1.1861	56.7019	24.5021	3168.37	10.4971	616345	426.603	753106	429.12	101	28274.9	827.929	0.62733	17.1068	73	20	5	1	0.62112	0	0	0	0	0	0	45.3416	0.621118
Da_WG_P_11_E_18	SFN	2810	NM_006142	257	316.607	174105	560.207	1.23	56.7004	23.9159	4060.4	12.0621	387337	275.829	470363	271.523	143	9969.82	536.524	0.55642	16.0278	120	20	3	10	3.891	0.7	5	2	0	1.258	1.94553	46.6926	3.89105
Da_WG_P_11_E_19	STRA13	201254	NM_144998	253	305.743	167010	557.814	1.2366	55.6798	23.2794	3880.98	12.0353	329829	253.704	405895	251.763	113	5596.32	565.817	0.44664	17.5259	99	14	0	9	3.5573	0.88889	6	2	0	1.9902	2.37154	39.1304	3.55731
Da_WG_P_11_E_20	GADD45GIP1	90480	NM_052850	362	339.961	167100	508.475	1.2255	58.7238	24.7577	3583.91	10.4006	467416	312.432	568744	307.454	178	9373.02	670.986	0.49171	15.6298	153	21	2	5	1.3812	0.8	4	0	0	1.627	1.10497	42.2652	1.38122
Da_WG_P_11_E_21	CER1	9350	NM_005454	321	297.857	160197	554.822	1.2157	55.1402	23.4062	2803.61	9.3853	302554	268.39	379631	264.761	92	4911.86	352.839	0.2866	12.9247	86	6	0	2	0.62305	0.5	1	0	0	1.7446	0.311526	26.7913	0.623053
Da_WG_P_11_E_22	RASSF2	9770	NM_170773	348	373.546	166867	462.067	1.2185	61.6839	26.1914	4328.01	10.9063	370882	197.93	434734	193.663	124	4763.62	413.7	0.35632	16.5781	114	9	1	5	1.4368	0.4	2	0	0	1.1226	0.574713	32.7586	1.43678
Da_WG_P_11_F_03	LIM2	3982	NM_030657	272	309.254	168731	557.568	1.236	55.7279	23.2464	3195.03	10.4181	406288	280.024	490355	275.304	93	6493.97	460.809	0.34191	14.2526	86	7	0	3	1.1029	0.66667	2	0	0	1.9498	0.735294	31.6176	1.10294
Da_WG_P_11_F_04	UNQ9438	387990	NM_207377	365	314.578	173633	568.32	1.2218	56.6055	23.7432	3658.98	11.2567	390873	315.307	481476	309.223	161	8123.8	540.855	0.4411	15.1801	142	17	1	5	1.3699	0.4	1	1	0	0.90683	0.273973	38.9041	1.36986
Da_WG_P_11_F_05	FARP1	10160	NM_001001715	365	334.436	172254	526.277	1.2375	57.9288	23.9793	5223.01	14.0662	336292	223.693	403188	219.107	198	6961.01	690.101	0.54247	16.8079	177	20	1	14	3.8356	0.42857	6	0	0	0.79004	1.64384	48.4932	3.83562
Da_WG_P_11_F_06	DKFZP564O0823	25849	NM_015393	343	305.224	166838	565.501	1.239	55.3178	23.3046	2943.17	9.6129	339232	269.352	416407	265.557	127	6738.3	425.843	0.37026	15.7984	113	14	0	2	0.58309	0.5	1	0	0	1.3504	0.291545	32.9446	0.58309
Da_WG_P_11_F_07	PPP1R14C	81706	NM_030949	309	313.272	170629	560.734	1.2421	55.9547	23.3874	3050.03	9.8057	373670	273.903	455824	269.628	90	5381.7	373.432	0.29126	15.2258	84	5	1	2	0.64725	0	0	0	0	0	0	27.1845	0.647249
Da_WG_P_11_F_08	GGT1	2678	NM_001032364	293	295.703	170163	591.589	1.2407	54.4846	22.7851	2709.01	9.2	392754	280.745	475310	278.555	129	8199.94	593.903	0.44027	17.9466	116	12	1	1	0.3413	0	0	0	0	0	0	39.5904	0.341297
Da_WG_P_11_F_09	KRT6L	338785	NM_175834	412	314.112	169266	556.993	1.2466	55.9951	23.1949	4217.67	12.6338	440765	314.269	534198	309.417	171	8397.7	508.824	0.41505	15.1667	155	14	1	13	3.1553	0.30769	3	1	0	0.74134	0.728155	37.6214	3.15534
Da_WG_P_11_F_10	TSPYL2	64061	NM_022117	297	327.071	171149	534.534	1.234	57.4882	24.2391	3279.98	9.9414	387191	270.459	472415	266.854	114	6643.22	447.409	0.38384	14.0085	104	10	0	3	1.0101	0	0	0	0	0	0	35.0168	1.0101
Da_WG_P_11_F_11	MRS2L	57380	NM_020662	327	311.202	163815	541.247	1.2322	56.0581	23.4115	3184.79	10.0424	309338	233.976	377068	229.991	111	6151	391.168	0.33945	14.9304	99	12	0	4	1.2232	0.5	2	0	0	1.473	0.611621	30.2752	1.22324
Da_WG_P_11_F_12	KBTBD11	9920	NM_014867	332	315.5	169925	550.891	1.2258	56.6416	23.9187	3040.71	9.4462	368634	288.065	457367	285.3	107	7113.65	467.454	0.32229	15.7364	100	7	0	1	0.30121	2	1	1	0	6.2056	0.301205	30.1205	0.301205
Da_WG_P_11_F_13	ZBED4	9889	NM_014838	354	296.633	163880	567.227	1.2231	54.9859	23.0964	3109.04	10.2424	414686	345.582	514123	340.431	87	5752.41	341.145	0.24576	15.9195	81	6	0	4	1.1299	0.5	2	0	0	2.0345	0.564972	22.8814	1.12994
Da_WG_P_11_F_14	SOSTDC1	25928	NM_015464	244	309.102	175826	588.936	1.222	56.0287	23.4818	3349.5	10.6476	410355	285.673	495138	283.064	123	11352	524.606	0.5041	16.776	103	16	3	3	1.2295	1	3	0	0	1.9837	1.22951	42.2131	1.22951
Da_WG_P_11_F_15	OR6C75	390323	NM_001005497	283	326.106	174139	548.456	1.2353	57.2862	24.0239	5184.23	14.5143	406665	294.843	507447	298.195	103	6138.11	417.162	0.36396	13.3883	90	11	2	19	6.7138	0.36842	7	0	0	1.0123	2.4735	31.8021	6.71378
Da_WG_P_11_F_16	PCDHB16	57717	NM_020957	385	307.247	159435	528.869	1.2275	55.9143	23.528	3623.1	11.3234	381621	299.46	469729	294.363	157	7648.05	543.132	0.40779	14.7453	146	9	1	6	1.5584	0.33333	2	0	0	0.81741	0.519481	37.9221	1.55844
Da_WG_P_11_F_17	SYTL2	54843	NM_032379	442	317.548	165018	536.866	1.2299	56.7059	23.7867	3422.05	10.3778	429749	313.906	524745	308.926	134	6094.58	420.798	0.30317	14.1367	121	12	1	5	1.1312	0.6	3	0	0	1.9791	0.678733	27.3756	1.13122
Da_WG_P_11_F_18	KPNA5	3841	NM_002269	330	319.485	161793	517.926	1.2248	56.8091	23.9339	3740.18	10.8181	335689	247.647	416165	246.566	162	6776.02	599.141	0.49091	18.2515	144	17	1	6	1.8182	0.83333	5	0	0	1.6975	1.51515	43.6364	1.81818
Da_WG_P_11_F_19	ZNF322B	387328	NM_199005	315	307.187	164992	558.376	1.2229	55.8857	23.7465	3538.71	10.9552	378370	280.675	464141	278.811	128	5920	509.885	0.40635	16.5725	113	14	1	4	1.2698	0.5	2	0	0	1.2305	0.634921	35.873	1.26984
Da_WG_P_11_F_20	STX6	10228	NM_005819	324	317.333	178252	572.494	1.2269	56.6821	23.6463	3285.36	10.2031	350281	269.664	437382	269.703	122	6443.86	460.695	0.37654	16.504	119	3	0	5	1.5432	0.8	3	1	0	2.1246	0.925926	36.7284	1.54321
Da_WG_P_11_F_21	LOC440905	440905	NM_001013711	334	310.928	162529	537.852	1.2377	55.8234	23.4803	3364.66	10.2039	378846	258.589	458619	256.409	187	7096.5	628.458	0.55988	17.6772	156	29	2	3	0.8982	1	3	0	0	1.7861	0.898204	46.7066	0.898204
Da_WG_P_11_F_22	LOC730394	730394	NM_001042490	443	325.284	159288	499.06	1.2344	57.2844	23.9204	3702.45	10.8707	437512	321.397	532453	313.652	202	8682.17	549.866	0.45598	14.6765	174	27	1	6	1.3544	0.66667	4	0	0	1.4621	0.902935	39.2777	1.3544
Da_WG_P_11_G_03	RCN3	57333	NM_020650	403	331.779	176547	552.058	1.2267	57.9975	24.2882	3699.79	10.8602	361409	255.24	440573	250.053	125	4633.48	375.097	0.31017	15.9922	112	8	2	5	1.2407	0.2	1	0	0	0.6448	0.248139	27.7916	1.24069
Da_WG_P_11_G_04	TMEM2	23670	NM_001135820	358	304.229	176603	592.332	1.2219	55.6592	23.5398	3828.23	11.8934	435846	309.508	526735	304.943	161	8353.92	484.768	0.44972	14.8909	143	17	1	11	3.0726	0.63636	7	0	0	1.415	1.95531	39.9441	3.07263
Da_WG_P_11_G_05	LLGL2	3993	NM_001015002	198	360.091	182252	519.621	1.2381	60.1364	25.1141	6442.84	15.3603	612280	258.682	702117	256.384	89	6965.4	554.966	0.44949	17.914	76	11	1	11	5.5556	0.36364	4	0	0	0.80899	2.0202	38.3838	5.55556
Da_WG_P_11_G_06	SELM	140606	NM_080430	475	329.227	173122	541.397	1.2366	57.4989	23.8413	3707.8	10.9077	420917	306.576	511268	299.697	175	7104.5	418.656	0.36842	15.7247	157	15	3	10	2.1053	0.1	1	0	0	0.27143	0.210526	33.0526	2.10526
Da_WG_P_11_G_07	C9ORF72	203228	NM_145005	357	321.244	179120	573.386	1.2324	56.9104	23.9631	3944.81	11.5406	377861	275.225	462550	271.692	169	7955.38	499.147	0.47339	17.5263	152	14	2	8	2.2409	0.375	3	0	0	0.79216	0.840336	42.577	2.2409
Da_WG_P_11_G_08	PQBP1	10084	NM_001032385	302	319.493	177963	575.931	1.2252	56.8543	23.7848	3163.71	9.8143	428466	289.73	516347	287.51	116	9390.05	464.511	0.38411	18.8889	100	14	1	3	0.99338	0	0	0	0	0	0	33.1126	0.993377
Da_WG_P_11_G_09	MRRF	92399	NM_199177	299	308.278	167685	554.998	1.2373	55.6355	23.0522	3180.49	10.0397	402349	252.256	477469	249.782	143	9001.62	559.004	0.47826	15.4653	126	15	2	4	1.3378	0.5	2	0	0	1.0455	0.668896	42.1405	1.33779
Da_WG_P_11_G_10	MYBPC1	4604	NM_206821	244	320.156	183223	590.504	1.2318	56.9057	23.6368	3824.37	11.046	376509	256.34	459027	256.558	151	11565.9	625.775	0.61885	16.625	133	14	4	6	2.459	1	5	1	0	1.6159	2.04918	54.5082	2.45902
Da_WG_P_11_G_11	CRISP3	10321	NM_006061	502	312.809	166772	547.513	1.2395	56.0139	23.3402	4033.32	12.3105	370946	305.042	460390	298.46	249	6821.01	693.474	0.49602	17.5936	228	20	1	13	2.5896	0.84615	9	2	0	1.7059	1.79283	45.4183	2.58964
Da_WG_P_11_G_12	TAX1BP3	30851	NM_014604	437	314.833	175944	571.341	1.2365	56.2632	23.4264	3033.26	9.442	361240	281.084	446093	277.483	160	5811.83	461.526	0.36613	15.5125	144	14	2	3	0.6865	0.66667	2	0	0	1.8208	0.457666	32.9519	0.686499
Da_WG_P_11_G_13	SDCCAG1	9147	NM_004713	347	323.138	177133	565.678	1.2243	57.2219	24.0763	3184.75	9.7209	384126	262.619	468723	260.944	111	5846.68	439.619	0.31988	17.0789	105	6	0	4	1.1527	0.25	1	0	0	0.78153	0.288184	30.2594	1.15274
Da_WG_P_11_G_14	ZNF142	7701	NM_005081	222	310.126	166839	546.452	1.2399	55.7207	23.2869	3017.45	9.5368	331547	227.022	401920	225.747	83	5272.61	462.441	0.37387	14.8864	76	7	0	1	0.45045	0	0	0	0	0	0	34.2342	0.45045
Da_WG_P_11_G_15	LTBP1	4052	NM_000627	421	300.002	178361	609.562	1.2343	54.9691	22.8655	3040.2	9.8466	358658	306.316	448305	303.094	142	5276.66	514.126	0.33729	15.6803	125	14	3	6	1.4252	0.66667	2	1	1	1.9765	0.475059	29.6912	1.42518
Da_WG_P_11_G_16	LRP5	4041	NM_002335	323	301.678	172084	586.906	1.2194	55.2848	23.2207	3211.49	10.3132	332950	272.521	413252	270.83	135	6084.35	532.368	0.41796	17.8971	116	17	2	3	0.92879	1	2	1	0	2.3926	0.619195	35.9133	0.928793
Da_WG_P_11_G_17	C20ORF24	55969	NM_199483	411	314.134	168003	552.371	1.2211	56.5182	23.8378	3560.94	10.9479	379014	280.114	465408	277.56	185	7257.35	539.447	0.45012	16.9032	161	23	1	9	2.1898	0.66667	5	1	0	1.4811	1.21655	39.1727	2.18978
Da_WG_P_11_G_18	GBAS	2631	NM_001483	316	303.345	165766	561.9	1.2218	55.5665	23.3242	3355.72	10.414	352720	265.071	430958	262.373	157	6597.82	540.917	0.49684	16.242	133	20	4	6	1.8987	0.33333	2	0	0	0.67091	0.632911	42.0886	1.89873
Da_WG_P_11_G_19	NCSTN	23385	NM_015331	374	321.126	170826	552.692	1.2259	56.984	23.8559	3312.68	10.027	336098	259.303	416172	255.836	179	7172.9	554.984	0.47861	16.7778	156	21	2	4	1.0695	0.75	2	1	0	1.567	0.534759	41.7112	1.06952
Da_WG_P_11_G_20	PIWIL3	440822	NM_001008496	446	324.072	179665	562.484	1.2247	57.4103	24.1037	3583.44	10.4963	403162	303.868	497438	299.871	155	6290.52	424.136	0.34753	14.9937	138	15	2	8	1.7937	0.625	4	1	0	1.7984	0.896861	30.9417	1.79372
Da_WG_P_11_G_21	RTN4RL1	146760	NM_178568	175	329.143	192381	609.913	1.2243	57.8629	23.9131	3044.83	9.4785	204722	163.697	256839	162.948	61	2951	424.92	0.34857	16.1905	56	5	0	0	0		0	0	0		0	32	0
Da_WG_P_11_G_22	SGEF	26084	NM_015595	335	343.848	171189	509.47	1.234	58.809	24.439	4897.8	13.2479	313388	185.653	377624	186.177	142	7358.73	434.085	0.42388	16.8681	134	8	0	12	3.5821	0.5	6	0	0	1.1796	1.79104	40	3.58209
Da_WG_P_11_H_03	CXORF26	51260	NM_016500	338	329.701	170926	532.827	1.2533	57.2041	23.8647	3525.4	10.3291	383579	215.186	450093	212.394	163	8979.48	529.266	0.48225	16.7305	150	13	0	5	1.4793	0.8	4	0	0	1.6589	1.18343	44.3787	1.47929
Da_WG_P_11_H_04	VSIG1	340547	NM_182607	431	318.109	168499	542.248	1.2401	56.5568	23.6593	3046.16	9.5039	414151	283.587	502375	280.911	218	7824.86	564.236	0.5058	16.9041	192	22	4	1	0.23202	0	0	0	0	0	0	44.5476	0.232019
Da_WG_P_11_H_05	CRYBB1	1414	NM_001887	296	319.466	169309	546.781	1.2174	57.0777	24.4006	4100.09	12.515	405884	268.241	490296	267.637	160	10174	558.782	0.54054	15.9006	136	21	3	7	2.3649	0.14286	1	0	0	0.26429	0.337838	45.9459	2.36486
Da_WG_P_11_H_06	MRCL3	10627	NM_006471	364	323.321	174285	555.113	1.2351	56.9808	23.8039	4002.56	11.967	419184	258.092	502726	255.983	204	8285.84	632.608	0.56044	16.4049	178	22	4	10	2.7473	0.3	3	0	0	0.53529	0.824176	48.9011	2.74725
Da_WG_P_11_H_07	SRGAP1	57522	NM_020762	440	320.768	171101	548.046	1.2329	56.9295	23.7243	3076.8	9.5668	360061	274.002	440517	267.737	125	5194.07	349.96	0.28409	15.3769	118	7	0	1	0.22727	0	0	0	0	0	0	26.8182	0.227273
Da_WG_P_11_H_08	XTP3TPA	79077	NM_024096	425	310.268	197591	648.292	1.1965	56.76	24.1406	3531.47	10.9796	343956	282.985	434156	284.952	133	5581.13	392.591	0.31294	14.2336	123	9	1	8	1.8824	0.5	4	0	0	1.5977	0.941176	28.9412	1.88235
Da_WG_P_11_H_09	TCTA	6988	NM_022171	352	317.398	179410	572.654	1.2035	57.2102	24.2671	3495.87	10.6244	386352	284.563	475454	282.577	165	8669.28	528.4	0.46875	16.515	150	12	2	8	2.2727	0.625	4	1	0	1.3333	1.13636	42.6136	2.27273
Da_WG_P_11_H_10	FAM36A	116228	NM_198076	348	323.103	174486	553.794	1.2113	57.5144	24.2355	4065.58	12.058	354481	262.122	436524	259.359	157	8417.47	464.797	0.45115	16.9937	133	22	2	10	2.8736	0	0	0	0	0	0	38.2184	2.87356
Da_WG_P_11_H_11	AXIN1	8312	NM_181050	349	340.063	172051	519.698	1.2111	58.9484	24.9295	4305.91	11.7806	366000	228.012	439459	225.231	130	6419.5	434.018	0.37249	14.9237	122	7	1	9	2.5788	0.44444	4	0	0	1.1932	1.14613	34.957	2.5788
Da_WG_P_11_H_12	KIAA1683	80726	NM_025249	404	311.809	169219	562.137	1.2433	55.8267	23.2379	3826.31	11.9251	416273	284.666	503000	281.673	156	8137.43	484.279	0.38614	16.1125	139	14	2	11	2.7228	0.45454	4	1	0	1.1772	0.990099	34.4059	2.72277
Da_WG_P_11_H_13	HIST1H4H	8365	NM_003543	410	315.059	169977	551.884	1.2312	56.4829	23.8477	3795.12	11.1839	330216	225.418	394062	221.192	217	10028.4	528.258	0.52927	17.7169	192	23	2	11	2.6829	0.81818	9	0	0	1.5459	2.19512	46.8293	2.68293
Da_WG_P_11_H_14	CST3	1471	NM_000099	363	313.68	168159	546.029	1.228	56.3444	23.8706	3272.87	10.2387	389641	281.211	475696	276.306	131	6909.65	442.082	0.36088	15.4552	113	16	2	5	1.3774	0.4	2	0	0	1.1084	0.550964	31.1295	1.37741
Da_WG_P_11_H_15	MESDC1	59274	NM_022566	426	305.714	167364	562.084	1.2324	55.4836	23.3702	3690.31	11.172	387127	305.455	480116	303.195	191	9672.85	528.524	0.44836	16.7344	163	24	4	10	2.3474	0.7	5	2	0	1.5613	1.17371	38.2629	2.34742
Da_WG_P_11_H_16	SOX5	6660	NM_178010	168	325.798	184079	580.082	1.1811	58.375	25.1781	3967.77	11.9306	592874	391.089	720250	391.737	61	11875.2	624.519	0.3631	17.4603	54	7	0	2	1.1905	0	0	0	0	0	0	32.1429	1.19048
Da_WG_P_11_H_17	OR51B5	282763	NM_001005567	455	299.974	165851	567.935	1.234	54.9736	23.1269	3365.03	10.6719	327797	264.414	407357	263.201	193	7434.93	461.989	0.42418	15.9442	175	16	2	7	1.5385	0.57143	4	0	0	1.3472	0.879121	38.4615	1.53846
Da_WG_P_11_H_18	SERPINB11	89778	NM_080475	453	332.521	163836	505.234	1.2407	57.7947	24.1511	3685.37	10.6108	334769	232.095	404534	227.334	236	9143.27	494.876	0.52097	17.5975	218	15	3	10	2.2075	0.6	6	0	0	1.1517	1.3245	48.1236	2.20751
Da_WG_P_11_H_19	CRYBA1	1411	NM_005208	398	318.487	167815	541.187	1.2326	56.6357	23.8581	3411.22	10.3737	340203	240.062	416008	238.487	203	5520.94	561.614	0.51005	16.4069	175	23	5	4	1.005	0.5	2	0	0	0.9803	0.502513	43.9698	1.00503
Da_WG_P_11_H_20	MS4A13	503497	NM_001100909	374	300.519	165061	566.235	1.2358	55	23.157	3217.7	10.3948	378509	273.559	460837	272.102	193	8294.23	611.224	0.51604	15.2938	170	20	3	5	1.3369	0.4	2	0	0	0.77513	0.534759	45.4545	1.3369
Da_WG_P_11_H_21	KRT6B	3854	NM_005555	348	370.443	164743	456.103	1.2393	60.9253	25.342	5204.75	12.8268	494022	253.163	575749	246.216	150	6754.16	467.294	0.43103	13.7161	133	17	0	8	2.2988	0.75	4	2	0	1.74	1.14943	38.2184	2.29885
Da_WG_P_11_H_22	UNC119	9094	NM_005148	275	295.84	177490	618.855	1.2495	54.1964	22.7798	2762.19	9.2652	316347	242.118	387897	240.108	131	6710.85	478.34	0.47636	15.4848	114	15	2	1	0.36364	0	0	0	0	0	0	41.4545	0.363636
Da_WG_P_11_I_03	CD44	960	NM_001001392	303	320.736	187375	617.677	1.2141	57.1947	23.8063	3809.52	11.6034	429077	310.149	522581	308.019	123	9012.78	548.243	0.40594	17.8952	112	11	0	8	2.6403	0.5	3	1	0	1.2317	0.990099	36.9637	2.64026
Da_WG_P_11_I_04	KIAA1509	440193	XM_496003	210	335.057	172084	533.65	1.2175	58.4952	24.6248	4372.82	12.5086	343624	229.595	421695	228.928	76	7120.93	445.15	0.3619	16.9605	73	3	0	5	2.3809	0.6	2	1	0	1.6579	0.952381	34.7619	2.38095
Da_WG_P_11_I_05	LUM	4060	NM_002345	475	309.223	172400	572.143	1.2308	55.8758	23.5379	3593.17	11.088	410302	310.175	501729	304.007	209	7097.29	516.503	0.44	16.8476	185	23	1	9	1.8947	0.66667	4	2	0	1.5152	0.842105	38.9474	1.89474
Da_WG_P_11_I_06	FLJ44894	664701	NM_001039884	398	312.221	178633	585.08	1.2328	55.9925	23.429	3685.54	11.2004	377742	286.332	464148	284.227	168	7175.51	483.322	0.42211	15.7202	149	18	1	7	1.7588	0.42857	3	0	0	1.0153	0.753769	37.4372	1.75879
Da_WG_P_11_I_07	C6ORF65	221336	NM_152731	327	302.85	180962	610.934	1.2181	55.5933	23.4794	3583.07	10.9799	411343	296.192	499760	294.006	106	6721.58	424.007	0.32416	16.7222	97	8	1	8	2.4465	0.25	2	0	0	0.77123	0.611621	29.6636	2.44648
Da_WG_P_11_I_08	LOC134145	134145	NM_199133	451	305.572	173062	575.948	1.2267	55.7295	23.3545	3211.1	10.4646	315419	243.312	388372	240.771	185	7159.53	442.211	0.4102	16.2366	175	9	1	11	2.439	0.36364	4	0	0	0.88649	0.886918	38.8027	2.43902
Da_WG_P_11_I_09	CXCL5	6374	NM_002994	211	305.28	174854	602.384	1.2225	55.7014	23.7027	3323.6	10.4688	325003	252.194	398646	250.373	60	5806.53	413.166	0.28436	13.5333	56	4	0	3	1.4218	0	0	0	0	0	0	26.5403	1.4218
Da_WG_P_11_I_10	PEG10	23089	NM_001040152	308	306.393	178182	603.33	1.219	55.9156	23.5225	3233.79	10.4097	367599	279.11	452831	278.908	120	7061.45	417.426	0.38961	15.8512	105	13	1	3	0.97403	0.33333	1	0	0	0.85556	0.324675	34.0909	0.974026
Da_WG_P_11_I_11	CXXC5	51523	NM_016463	359	310.485	174113	576.896	1.2343	55.9638	23.5632	3856.42	11.6781	361187	250.218	438347	249.611	123	5147.3	430.704	0.34262	15.7903	109	12	2	7	1.9499	0.71429	4	1	0	2.0848	1.11421	30.3621	1.94986
Da_WG_P_11_I_12	MAF1	84232	NM_032272	383	311.851	173298	574.443	1.2235	56.2846	23.6581	2900.94	9.1851	406762	288.289	496023	287.697	196	7786.04	595.613	0.51175	17.0964	169	26	1	3	0.78329	0.33333	1	0	0	0.65136	0.261097	44.1253	0.78329
Da_WG_P_11_I_13	IGSF8	93185	NM_052868	391	316.494	172927	560.631	1.2352	56.468	23.4987	3410.88	10.5089	422542	331.58	523414	325.8	227	12296.9	626.162	0.58056	17.1878	200	23	4	5	1.2788	0.6	3	0	0	1.0335	0.767263	51.1509	1.27877
Da_WG_P_11_I_14	U2AF1	7307	NM_006758	427	333.691	175431	538.217	1.224	58.3208	24.6509	4720.02	13.0099	473230	308.924	569956	303.149	161	6960.82	441.161	0.37705	15.5556	144	17	0	18	4.2155	0.44444	7	1	0	1.1787	1.63934	33.7237	4.21546
Da_WG_P_11_I_15	SR-A1	58506	NM_021228	314	338.182	171041	517.417	1.2201	58.7134	24.7299	3826.78	10.9417	592396	332.108	701035	328.522	192	14787.1	718.345	0.61147	17.3299	166	23	3	7	2.2293	0.85714	4	1	1	1.4018	1.27389	52.8662	2.2293
Da_WG_P_11_I_16	SDC2	6383	NM_002998	577	309.697	167244	557.302	1.2221	56.1906	23.5432	3488.85	11.0056	318845	278.184	396256	270.919	173	4860.38	327.369	0.29983	14.2	156	16	1	11	1.9064	0.54546	4	2	0	1.8192	0.693241	27.0364	1.90641
Da_WG_P_11_I_17	RPP21	79897	NM_024839	404	300.606	167617	574.487	1.2355	55.0173	23.1176	3499.55	11.1222	330275	265.866	409429	263.03	156	7428.47	408.956	0.38614	16.8634	136	20	0	8	1.9802	0.625	4	1	0	1.6186	0.990099	33.6634	1.9802
Da_WG_P_11_I_18	MIA3	375056	NM_198551	402	341.49	165893	506.106	1.2264	58.801	24.6559	3785.35	11.0799	374370	234.511	449915	231.098	134	4331.4	404.959	0.33333	16.1556	122	9	3	10	2.4876	0.5	4	1	0	1.5	0.995025	30.3483	2.48756
Da_WG_P_11_I_19	TBC1D19	55296	NM_018317	390	343.759	174903	519.928	1.2045	59.5359	25.0944	3108.75	9.0012	364077	237.733	441587	233.13	147	3167.7	507.634	0.37692	15.4662	126	19	2	1	0.25641	1	1	0	0	2.6531	0.25641	32.3077	0.25641
Da_WG_P_11_I_20	LOC348180	348180	NM_001012762	197	313.406	192062	628.207	1.2134	56.802	24.186	3682.91	11.3283	314247	233.071	389607	235.138	92	6958.45	575.358	0.46701	19.617	86	6	0	4	2.0305	0.5	2	0	0	1.0707	1.01523	43.6548	2.03046
Da_WG_P_11_I_21	OR5P2	120065	NM_153444	242	350.033	166193	504.288	1.2449	58.9793	24.2897	4563.59	12.4982	389243	172.983	450984	173.518	158	11131.4	684.687	0.65289	14.4938	138	18	2	8	3.3058	0.75	6	0	0	1.1487	2.47934	57.0248	3.30579
Da_WG_P_11_I_22	MNDA	4332	NM_002432	370	300.2	163773	556.949	1.243	54.8162	22.9596	3371.1	10.978	276240	179.271	329430	177.879	138	3102.69	433.011	0.37297	15.2014	122	13	3	9	2.4324	0.22222	2	0	0	0.59581	0.540541	32.973	2.43243
Da_WG_P_11_J_03	C4ORF8	8603	NM_003704	343	325.656	176920	563.166	1.2334	57.2974	23.9133	3576.86	10.8175	422158	296.111	514537	291.542	190	10417.2	605.36	0.55394	15.3333	167	22	1	7	2.0408	0.14286	1	0	0	0.25789	0.291545	48.688	2.04082
Da_WG_P_11_J_04	FAM35A	54537	NM_019054	394	335.779	173463	534.602	1.2203	58.5838	24.5299	4064.6	11.9085	486106	320.675	588391	314.284	179	9404.08	629.034	0.45432	14.2418	160	17	1	7	1.7767	0.42857	3	0	0	0.94334	0.761421	40.6091	1.77665
Da_WG_P_11_J_05	C10ORF90	118611	NM_001004298	482	331.205	173166	532.119	1.2279	57.9191	24.4862	4214.26	12.1433	391415	288.739	479831	281.987	238	9925.82	545.854	0.49378	17.5207	214	21	3	13	2.6971	0.46154	6	0	0	0.93471	1.24481	44.3983	2.6971
Da_WG_P_11_J_06	EFCBP2	54550	NM_019065	376	327.463	176653	556.584	1.2144	57.8431	24.297	3561.77	10.7812	369668	259.227	452176	256.659	183	5993.2	583.795	0.4867	16.3568	167	15	1	6	1.5957	0.83333	4	1	0	1.7122	1.06383	44.4149	1.59574
Da_WG_P_11_J_07	SETBP1	26040	NM_001130110	398	308.065	169557	562.684	1.235	55.6457	23.3038	3581.99	11.2048	354402	236.763	427034	234.85	182	7758.93	468.859	0.45729	16.6417	171	10	1	8	2.0101	0.5	4	0	0	1.0934	1.00503	42.9648	2.01005
Da_WG_P_11_J_08	INVS	27130	NM_183245	395	311.466	179602	586.604	1.2113	56.5671	23.814	3946.43	12.0699	410759	309.431	507173	308.29	168	7021.62	622.846	0.42532	16.0412	149	19	0	13	3.2911	0.38461	5	0	0	0.9043	1.26582	37.7215	3.29114
Da_WG_P_11_J_09	CRISP1	167	NM_170609	386	329.212	183925	565.44	1.2223	57.9663	24.2422	4060.35	11.4678	323379	247.989	401025	244.896	131	5583.24	397.164	0.33938	15.3636	122	9	0	12	3.1088	0.41667	5	0	0	1.2277	1.29534	31.6062	3.10881
Da_WG_P_11_J_10	OR10R2	343406	NM_001004472	489	318.914	174138	556.854	1.2119	57.1166	24.073	3240.31	9.9129	368083	316.244	463305	309.806	242	9438.21	541.24	0.49489	15.9303	217	24	1	6	1.227	0	0	0	0	0	0	44.3763	1.22699
Da_WG_P_11_J_11	MRPS17	51373	NM_015969	371	295.156	168606	620.052	1.231	54.3046	22.9115	4561.24	14.2292	550267	389.072	674737	394.155	103	15965.1	836.919	0.27763	19.0388	94	8	1	10	2.6954	0.1	1	0	0	0.36019	0.269542	25.3369	2.69542
Da_WG_P_11_J_12	KIAA0415	9907	NM_014855	451	300.162	171212	592.783	1.2319	55.0155	23.2383	3611	11.3381	367746	280.954	454848	282.082	230	9837.2	591.858	0.50998	15.9609	208	20	2	13	2.8825	0.69231	8	1	0	1.3575	1.77384	46.1197	2.88248
Da_WG_P_11_J_13	PSMD4	5710	NM_002810	370	389.419	174551	461.284	1.22	62.9216	26.4269	4210.75	10.639	540461	309.959	648814	303.712	183	9313.39	543.767	0.4946	16.373	162	19	2	6	1.6216	0.66667	3	1	0	1.3479	0.810811	43.7838	1.62162
Da_WG_P_11_J_14	HKR1	284459	NM_181786	291	319.77	178477	579.595	1.225	56.8797	23.9955	3505.09	10.9259	370583	264.096	458530	268.104	121	7427.8	521.96	0.41581	15.8595	111	10	0	6	2.0619	0.5	3	0	0	1.2025	1.03093	38.1443	2.06186
Da_WG_P_11_J_15	SLC9A4	389015	NM_001011552	374	310.57	163086	540.846	1.2202	56.1791	23.6031	3604.56	11.021	399768	299.681	488986	295.064	153	6866.76	512.658	0.40909	16.0974	139	13	1	7	1.8717	0.71429	5	0	0	1.746	1.3369	37.1658	1.87166
Da_WG_P_11_J_16	OSM	5008	NM_020530	423	311.113	171552	564.965	1.2322	56.1135	23.5349	3462.96	10.7165	392702	286.093	478288	281.634	208	9601.14	515.517	0.49173	17.3143	183	22	3	6	1.4184	0.5	3	0	0	1.0168	0.70922	43.2624	1.41844
Da_WG_P_11_J_17	ZNF248	57209	NM_021045	424	313.943	167388	548.275	1.2248	56.5024	23.9961	3271.86	10.3808	367038	264.868	447943	260.994	220	9279.09	508.65	0.51887	17.0807	195	24	1	5	1.1792	0.8	3	1	0	1.5418	0.707547	45.9906	1.17925
Da_WG_P_11_J_18	C18ORF37	125476	NM_194281	245	346.331	174663	516.006	1.2245	59.2694	24.7668	3525.59	10.0588	478815	237.205	561342	236.438	93	5526.63	415.781	0.37959	15.3368	80	13	0	3	1.2245	0.33333	1	0	0	0.87814	0.408163	32.6531	1.22449
Da_WG_P_11_J_19	GAP43	2596	NM_002045	253	297.715	174916	599.582	1.227	55.0435	23.206	2852	9.549	380085	289.367	469499	289.929	115	9484.75	555.81	0.45454	16.181	102	12	1	1	0.39526	1	1	0	0	2.2	0.395257	40.3162	0.395257
Da_WG_P_11_J_20	OR6M1	390261	NM_001005325	408	312.841	178306	580.165	1.2388	56.0074	23.4726	3865.47	11.8791	351482	275.98	436576	274.051	152	6663.83	428.653	0.37255	14.859	135	15	2	9	2.2059	0.44444	4	0	0	1.193	0.980392	33.0882	2.20588
Da_WG_P_11_J_21	EHD2	30846	NM_014601	173	309.653	169273	562.275	1.2131	56.2601	23.9072	2848.66	9.2115	318265	240.428	392646	238.745	58	4926.48	408.927	0.33526	15.3729	52	5	1	0	0		0	0	0		0	30.0578	0
Da_WG_P_11_J_22	FSCN1	6624	NM_003088	373	312.735	161816	536.183	1.2384	56.1314	23.2946	3321.53	10.3408	465931	346.745	573465	344.706	203	13402	715.737	0.54424	14.7157	172	29	2	7	1.8767	0.42857	3	0	0	0.78747	0.80429	46.1126	1.87668
Da_WG_P_11_K_03	OR10Z1	128368	NM_001004478	332	325.346	172424	541.764	1.2215	57.4789	24.2844	4202.4	11.8455	410328	248.069	490771	247.021	171	9176.86	559.441	0.51506	15.477	153	16	2	8	2.4096	0.5	4	0	0	0.97076	1.20482	46.0843	2.40964
Da_WG_P_11_K_04	OR5M11	219487	NM_001005245	263	335.198	170851	531.349	1.2066	58.7567	24.8489	3255.9	9.7994	393955	237.688	472437	237.553	129	7715.98	555.903	0.49049	15.7424	114	14	1	3	1.1407	0.66667	2	0	0	1.3592	0.760456	43.346	1.14068
Da_WG_P_11_K_05	CDCA7	83879	NM_145810	401	332.117	172056	530.265	1.2335	57.8404	24.237	3489.55	10.3082	461724	291.395	554432	286.073	196	9369.06	518.092	0.48878	16.6734	178	16	2	7	1.7456	0.28571	2	0	0	0.58455	0.498753	44.389	1.74564
Da_WG_P_11_K_06	TSPYL5	85453	NM_033512	446	330.939	168964	520.663	1.2395	57.6906	24.3721	3676.73	10.4529	393748	267.27	478013	262.75	224	8137.62	588.322	0.50224	17	201	20	3	3	0.67265	0.33333	1	0	0	0.66369	0.224215	45.0673	0.672646
Da_WG_P_11_K_07	FRAG1	27315	NM_014489	423	314.014	171429	558.547	1.229	56.4397	23.737	3616.24	11.1644	384671	273.795	469810	271.901	149	6546.76	410.325	0.35225	15.0867	133	14	2	6	1.4184	0.33333	2	0	0	0.94631	0.472813	31.4421	1.41844
Da_WG_P_11_K_08	ZNF295	49854	NM_020727	465	312.335	168833	558.855	1.234	56.0602	23.4154	3441.47	10.66	410169	317.621	503123	312.018	195	8244.4	493.55	0.41935	14.6497	170	21	3	9	1.9355	0.44444	4	0	0	1.0598	0.860215	36.5591	1.93548
Da_WG_P_11_K_09	CABIN1	23523	NM_012295	365	305.753	172814	575.204	1.2303	55.5945	23.3847	2901.14	9.4413	370982	279.009	455212	277.435	160	8355.12	533.91	0.43836	17.1758	140	19	1	1	0.27397	1	1	0	0	2.2813	0.273973	38.3562	0.273973
Da_WG_P_11_K_10	CTHRC1	115908	NM_138455	410	314.854	167926	550.827	1.2311	56.439	23.6242	3327.4	10.4654	360997	256.237	441517	254.854	92	3142.59	305.001	0.22439	16.0217	88	4	0	5	1.2195	0	0	0	0	0	0	21.4634	1.21951
Da_WG_P_11_K_11	ASCL4	121549	NM_203436	433	334.217	171386	523.951	1.2411	57.8661	23.8917	4521.87	12.7526	398960	264.581	483188	259.304	135	3999.74	404.908	0.31178	13.854	125	9	1	17	3.9261	0.23529	4	0	0	0.75468	0.923788	28.8684	3.9261
Da_WG_P_11_K_12	DAZ4	57135	NM_020420	438	276.621	170787	665.694	1.2127	53.153	22.4679	3726.1	13.12	459925	397.349	582963	409.379	122	17441.6	832.294	0.27854	19.5574	111	11	0	13	2.968	0.23077	3	0	0	0.8285	0.684932	25.3425	2.96804
Da_WG_P_11_K_13	ARID2	196528	NM_152641	364	304.574	169915	574.573	1.2026	56.1401	24.2508	3322.54	10.4087	332910	251.89	407285	247.403	178	9106.93	475.065	0.48901	17.7363	158	17	3	5	1.3736	1.2	4	2	0	2.4539	1.0989	43.4066	1.37363
Da_WG_P_11_K_14	FRMD1	79981	NM_001122841	455	344.67	166368	494.091	1.2283	59	24.6779	3949.11	11.0356	497263	340.741	600594	331.304	215	10094.9	541.891	0.47253	17.1852	191	23	1	9	1.978	0.44444	4	0	0	0.94057	0.879121	41.978	1.97802
Da_WG_P_11_K_15	ADIPOR1	51094	NM_015999	377	292.92	166509	583.097	1.2215	54.6393	23.1164	3180.31	10.5086	473295	382.47	584603	381.612	173	13777.7	647.832	0.45889	16	149	21	2	4	1.061	0.5	2	0	0	1.0896	0.530504	39.5225	1.06101
Da_WG_P_11_K_16	STXBP1	6812	NM_001032221	446	319.188	166934	537.287	1.2371	56.6906	23.6892	3766.87	11.1608	384080	269.126	466496	265.667	230	8303.83	614.814	0.5157	17.3966	209	20	1	10	2.2422	0.6	6	0	0	1.1635	1.34529	46.861	2.24215
Da_WG_P_11_K_17	OR5A2	219981	NM_001001954	434	321.889	165338	523.324	1.2275	57.1774	24.0473	3676.45	10.9471	372966	263.416	457299	261.104	198	7649.54	473.115	0.45622	15.5025	183	14	1	8	1.8433	0.625	4	1	0	1.37	0.921659	42.1659	1.84332
Da_WG_P_11_K_18	SAP130	79595	NM_024545	545	330.422	172085	535.423	1.2092	58.2826	24.527	3317.83	9.9034	262052	229.942	332801	224.889	212	4214.79	450.239	0.38899	16.9488	192	17	2	9	1.6514	0.55556	4	1	0	1.4282	0.733945	35.2294	1.65138
Da_WG_P_11_K_19	ZNF207	7756	NM_001032293	348	316.509	167181	548.931	1.2201	56.7414	24.0015	4010.48	12.136	389374	266.218	472733	264.22	145	7636.1	544.197	0.41667	17.363	134	9	2	10	2.8736	0.2	2	0	0	0.48	0.574713	38.5057	2.87356
Da_WG_P_11_K_20	C16ORF35	8131	NM_001077350	226	384.133	173888	460.283	1.2342	62.1372	25.8703	6601.47	15.7835	501114	189.512	573039	188.892	98	6496.78	463.29	0.43363	14.101	91	7	0	9	3.9823	0.44444	3	1	0	1.0249	1.32743	40.2655	3.9823
Da_WG_P_11_K_21	NUT	256646	NM_175741	417	335.717	158903	490.139	1.2296	58.2014	24.5636	3253.24	9.6731	352127	218.373	421946	216.433	160	6256.05	402.743	0.38369	15.2901	146	12	2	3	0.71942	0	0	0	0	0	0	35.012	0.719424
Da_WG_P_11_K_22	ZNF545	284406	NM_133466	258	299.547	178305	607.7	1.2244	55.0853	22.9945	3963.96	12.3152	351015	266.232	436368	269.605	104	6515.01	558.516	0.4031	16.2056	96	7	1	8	3.1008	0.5	4	0	0	1.2404	1.55039	37.2093	3.10078
Da_WG_P_11_L_03	CSPG5	10675	NM_006574	272	318.493	176827	576.823	1.2283	56.6765	23.7279	3331.18	10.3647	324960	232.666	405071	236.425	97	5639.17	467.777	0.35662	15.5876	88	9	0	2	0.73529	1	2	0	0	2.8041	0.735294	32.3529	0.735294
Da_WG_P_11_L_04	AP4S1	11154	NM_001128126	396	326.316	173525	547.646	1.2214	57.7525	24.1692	3540.44	10.5023	417312	284.943	506716	280.382	190	5397.08	715.893	0.4798	17.4105	165	21	3	6	1.5152	1.3333	5	1	1	2.779	1.26263	41.6667	1.51515
Da_WG_P_11_L_05	PAK1IP1	55003	NM_017906	515	312.12	168765	554.716	1.2274	56.2447	23.6492	3534.75	10.7524	335038	272.681	412368	265.922	215	6785.5	478.402	0.41748	13.4864	200	15	0	8	1.5534	0.5	4	0	0	1.1977	0.776699	38.835	1.5534
Da_WG_P_11_L_06	LOC84661	84661	NM_032574	408	313.797	173361	562.684	1.2287	56.3652	23.5401	4606.51	13.5932	416907	295.699	506388	291.936	161	7151.02	465.467	0.39461	14.3457	141	19	1	18	4.4118	0.44444	6	1	1	1.1263	1.47059	34.5588	4.41176
Da_WG_P_11_L_07	LPP	4026	NM_005578	289	336.332	171355	523.221	1.2257	58.2976	24.5605	4231.03	11.9682	474395	288.622	566732	284.67	100	7893.2	456.951	0.34602	16.7157	92	8	0	4	1.3841	0.25	1	0	0	0.7225	0.346021	31.8339	1.38408
Da_WG_P_11_L_08	KIRREL2	84063	NM_199179	413	310.215	167423	552.526	1.2301	55.9201	23.5032	3968.79	12.013	402782	278.143	488563	275.884	153	6715.43	451.112	0.37046	14.7756	137	15	1	13	3.1477	0.46154	6	0	0	1.2458	1.45278	33.1719	3.1477
Da_WG_P_11_L_09	MRPL33	9553	NM_145330	466	311.903	167453	550.549	1.2117	56.4614	23.9356	3510.32	10.9437	424963	308.711	516944	303.956	206	7010.94	583.109	0.44206	15.8495	182	23	1	8	1.7167	0.5	3	1	0	1.1311	0.643777	39.0558	1.71674
Da_WG_P_11_L_10	AP3S1	1176	NM_001284	545	309.785	168202	557.562	1.2269	56.0202	23.5887	3625.72	11.3247	370242	317.794	459438	310.277	257	8904.37	520.974	0.47156	15.9961	234	23	0	14	2.5688	0.64286	8	1	0	1.3633	1.46789	42.9358	2.56881
Da_WG_P_11_L_11	FLJ37357	284944	NM_173645	439	316.21	176887	573.356	1.2212	56.7973	23.9621	3440.24	10.6503	338845	266.204	419369	262.452	153	6089.35	429.816	0.34852	14.6104	145	8	0	4	0.91116	0.25	1	0	0	0.71732	0.22779	33.0296	0.911162
Da_WG_P_11_L_12	MGC26647	219557	NM_152706	507	299.422	169600	580.585	1.2279	55.1124	23.2901	2909.47	9.6925	374642	317.62	466743	312.913	226	8305.57	584.226	0.44576	17.63	199	24	3	6	1.1834	0.5	3	0	0	1.1217	0.591716	39.2505	1.18343
Da_WG_P_11_L_13	OR5M10	390167	NM_001004741	490	317.304	167570	544.838	1.2238	56.7959	23.8307	3134.21	9.6301	380164	298.871	470508	293.225	227	5802.47	635.913	0.46326	16.607	196	26	5	6	1.2245	0.66667	4	0	0	1.4391	0.816327	40	1.22449
Da_WG_P_11_L_14	CNOT3	4849	NM_014516	399	354.233	170226	490.888	1.2248	59.9699	24.9299	3857.29	10.3892	416677	260.075	505485	256.471	132	5273.45	373.088	0.33083	13.4962	116	15	1	8	2.005	0.375	3	0	0	1.1335	0.75188	29.0727	2.00501
Da_WG_P_11_L_15	KIAA0528	9847	NM_014802	349	319.874	166834	535.44	1.2391	56.5845	23.7395	3796.4	11.584	379647	252.707	459515	251.317	168	6659.86	531.429	0.48138	16.5118	143	24	1	6	1.7192	0.33333	2	0	0	0.69246	0.573066	40.9742	1.7192
Da_WG_P_11_L_16	KATNAL2	83473	NM_031303	396	320.965	177868	565.515	1.2351	56.7525	23.6536	2975.13	9.3843	270825	199.117	332307	197.261	121	4316.74	398.525	0.30556	16.4274	108	11	2	4	1.0101	0.25	1	0	0	0.81818	0.252525	27.2727	1.0101
Da_WG_P_11_L_17	GGA1	26088	NM_001001561	291	266.306	173593	672.498	1.2224	51.9863	22.1505	4344.29	15.1174	485600	480.758	619543	482.57	108	23347.4	738.397	0.37113	17.8981	86	18	4	14	4.811	0.21429	3	0	0	0.57738	1.03093	29.5533	4.811
Da_WG_P_11_L_18	DTNBP1	84062	NM_032122	345	359.765	168322	482.459	1.2246	60.3884	25.5404	4130.06	11.2383	481559	252.173	569969	249.88	185	10035.1	649.223	0.53623	14.6649	166	19	0	6	1.7391	0.5	3	0	0	0.93243	0.869565	48.1159	1.73913
Da_WG_P_11_L_19	WDR13	64743	NM_017883	401	320.456	171119	548.021	1.2307	56.9202	23.7948	3917.89	11.5021	365683	269.808	447312	265.331	125	4970.73	417.903	0.31172	16.496	112	12	1	10	2.4938	0.4	2	2	0	1.2832	0.498753	27.9302	2.49377
Da_WG_P_11_L_20	SPINK5L2	408187	NM_001001325	496	332.804	162355	502.2	1.2326	57.9194	24.1074	3229.42	9.6245	436531	330.655	535229	321.597	239	8137.78	644.147	0.48185	16.5785	214	23	2	2	0.40323	1	2	0	0	2.0753	0.403226	43.1452	0.403226
Da_WG_P_11_L_21	FLJ31659	152756	NM_153027	470	327.521	180057	565.25	1.2313	57.5553	24.0228	3252.85	9.8395	298487	231.068	372514	229.579	184	5068.21	472.508	0.39149	16.3351	174	10	0	3	0.6383	0	0	0	0	0	0	37.0213	0.638298
Da_WG_P_11_L_22	SDC1	6382	NM_002997	401	321.461	156679	504.428	1.2341	56.8354	23.7616	3755.4	11.0144	415503	264.431	497518	260.505	177	7260.45	451.438	0.4414	15.0929	157	19	1	8	1.995	0.75	6	0	0	1.6991	1.49626	39.1521	1.99501
Da_WG_P_11_M_03	DMRTC1	63947	NM_033053	207	325.005	176545	555.696	1.223	57.5266	24.3913	3429.43	10.1553	358962	204.494	425613	203.25	91	8751.88	459.766	0.43961	16	81	9	1	2	0.96618	1	1	1	0	2.2747	0.483092	39.1304	0.966184
Da_WG_P_11_M_04	DEFB121	245934	NM_001011878	282	309.787	179969	600.411	1.2263	56.0106	23.5158	3028.23	9.5858	359421	307.228	450454	303.131	102	7356.92	429.854	0.3617	16.3204	90	11	1	1	0.35461	2	1	1	0	5.5294	0.35461	31.9149	0.35461
Da_WG_P_11_M_05	HIST1H3I	8354	NM_003533	290	333.248	178189	548.653	1.2448	57.6586	23.9297	4169.37	11.5781	351285	237.184	428451	234.234	93	5998.14	394.081	0.32069	15.1053	84	9	0	8	2.7586	0.75	5	1	0	2.3387	1.72414	28.9655	2.75862
Da_WG_P_11_M_06	HOXB4	3214	NM_024015	349	311.633	166545	549.875	1.2287	56.192	23.736	2868.32	9.2611	346303	276.983	424674	270.808	112	5920.24	389.488	0.32092	14.5263	103	8	1	1	0.28653	0	0	0	0	0	0	29.5129	0.286533
Da_WG_P_11_M_07	BAT2	7916	NM_004638	225	323.431	188479	593.365	1.2189	57.5867	24.3826	4024.76	11.8974	447315	335.73	557282	335.276	83	8336.95	488.923	0.36889	14.8118	73	8	2	6	2.6667	1	5	1	0	2.7108	2.22222	32.4444	2.66667
Da_WG_P_11_M_08	OR4N5	390437	NM_001004724	241	343.386	177376	532.746	1.2162	59.2822	24.7543	4203.84	11.5408	379778	227.166	457454	227.547	94	7146.15	388.595	0.39004	16.7449	84	8	2	5	2.0747	0.4	2	0	0	1.0255	0.829876	34.8548	2.07469
Da_WG_P_11_M_09	INHBE	83729	NM_031479	341	302.352	167878	581.302	1.2289	55.3167	23.1371	3101.11	10.1247	390273	292.932	480301	292.754	127	7093.52	537.581	0.37243	16.9531	121	6	0	5	1.4663	0.2	1	0	0	0.53701	0.293255	35.4839	1.46628
Da_WG_P_11_M_10	PNRC2	55629	NM_017761	288	326.736	169085	530.485	1.234	57.2882	24.0847	4119.13	12.1365	411786	265.655	494386	261.888	146	7374.58	566.182	0.50694	17.6054	123	19	4	7	2.4306	0.71429	4	1	0	1.409	1.38889	42.7083	2.43056
Da_WG_P_11_M_11	PCDHGB2	56103	NM_032096	336	314.765	169106	552.285	1.2527	55.9137	23.3247	3356.95	10.1828	290178	239.178	361823	235.897	161	8291.72	483.257	0.47917	16.0915	145	15	1	4	1.1905	0.75	3	0	0	1.5652	0.892857	43.1548	1.19048
Da_WG_P_11_M_12	WFDC12	128488	NM_080869	186	315.645	189106	612.519	1.233	56.3333	23.5433	3184.7	10.0031	307747	206.525	376702	210.308	67	5769.6	391.918	0.36022	17.6119	59	7	1	1	0.53763	1	1	0	0	2.7761	0.537634	31.7204	0.537634
Da_WG_P_11_M_13	TNFSF18	8995	NM_005092	378	295.598	165406	569.869	1.2283	54.7381	23.0104	3381.81	11.1995	361516	347.551	461333	341.419	121	6068.39	434.935	0.32011	14.2066	111	10	0	9	2.3809	0.55556	4	1	0	1.7355	1.0582	29.3651	2.38095
Da_WG_P_11_M_14	ZNF234	10780	NM_006630	352	325.969	165375	521.143	1.2419	57.0909	23.5645	3494.19	10.5369	355096	282.337	441009	276.043	150	5937.22	589.171	0.42614	16.0789	137	12	1	4	1.1364	0.5	2	0	0	1.1733	0.568182	38.9205	1.13636
Da_WG_P_11_M_15	CARHSP1	23589	NM_014316	411	321.618	172520	549.059	1.224	57.1946	23.9913	3849.37	11.3601	351925	295.545	441012	291.05	157	7436.34	479.218	0.38199	16.7107	146	11	0	8	1.9465	0.25	2	0	0	0.65446	0.486618	35.5231	1.94647
Da_WG_P_11_M_16	PPP4R2	151987	NM_174907	147	338.429	203066	595.328	1.2251	58.6939	24.4862	4443.59	12.2252	414576	259.195	504173	260.572	69	4735.81	632.417	0.46939	16.1857	60	7	2	4	2.7211	0.25	1	0	0	0.53261	0.680272	40.8163	2.72109
Da_WG_P_11_M_17	LILRA3	11026	NM_006865	234	328.03	165399	514.126	1.219	57.7991	24.4073	4052.4	11.606	385658	231.857	463575	231.589	124	8554.29	673.682	0.52992	18.6406	112	11	1	5	2.1368	0.8	3	1	0	1.5097	1.28205	47.8632	2.13675
Da_WG_P_11_M_18	ATP5L	10632	NM_006476	293	347.099	164511	480.335	1.2207	59.5631	24.7455	3886.58	10.7526	443350	304.699	539739	299.113	122	8069.43	523.115	0.41638	14.0806	116	6	0	4	1.3652	0.5	2	0	0	1.2008	0.682594	39.5904	1.36519
Da_WG_P_11_M_19	LOC388284	388284	NM_001012984	269	313.413	164794	539.607	1.2346	56.2491	23.3934	3655.13	11.2768	380681	246.583	459031	245.595	110	7890.91	479.126	0.40892	14.8696	103	7	0	6	2.2305	0.66667	3	1	0	1.6303	1.11524	38.29	2.23048
Da_WG_P_11_M_20	OR10P1	121130	NM_206899	263	327.977	165408	517.838	1.2043	58.2395	24.8695	3253.41	9.7993	330617	218.912	400543	218.402	149	8706.2	519.856	0.56654	15.8562	136	13	0	3	1.1407	1	2	1	0	1.7651	0.760456	51.711	1.14068
Da_WG_P_11_M_21	TSPAN8	7103	NM_004616	333	311.393	161798	536.174	1.2129	56.4955	23.8205	2970.41	9.6478	303477	245.693	376411	241.687	124	4502.04	491.85	0.37237	14.876	115	7	2	2	0.6006	0.5	1	0	0	1.3427	0.3003	34.5345	0.600601
Da_WG_P_11_M_22	FLJ22184	80164	XM_001719253	425	307.082	163231	544.478	1.2454	55.3929	23.2644	3666.76	11.1451	431697	329.088	526948	325.108	159	7683.95	452.993	0.37412	15.3688	139	17	3	10	2.3529	0.4	4	0	0	1.0692	0.941176	32.7059	2.35294
Da_WG_P_11_N_03	LOC283755	283755	NM_001024682	225	309.787	173086	574.689	1.2351	55.8311	23.5406	4125.52	12.784	506313	327.677	604710	324.399	110	10862.2	602.87	0.48889	15.5982	98	11	1	8	3.5556	0.625	4	1	0	1.2784	1.77778	43.5556	3.55556
Da_WG_P_11_N_04	GSG1	83445	NM_153823	362	356.257	169803	493.84	1.2093	60.3757	25.3796	3474.63	9.768	409900	235.19	484264	228.613	119	4945.28	349.921	0.32873	13.748	108	11	0	3	0.82873	0	0	0	0	0	0	29.8343	0.828729
Da_WG_P_11_N_05	OR2K2	26248	NM_205859	422	328.564	173789	543.285	1.2248	57.7109	24.3845	3858.21	11.0605	310843	224.506	378254	220.065	227	7989.76	534.619	0.53792	17.4957	207	15	4	12	2.8436	0.41667	4	1	0	0.7746	0.947867	49.0521	2.8436
Da_WG_P_11_N_06	SMCR7	125170	NM_148886	391	321.706	167972	534.372	1.2274	57.2123	24.1031	3748.57	11.1504	422119	291.064	511798	287.209	162	8318.79	529.777	0.41432	14.8667	146	14	2	7	1.7903	0.42857	3	0	0	1.0344	0.767263	37.3402	1.79028
Da_WG_P_11_N_07	OR2T3	343173	NM_001005495	314	340.064	170712	512.347	1.2306	58.7166	24.702	3373	9.6551	460097	308.329	562050	304.428	112	6627.75	446.635	0.35669	14.7257	100	9	2	1	0.31847	1	1	0	0	2.8036	0.318471	31.8471	0.318471
Da_WG_P_11_N_08	COPB2	9276	NM_004766	415	287.328	164560	600.834	1.2389	53.5783	22.4384	3592.24	11.6849	557651	465.832	685784	460.36	91	17194.3	649.62	0.21928	15.25	81	9	1	8	1.9277	0	0	0	0	0	0	19.5181	1.92771
Da_WG_P_11_N_09	UNKL	64718	NM_001037125	276	354.163	169303	489.773	1.2201	60.1123	25.0265	3865.74	10.2718	368691	243.65	446209	240.063	127	8718.28	539.609	0.46015	15.8409	117	10	0	4	1.4493	0.25	1	0	0	0.54331	0.362319	42.3913	1.44928
Da_WG_P_11_N_10	CABLES2	81928	NM_031215	13	274.538	177240	707.833	1.1833	50.8462	21.3706	6048.23	23.7074	133543	122.818	194834	154.996	1	10128.5	358.33	0.076923	51	1	0	0	1	7.6923	0	0	0	0	0	0	7.69231	7.69231
Da_WG_P_11_N_11	LEMD1	93273	NM_001001552	304	327.832	170176	551.694	1.2242	57.5987	24.1027	4075.88	12.3077	584027	368.377	702031	367.639	169	14058.4	707.046	0.55592	15.9112	142	26	1	5	1.6447	0.6	2	1	0	1.0793	0.657895	46.7105	1.64474
Da_WG_P_11_N_12	BRMS1	25855	NM_001024958	324	309.951	175297	578.278	1.2289	55.9352	23.4969	3618.62	11.3388	393157	327.04	491751	323.965	109	7862.72	472.528	0.33642	16.7064	101	8	0	6	1.8519	0.5	3	0	0	1.4862	0.925926	31.1728	1.85185
Da_WG_P_11_N_13	TMC4	147798	NM_144686	287	326.679	173624	541.636	1.2299	57.4669	24.0065	3916.28	11.4233	350774	264.891	435070	262.052	113	5331.12	452.215	0.39373	16.7094	103	9	1	5	1.7422	0.8	3	1	0	2.0319	1.0453	35.8885	1.74216
Da_WG_P_11_N_14	ZNF385	25946	NM_001130968	204	307.578	165994	556.113	1.2272	55.7647	23.4541	3750.76	11.8293	339950	228.428	410597	228.6	85	6123.11	404.965	0.41667	13.7586	73	11	1	4	1.9608	0	0	0	0	0	0	35.7843	1.96078
Da_WG_P_11_N_15	TBRG1	84897	NM_032811	294	284.847	163727	587.506	1.2503	53.2619	22.3387	4511.34	15.0183	352470	283.376	433013	281.136	133	8667.11	512.984	0.45238	16.2632	123	10	0	12	4.0816	0.41667	5	0	0	0.92105	1.70068	41.8367	4.08163
Da_WG_P_11_N_16	SEPP1	6414	NM_005410	186	293.495	168083	601.744	1.238	54.2581	22.6664	2917.18	10.0984	313585	259.713	388424	257.09	68	7515.12	441.039	0.36559	17.1944	61	5	2	1	0.53763	3	1	1	1	8.2059	0.537634	32.7957	0.537634
Da_WG_P_11_N_17	UPLP	100134938	NM_001114403	342	309.436	164952	554.307	1.2421	55.7076	23.306	3365.57	10.8091	389119	296.743	475636	291.675	143	7099.8	509.723	0.41813	14.531	128	13	2	6	1.7544	0.16667	1	0	0	0.3986	0.292398	37.4269	1.75439
Da_WG_P_11_N_18	RP13-36C9.6	441521	NM_001007551	219	356.406	168795	492.752	1.2036	60.6621	25.6108	3601.13	9.7729	479860	254.708	571102	253.012	152	11218.8	667.709	0.69406	15.3355	130	19	3	3	1.3699	0.66667	2	0	0	0.96053	0.913242	59.3607	1.36986
Da_WG_P_11_N_19	OR6N1	128372	NM_001005185	242	327.769	160743	500.508	1.2188	57.8264	24.5646	4047.55	11.3867	436365	277.449	525677	275.581	90	7274.33	445.231	0.3719	15.8817	85	5	0	3	1.2397	0.33333	1	0	0	0.8963	0.413223	35.124	1.23967
Da_WG_P_11_N_20	HNRPH2	3188	NM_001032393	260	314.135	165058	536.746	1.2456	56.0385	23.4038	2979.69	9.3915	471872	320.373	568227	316.511	113	9849.82	588.679	0.43461	17.1724	107	6	0	2	0.76923	1	2	0	0	2.3009	0.769231	41.1538	0.769231
Da_WG_P_11_N_21	VPS28	51160	NM_016208	312	315.785	165029	530.113	1.2269	56.5256	24.0337	3877.31	11.4636	413384	296.299	501909	288.414	181	12605.5	613.127	0.58013	18	157	19	5	5	1.6026	0.8	4	0	0	1.379	1.28205	50.3205	1.60256
Da_WG_P_11_N_22	GPSM1	26086	NM_015597	357	322.496	165452	526.582	1.2212	57.028	24.1127	3580.15	10.4535	273177	212.499	339110	209.962	111	4925.34	343.787	0.31092	16.8938	107	4	0	8	2.2409	0.375	3	0	0	1.2061	0.840336	29.972	2.2409
Da_WG_P_11_O_03	ZNF10	7556	NM_015394	286	327.276	189774	598.761	1.2343	57.3077	23.8923	3696.14	10.8676	353682	240.453	432750	242.064	88	5502.42	360.43	0.30769	15.7363	82	5	1	6	2.0979	0.5	3	0	0	1.625	1.04895	28.6713	2.0979
Da_WG_P_11_O_04	TNFSF8	944	NM_001244	333	346.057	190995	571.075	1.206	59.6216	24.8453	4126.59	11.6703	312015	229.278	389898	229.413	96	5117.23	303.159	0.28829	17.1735	83	11	2	9	2.7027	0.44444	4	0	0	1.5417	1.2012	24.9249	2.7027
Da_WG_P_11_O_05	EDARADD	128178	NM_145861	301	328.575	169151	526.571	1.2359	57.5449	24.1456	3502.17	10.2188	412133	270.983	496397	267.811	125	10007.2	462.923	0.41528	15.5781	107	16	2	4	1.3289	0.75	2	1	0	1.806	0.664452	35.5482	1.3289
Da_WG_P_11_O_06	C2ORF13	200558	NM_173545	218	300.417	170579	589.182	1.2404	54.8532	22.8699	3384.39	10.9106	387232	264.509	467726	264.017	75	8840.46	402.947	0.34404	17.1842	66	8	1	4	1.8349	0.25	1	0	0	0.72667	0.458716	30.2752	1.83486
Da_WG_P_11_O_07	LOC130940	130940	NM_138803	120	313.333	174549	566.038	1.2129	56.9417	24.1048	3844.18	11.5213	334552	225.248	408122	227.629	37	5196.01	363.923	0.30833	12.4054	34	3	0	3	2.5	0.33333	1	0	0	1.0811	0.833333	28.3333	2.5
Da_WG_P_11_O_08	NRXN3	9369	NM_138970	374	336.281	165326	506.708	1.2268	58.4492	24.5272	3709.19	10.8266	486392	316.483	586137	312.728	168	8327.13	550.948	0.4492	14.7219	154	13	1	5	1.3369	0.2	1	0	0	0.44524	0.26738	41.1765	1.3369
Da_WG_P_11_O_09	JPH4	84502	NM_032452	403	305.397	164013	551.577	1.2133	55.9107	23.8001	3082.75	9.8204	327598	267.704	406046	263.459	167	7578.54	530.599	0.41439	16.3626	152	15	0	5	1.2407	0.6	2	1	0	1.4479	0.496278	37.7171	1.24069
Da_WG_P_11_O_10	WNT16	51384	NM_016087	347	300.026	166878	568.513	1.23	55.1326	23.0794	3302.22	10.6431	359158	288.312	447413	289.721	156	8888.69	507.966	0.44957	15.4076	140	11	5	5	1.4409	1	3	1	1	2.2244	0.864553	40.3458	1.44092
Da_WG_P_11_O_11	NACA	4666	NM_005594	372	298.505	177413	613.749	1.2169	55.1586	23.4038	3478.56	11.2233	423269	365.248	535784	365.953	127	10714.8	629.987	0.3414	17.2441	116	11	0	6	1.6129	0.33333	2	0	0	0.97638	0.537634	31.1828	1.6129
Da_WG_P_11_O_12	C10ORF4	118924	NM_145246	348	288.724	163733	596.859	1.2355	53.7672	22.477	3334.01	10.9354	347515	267.952	427859	270.897	155	10810.2	539.471	0.4454	16.6203	140	14	1	6	1.7241	0.16667	1	0	0	0.37419	0.287356	40.2299	1.72414
Da_WG_P_11_O_13	HAMP	57817	NM_021175	338	365.009	180793	506.951	1.2016	61.4142	25.8373	3462.97	9.346	381194	260.817	470548	257.412	165	10426.9	536.139	0.48817	18.1018	146	17	2	4	1.1834	0.5	1	1	0	1.0242	0.295858	43.1953	1.18343
Da_WG_P_11_O_14	LOC440957	440957	NM_001124767	355	315.989	161895	526.726	1.2311	56.431	23.8054	2997.05	9.2683	468630	302.053	559462	297.924	160	9586.61	540.711	0.4507	16.1313	146	14	0	1	0.28169	1	1	0	0	2.2188	0.28169	41.1268	0.28169
Da_WG_P_11_O_15	SLC35F2	54733	NM_017515	295	312.031	199771	655.098	1.2081	56.7017	24.3294	3691.77	11.493	302470	246.669	378249	246.96	70	3189.01	340.913	0.23729	14.8286	63	6	1	7	2.3729	0.42857	3	0	0	1.8061	1.01695	21.3559	2.37288
Da_WG_P_11_O_16	KIAA1815	79956	NM_024896	287	338.366	171928	521.72	1.219	58.6063	24.4386	4555.37	12.0741	401472	246.506	483493	245.424	81	3685.34	403.375	0.28223	14.5122	77	4	0	6	2.0906	0.33333	2	0	0	1.1811	0.696864	26.8293	2.09059
Da_WG_P_11_O_17	DNAH9	1770	NM_004662	490	314.114	166850	541.666	1.2255	56.5041	23.8333	3566.07	10.8167	391738	297.347	481821	292.808	199	7105.99	495.26	0.40612	14.375	186	13	0	7	1.4286	0.42857	3	0	0	1.0553	0.612245	37.9592	1.42857
Da_WG_P_11_O_18	LTBP2	4053	NM_000428	212	378.292	172213	472.663	1.2161	62.1085	26.2726	5155.02	13.5696	599257	295.848	708768	293.493	96	11367.3	584.155	0.45283	16.0412	85	10	1	6	2.8302	0.33333	2	0	0	0.73611	0.943396	40.0943	2.83019
Da_WG_P_11_O_19	MBD3L1	85509	NM_145208	210	347.39	161422	478.286	1.1967	59.9905	25.693	3544.25	9.9992	455026	218.502	533562	218.766	146	12071.8	581.686	0.69524	16.8163	118	21	5	1	0.47619	0	0	0	0	0	0	56.1905	0.47619
Da_WG_P_11_O_20	ZNF100	163227	NM_173531	318	329.352	175710	543.007	1.2236	57.6918	24.0366	4336.18	11.9982	271055	211.967	340795	211.021	84	4610.96	290.828	0.26415	16.0581	81	2	1	5	1.5723	0.6	3	0	0	2.2714	0.943396	25.4717	1.57233
Da_WG_P_11_O_21	CCL25	6370	NM_148888	149	310.691	173435	570.866	1.1859	56.9195	23.9377	3221.74	10.0927	275137	214.575	341743	214.52	84	5620.42	475.894	0.56376	19.2759	57	16	5	2	1.3423	1	1	1	0	1.7738	0.671141	38.255	1.34228
Da_WG_P_11_O_22	DNAJA3	9093	NM_005147	242	312.004	167329	561.765	1.2082	56.4339	23.8728	3768.5	11.4623	349138	290.9	439852	291.865	97	9954.13	628.305	0.40083	18.2165	84	12	1	5	2.0661	0.8	2	2	0	1.9959	0.826446	34.7107	2.06612
Da_WG_P_11_P_03	NUP54	53371	NM_017426	481	321.121	170153	542.461	1.2403	56.6798	23.7973	3345.86	10.1585	429572	332.786	523395	320.952	121	4879.71	431.676	0.25156	15.6612	112	8	1	7	1.4553	0.28571	1	1	0	1.1358	0.2079	23.2848	1.4553
Da_WG_P_11_P_04	C9ORF64	84267	NM_032307	481	322.227	170420	539.387	1.2216	57.2931	23.9155	4098.7	11.9662	423069	323.313	520399	316.472	185	6792.76	525.321	0.38461	15.9468	164	19	1	15	3.1185	0.2	3	0	0	0.52	0.623701	34.0956	3.1185
Da_WG_P_11_P_05	FLJ10081	55683	NM_001115016	220	401.768	173828	441.392	1.2255	63.8136	26.419	6240.96	14.8803	579065	191.928	660300	192.828	101	8771.22	583.768	0.45909	14.3235	91	10	0	7	3.1818	0.57143	4	0	0	1.2447	1.81818	41.3636	3.18182
Da_WG_P_11_P_06	GENX-3414	8987	NM_003943	315	316.679	176925	574.181	1.2166	56.7937	23.9374	3295.77	9.916	286822	235.618	360159	235.127	108	5416.45	407.935	0.34286	18	98	8	1	4	1.2698	0	0	0	0	0	0	31.1111	1.26984
Da_WG_P_11_P_07	LECT2	3950	NM_002302	270	311.726	175390	573.323	1.2252	56.2407	23.6659	3119.02	9.7356	316435	231.653	387827	230.754	112	6606.97	549.52	0.41481	15.5862	96	15	1	2	0.74074	0.5	1	0	0	1.2054	0.37037	35.5556	0.740741
Da_WG_P_11_P_08	DMRTA1	63951	NM_022160	347	328.945	172072	532.265	1.2011	58.2911	24.4235	3660.21	10.7583	297871	225.732	372773	223.802	121	4419.54	399.9	0.3487	14.1721	103	15	3	6	1.7291	0.5	3	0	0	1.4339	0.864553	29.683	1.72911
Da_WG_P_11_P_09	LOC652968	652968	NM_001037666	237	273.992	162709	624.146	1.236	52.346	22.1751	3895.79	12.96	299977	237.102	366016	237.114	109	9109.51	545.961	0.45992	16.9358	100	9	0	6	2.5317	0.66667	4	0	0	1.4495	1.68776	42.1941	2.53165
Da_WG_P_11_P_10	OCLM	10896	NM_022375	218	309.725	168615	564.947	1.2222	56.0138	23.7981	3536.61	11.0811	411371	282.776	502299	284.03	86	8289.37	498.245	0.39449	15.7865	77	9	0	4	1.8349	0.5	2	0	0	1.2674	0.917431	35.3211	1.83486
Da_WG_P_11_P_11	C21ORF45	54069	NM_018944	308	316.776	177329	575.907	1.2263	56.7013	23.7589	3482.36	10.5166	394895	279.662	483603	278.428	132	8275.91	515.749	0.42857	15.163	118	13	1	4	1.2987	0.75	2	1	0	1.75	0.649351	38.3117	1.2987
Da_WG_P_11_P_12	USH1C	10083	NM_005709	101	267.762	173243	701.684	1.207	52.2376	21.9022	5369.12	22.3187	500636	365.324	631389	393.218	36	43983.4	1010.54	0.35644	17.7027	28	5	3	7	6.9307	0.85714	2	2	2	2.4048	1.9802	27.7228	6.93069
Da_WG_P_11_P_13	DYSF	8291	NM_003494	366	315.806	172715	563.573	1.2209	56.776	24.0071	3442.83	10.4594	372922	292.786	467788	293.02	126	5488.19	521.562	0.34426	17.1732	115	9	2	4	1.0929	0.75	3	0	0	2.1786	0.819672	31.4208	1.0929
Da_WG_P_11_P_14	BCAS1	8537	NM_003657	272	305.743	182695	616.125	1.2136	56	23.7195	3143.25	10.4122	329452	288.806	413485	285.384	121	10179.2	526.675	0.44485	18.3934	109	10	2	5	1.8382	1	3	1	1	2.2479	1.10294	40.0735	1.83824
Da_WG_P_11_P_15	TMC1	117531	NM_138691	221	287.548	170263	612.994	1.2137	54.2715	23.076	3749.24	12.3464	340888	250.937	417084	254.506	144	14842.1	747.735	0.65158	20.8069	122	19	2	7	3.1674	1	5	2	0	1.5347	2.26244	55.2036	3.16742
Da_WG_P_11_P_16	SNCG	6623	NM_003087	535	334.695	159138	490.346	1.2487	57.7215	23.9056	3451.82	10.0549	288362	243.313	353945	236.118	186	5994.08	399.15	0.34766	15.0319	168	15	3	7	1.3084	0.28571	2	0	0	0.82181	0.373832	31.4019	1.30841
Da_WG_P_11_P_17	SERTAD4	56256	NM_019605	341	303.452	162441	554.56	1.2254	55.4076	23.1785	2908.67	9.6072	318474	270.495	400558	270.567	127	7106.74	455.11	0.37243	14.7891	116	10	1	1	0.29325	1	1	0	0	2.685	0.293255	34.0176	0.293255
Da_WG_P_11_P_18	VANGL1	81839	NM_138959	124	331.306	253986	748.349	1.1726	59.7097	25.2204	3151.59	9.4468	237350	222.393	323425	231.14	48	6216.41	491.62	0.3871	19.1224	41	6	1	0	0		0	0	0		0	33.0645	0
Da_WG_P_11_P_19	SNN	8303	NM_003498	268	373.761	165840	459.906	1.205	62	26.0284	3855.31	10.253	555723	267.005	650125	262.145	112	12146.3	758.562	0.41791	21.6071	107	4	1	2	0.74627	0.5	1	0	0	1.1964	0.373134	39.9254	0.746269
Da_WG_P_11_P_20	LUZP6	767558	NM_001128619	327	351.627	164285	477.389	1.2259	59.7095	25.1898	3792.72	10.3623	389450	211.685	460902	209.37	167	6833.61	603.938	0.5107	16.7515	144	19	3	3	0.91743	1.3333	2	1	1	2.6108	0.611621	44.0367	0.917431
Da_WG_P_11_P_21	OR1D4	8385	NM_003552	391	292.91	168526	598.718	1.2383	54.1432	22.8284	3569.97	11.6591	374008	325.163	472772	325.653	138	7846.68	471.717	0.35294	14.1655	121	13	4	8	2.046	0.125	1	0	0	0.35417	0.255754	30.9463	2.04604
Da_WG_P_11_P_22	OR2Z1	284383	NM_001004699	249	283.02	172147	626.319	1.2416	53.1647	22.1076	4360.12	13.8567	262577	216.817	325687	219.022	82	5354.11	406.938	0.32932	15.5595	78	4	0	9	3.6145	0.55556	4	1	0	1.687	1.60643	31.3253	3.61446
Da_WG_P_12_A_03	NPAS3	64067	NM_173159	239	323.665	171677	544.254	1.2177	57.3054	24.5946	4399.74	12.4218	476696	316.315	573958	311.404	85	7850.77	501.742	0.35565	15.6744	75	10	0	8	3.3473	0.125	1	0	0	0.35147	0.41841	31.3808	3.34728
Da_WG_P_12_A_04	LOC129881	129881	NM_001085447	324	329.96	171842	533.741	1.2032	58.4105	24.9836	4412.44	12.5853	420094	287.523	506378	282.497	117	6121.95	426.067	0.36111	14.8667	109	7	1	11	3.3951	0.54546	5	1	0	1.5105	1.54321	33.642	3.39506
Da_WG_P_12_A_05	C21ORF2	755	NM_004928	121	376.091	176001	473.09	1.2093	62.2231	26.2165	3995.33	10.9644	547211	219.529	635889	221.324	74	17492.6	813.228	0.61157	16.4079	70	4	0	1	0.82645	0	0	0	0	0	0	57.8512	0.826446
Da_WG_P_12_A_06	NRAP	4892	NM_006175	271	326.993	172978	545.918	1.2108	57.952	24.5003	3244.78	9.8748	364313	262.148	451960	261.433	122	9841.78	537.085	0.45019	18.0569	110	12	0	1	0.369	0	0	0	0	0	0	40.5904	0.369004
Da_WG_P_12_A_07	TOMM20	9804	NM_014765	242	336.876	175539	526.911	1.2122	58.7645	24.8846	4911.47	13.3495	363708	228.661	438293	226.655	131	7738.79	560.911	0.54132	16.2	113	17	1	8	3.3058	0.75	5	1	0	1.3855	2.06612	46.6942	3.30579
Da_WG_P_12_A_08	GCC2	9648	NM_014635	221	350.67	190622	559.519	1.207	60.1222	25.1574	3527.13	10.0042	287108	200.942	359306	202.373	59	3109.19	303.163	0.26697	14.082	55	4	0	1	0.45249	0	0	0	0	0	0	24.8869	0.452489
Da_WG_P_12_A_09	C7ORF25	79020	NM_024054	253	317.609	175640	563.649	1.2362	56.6126	23.7186	4709.23	13.4054	416453	243.873	495377	243.346	118	7385.58	557.729	0.4664	14.3277	110	8	0	7	2.7668	0.71429	5	0	0	1.5315	1.97628	43.4783	2.7668
Da_WG_P_12_A_10	SYT11	23208	NM_152280	286	311.899	175720	576.325	1.2395	55.8881	23.2476	4444.24	13.1454	371323	268.679	448744	262.285	92	6370.28	500.757	0.32168	13.8495	90	2	0	9	3.1469	0.44444	4	0	0	1.3816	1.3986	31.4685	3.14685
Da_WG_P_12_A_11	MRPL37	51253	NM_016491	224	344.696	161004	487.094	1.2351	58.7098	24.4021	3634.61	10.2739	444529	219.066	518543	217.925	83	6186.01	400.604	0.37054	14.6512	76	7	0	3	1.3393	0	0	0	0	0	0	33.9286	1.33929
Da_WG_P_12_A_12	LOC339745	339745	NM_001001664	294	317.622	159488	514.465	1.2354	56.5238	23.7361	3036.71	9.6153	358054	245.144	431405	241.71	136	7744.41	422.216	0.46259	15.6143	119	16	1	1	0.34014	0	0	0	0	0	0	40.4762	0.340136
Da_WG_P_12_A_13	OR5H15	403274	NM_001005515	290	338.641	166322	505.262	1.2352	58.3172	24.3913	4094.9	11.6071	432519	261.059	519789	259.797	120	7139.44	470.609	0.41379	14.9918	112	8	0	3	1.0345	0	0	0	0	0	0	38.6207	1.03448
Da_WG_P_12_A_14	NDRG4	65009	NM_022910	196	368.184	172323	486.047	1.22	61.1633	25.6141	5681.55	13.6782	566133	272.455	662647	268.606	87	7847.25	458.474	0.44388	15.2135	76	10	1	5	2.551	0.8	3	1	0	1.8023	1.53061	38.7755	2.55102
Da_WG_P_12_A_15	THBS4	7060	NM_003248	206	329.083	168553	522.248	1.226	57.7913	24.3307	4034.86	12.0607	581191	349.73	693223	344.691	69	8408.09	457.002	0.33495	12.4143	53	14	2	4	1.9418	0.25	1	0	0	0.74638	0.485437	25.7282	1.94175
Da_WG_P_12_A_16	PRPH	5630	NM_006262	305	326.898	163151	507.139	1.2207	57.8098	24.2621	3225.04	9.4236	312941	217.525	382087	215.298	152	4684.44	686.5	0.49836	16.5742	130	18	3	2	0.65574	1.5	2	1	0	3.0099	0.655738	42.623	0.655738
Da_WG_P_12_A_17	CHRDL1	91851	NM_145234	216	326.606	165300	528.966	1.2374	57.1528	23.8296	3964.18	11.5133	291799	187.084	357633	189.369	78	4818.18	461.712	0.36111	17	70	5	2	3	1.3889	0	0	0	0	0	0	32.4074	1.38889
Da_WG_P_12_A_18	NODAL	4838	NM_018055	142	390.162	192096	527.319	1.2135	62.8099	26.3629	4975.96	13.0231	417791	204.23	492621	202.147	67	7126.34	521.047	0.47183	15.3731	61	5	1	2	1.4085	0.5	1	0	0	1.0597	0.704225	42.9577	1.40845
Da_WG_P_12_A_19	OR2T1	26696	NM_030904	325	324.591	168092	537.297	1.2273	57.3323	24.058	3542.93	10.5397	392106	272.94	472997	266.855	157	8701.93	486.146	0.48308	16.2547	135	18	3	3	0.92308	0.66667	2	0	0	1.38	0.615385	41.5385	0.923077
Da_WG_P_12_A_20	ADAMTSL3	57188	NM_207517	255	392.757	158647	414.559	1.1764	64.4314	27.7715	3821.45	10.3836	395776	163.875	454921	161.467	136	7955.32	486.286	0.53333	14.8406	121	14	1	2	0.78431	0.5	1	0	0	0.9375	0.392157	47.451	0.784314
Da_WG_P_12_A_21	SEMA3E	9723	NM_012431	370	317.732	163822	527.057	1.2179	56.9595	23.9601	3193.76	9.8759	333701	273.675	414454	268.631	162	6201.36	550.534	0.43784	16.3193	148	13	1	2	0.54054	0.5	1	0	0	1.142	0.27027	40	0.540541
Da_WG_P_12_A_22	SNAP91	9892	NM_014841	270	327.367	157527	492.858	1.214	57.8444	24.498	2761.92	8.4814	311786	204.055	377572	202.95	140	8147.57	502.156	0.51852	18.7447	129	11	0	0	0		0	0	0		0	47.7778	0
Da_WG_P_12_B_03	IRF2BP2	359948	NM_001077397	248	390.048	174186	465.466	1.2215	62.8669	26.3983	6875.75	15.9142	435631	202.639	508268	200.17	103	6874.91	483.786	0.41532	16.5619	89	11	2	8	3.2258	0.75	5	1	0	1.8058	2.01613	35.8871	3.22581
Da_WG_P_12_B_04	PER1	5187	NM_002616	347	314.256	159991	532.474	1.2369	56.1441	23.4038	3072.98	9.8322	385598	284.613	462487	276.834	77	4196.14	368.097	0.2219	14.1358	70	6	1	0	0		0	0	0		0	20.1729	0
Da_WG_P_12_B_05	ZNF708	7562	NM_021269	311	340.322	170491	514.035	1.2318	58.5627	24.6989	4410.18	12.2833	369660	197.901	435355	195.564	81	1798.57	364.35	0.26045	13.8193	76	5	0	8	2.5724	0.125	1	0	0	0.47994	0.321543	24.4373	2.57235
Da_WG_P_12_B_06	EGFL7	51162	NM_016215	267	329.678	166695	520.188	1.2289	57.6105	24.1666	3837.84	11.1159	403614	225.597	478723	225.865	127	7010.61	528.599	0.47565	15.7969	114	13	0	7	2.6217	0.42857	3	0	0	0.90101	1.1236	42.6966	2.62172
Da_WG_P_12_B_07	NHLH1	4807	NM_005598	268	313.877	170732	555.112	1.2371	56.2015	23.4524	3562.49	10.6677	366243	229.419	439076	228.575	81	6241.07	344.618	0.30224	16.3415	74	7	0	6	2.2388	0.5	3	0	0	1.6543	1.1194	27.6119	2.23881
Da_WG_P_12_B_08	PTCD2	79810	NM_024754	227	256.952	162206	688.574	1.218	50.9604	21.8178	3384.3	12.9384	383745	314.957	489016	336.174	74	16642.3	866.145	0.32599	17.08	61	11	2	4	1.7621	0.25	1	0	0	0.76689	0.440529	26.8722	1.76211
Da_WG_P_12_B_09	CAPSL	133690	NM_001042625	252	277.925	164850	617.887	1.2475	52.5397	22.155	2848.32	9.9681	292260	219.513	354230	219.224	111	6733.95	399.111	0.44048	14.8393	100	11	0	3	1.1905	0.33333	1	0	0	0.75676	0.396825	39.6825	1.19048
Da_WG_P_12_B_10	DSG2	1829	NM_001943	287	338.965	170056	514.911	1.2395	58.2474	24.1465	4713.45	13.201	491324	272.692	581495	270.618	69	4643.49	326.868	0.24042	13.9178	59	10	0	11	3.8327	0.27273	3	0	0	1.1344	1.0453	20.5575	3.83275
Da_WG_P_12_B_11	MAGEB3	4114	NM_002365	370	328.978	167978	522.367	1.2215	57.9243	24.2369	3382.68	10.1579	386834	282.386	473932	279.048	152	6369.15	491.785	0.41081	14.8235	137	11	3	3	0.81081	0.33333	1	0	0	0.8114	0.27027	37.027	0.810811
Da_WG_P_12_B_12	ZNF608	57507	NM_020747	248	313.984	162804	531.002	1.2365	56.2177	23.6524	3271.3	10.0415	486778	290.604	575729	288.692	96	5238.5	688.946	0.3871	15.6701	85	11	0	4	1.6129	0.25	1	0	0	0.64583	0.403226	34.2742	1.6129
Da_WG_P_12_B_13	CST8	10047	NM_005492	163	335.399	169977	519.629	1.2088	58.681	24.9433	3475.74	10.2854	658319	348.819	778315	350.209	79	13587.5	786.488	0.48466	13.1205	63	14	2	1	0.6135	0	0	0	0	0	0	38.6503	0.613497
Da_WG_P_12_B_14	C6ORF111	25957	NM_015491	349	334.301	160266	492.356	1.2287	58.1347	24.4693	3235.81	9.384	360752	230.805	431450	226.275	127	5320.46	442.471	0.3639	15.1077	108	15	3	4	1.1461	1.25	4	1	0	3.435	1.14613	30.9456	1.14613
Da_WG_P_12_B_15	REG4	83998	NM_032044	228	332.311	164789	505.844	1.206	58.5307	24.897	3361.04	9.6648	401911	201.491	467693	198.819	49	2075.37	351.476	0.21491	14.0962	43	5	1	1	0.4386	0	0	0	0	0	0	18.8596	0.438596
Da_WG_P_12_B_16	SNX13	23161	NM_015132	231	316.823	162617	528.343	1.2238	56.7576	24.021	3160.58	10.3362	428516	272.37	510132	268.876	129	9580.1	636.225	0.55844	16.6357	102	20	4	4	1.7316	0.5	1	1	0	0.89535	0.4329	44.1558	1.7316
Da_WG_P_12_B_17	FOXD4L1	200350	NM_012184	281	331.833	169034	527.212	1.224	58.0142	24.3085	3351.74	9.8609	391964	238.793	469101	237.124	120	4447	507.727	0.42705	14.5122	100	14	4	2	0.71174	1	1	1	0	2.3417	0.355872	35.5872	0.711744
Da_WG_P_12_B_18	MAP1LC3C	440738	NM_001004343	405	313.109	166273	541.361	1.2253	56.3358	23.6859	2913.67	8.9745	367790	279.81	449240	273.973	142	6154	415.847	0.35062	14.125	126	13	3	2	0.49383	1.5	2	1	0	4.2782	0.493827	31.1111	0.493827
Da_WG_P_12_B_19	LOC400451	400451	NM_207446	336	327.631	160768	505.529	1.2267	57.5685	24.0167	3092.89	9.4986	449352	310.373	544722	305.617	150	8775.57	535.218	0.44643	14.68	131	18	1	2	0.59524	0.5	1	0	0	1.12	0.297619	38.9881	0.595238
Da_WG_P_12_B_20	MGC46496	285555	NM_174952	333	294.754	156251	543.187	1.2207	54.6997	23.0479	2798.59	9.2208	289410	195.299	345443	193.318	83	2815.53	296.698	0.24925	16.6471	71	11	1	1	0.3003	1	1	0	0	4.0121	0.3003	21.3213	0.3003
Da_WG_P_12_B_21	MASK-BP3	404734	NM_020690	285	308.789	160123	534.094	1.2147	56.2702	23.9726	3068.2	9.7504	412436	309.106	503003	302.839	105	8300.66	482.149	0.36842	15.4	92	11	2	1	0.35088	1	1	0	0	2.7143	0.350877	32.2807	0.350877
Da_WG_P_12_B_22	WBP5	51186	NM_001006614	351	316.917	157708	505.993	1.2246	56.8917	23.9725	3356.05	10.6769	353955	253.813	430070	249.255	160	5338.7	515.946	0.45584	15.7439	138	18	4	5	1.4245	0.2	1	0	0	0.43875	0.2849	39.3162	1.4245
Da_WG_P_12_C_03	ITIH1	3697	NM_002215	306	316.484	175688	571.025	1.2108	56.9739	24.1173	3934.76	12.081	419171	278.521	506210	276.974	156	7356.68	678.305	0.5098	17.5732	136	18	2	10	3.268	0.9	8	1	0	1.7654	2.61438	44.4444	3.26797
Da_WG_P_12_C_04	SSR3	6747	NM_007107	300	296.35	180505	630.838	1.2162	55.0367	23.3558	3273.01	11.7733	382705	310.653	476338	312.721	109	7645.93	489.633	0.36333	14.9107	98	10	1	5	1.6667	0.2	1	0	0	0.55046	0.333333	32.6667	1.66667
Da_WG_P_12_C_05	C3orf65	646600	NM_001039788	385	350.566	175129	505.631	1.2297	59.574	24.6052	5007.27	12.6436	380908	233.131	458898	230.097	164	7012.23	436.692	0.42597	15.8333	149	15	0	10	2.5974	0.5	5	0	0	1.1738	1.2987	38.7013	2.5974
Da_WG_P_12_C_06	DNAJC4	3338	NM_005528	260	347.369	168805	498.149	1.234	59.0192	24.7663	3420.89	9.5548	302167	156.534	355792	155.457	137	6099.34	565.448	0.52692	17.3333	122	15	0	2	0.76923	0.5	1	0	0	0.94891	0.384615	46.9231	0.769231
Da_WG_P_12_C_07	KIAA1622	57718	NM_020958	244	324.061	180289	573.692	1.2395	57.0123	23.7282	2907.89	9.0785	433939	264.148	517796	263.29	106	8273.48	640.37	0.43443	17.7757	95	10	1	0	0		0	0	0		0	38.9344	0
Da_WG_P_12_C_08	CLDN17	26285	NM_012131	389	314.802	171959	559.612	1.2256	56.5167	23.8176	3132.95	9.7283	335780	235.827	408711	233.416	154	6168.07	456.545	0.39589	15.2387	136	15	3	3	0.77121	0	0	0	0	0	0	34.9614	0.771208
Da_WG_P_12_C_09	MKKS	8195	NM_170784	300	329.467	172673	533.822	1.2309	57.7167	24.2227	4922.09	13.3857	373960	219.369	443717	216.594	149	6745.21	540.791	0.49667	17.1457	130	16	1	9	3	0.66667	5	1	0	1.3423	1.66667	43.3333	3
Da_WG_P_12_C_10	SAMD8	142891	NM_144660	200	288.91	168920	604.187	1.2176	54.26	23.1721	3393.88	11.7498	391353	241.807	463547	243.252	89	7546.92	498.932	0.445	13.1	72	15	2	8	4	0.5	3	1	0	1.1236	1.5	36	4
Da_WG_P_12_C_11	SNRPE	6635	NM_003094	320	332.5	168792	525.415	1.2211	58.1812	24.4533	3044.13	9.1765	410132	259.971	496317	258.02	153	8511.77	503.411	0.47813	15.4545	130	19	4	0	0		0	0	0		0	40.625	0
Da_WG_P_12_C_12	ZCCHC5	203430	NM_152694	303	334.073	170420	535.515	1.2395	57.8746	24.3124	4823.52	13.8839	564426	273.149	656649	272.141	142	9768.51	626.607	0.46865	14.6434	132	9	1	9	2.9703	0.44444	4	0	0	0.94836	1.32013	43.5644	2.9703
Da_WG_P_12_C_13	C10ORF118	55088	NM_018017	337	323.401	172467	546.447	1.2175	57.5045	24.3661	4137.97	12.0438	341962	216.314	411542	214.964	155	7410.92	459.743	0.45994	15.2089	143	10	2	9	2.6706	0.22222	2	0	0	0.48315	0.593472	42.4332	2.67062
Da_WG_P_12_C_14	OPTN	10133	NM_021980	449	322.225	164943	524.562	1.2334	56.9488	23.8443	3287.05	9.9426	292094	210.859	358882	208.847	142	4655.85	290.442	0.31626	14.9247	123	14	4	5	1.1136	0.4	2	0	0	1.2648	0.445434	27.3942	1.11359
Da_WG_P_12_C_15	APOL2	23780	NM_030882	222	315.086	178913	586.762	1.227	56.4144	23.6841	3732.34	10.9647	339223	213.652	407835	214.147	107	8506.41	480.351	0.48198	16.0273	96	10	1	3	1.3514	1.3333	3	1	0	2.7664	1.35135	43.2432	1.35135
Da_WG_P_12_C_16	MESP2	145873	NM_001039958	189	348	174829	524	1.2218	59.3386	25.3187	4391.31	11.943	510090	260.421	600587	261.227	102	9623.65	587.237	0.53968	14.5534	88	13	1	6	3.1746	0.66667	3	1	0	1.2353	1.5873	46.5608	3.1746
Da_WG_P_12_C_17	CRTC2	200186	NM_181715	406	325.741	169306	530.936	1.2229	57.6059	24.2234	3023.03	9.2658	371381	240.239	447403	237.13	143	5654.58	359.929	0.35222	14.9521	122	16	4	0	0		0	0	0		0	30.0493	0
Da_WG_P_12_C_18	SCGB2A2	4250	NM_002411	399	323.085	173968	553.031	1.2182	57.4211	24.0572	2970.3	9.0115	317348	213.223	384378	211.383	160	7182.13	447.454	0.401	15.8667	146	13	1	3	0.75188	0.33333	1	0	0	0.83125	0.250627	36.5915	0.75188
Da_WG_P_12_C_19	ARID1B	57492	NM_175863	164	324.848	174503	555.924	1.2341	57.2256	23.896	3337.41	9.7089	339597	195.507	403618	196.025	78	8069.19	494.473	0.47561	14.6875	67	11	0	3	1.8293	0.66667	1	1	0	1.4017	0.609756	40.8537	1.82927
Da_WG_P_12_C_20	DEFB137	613210	NM_001033018	457	344.652	162799	483.278	1.2407	58.7834	24.2588	3493.37	9.8349	327710	225.529	398319	221.107	141	2615.07	391.691	0.30853	17.0709	126	14	1	6	1.3129	0.16667	1	0	0	0.54019	0.218818	27.5711	1.31291
Da_WG_P_12_C_21	TMEM103	54859	NM_001031703	261	370.169	185674	509.862	1.2155	61.2414	25.6559	5524.67	13.4664	419645	228.534	502470	226.421	93	4904.72	388.072	0.35632	18.3871	85	7	1	13	4.9808	0.61538	7	1	0	1.7271	2.68199	32.567	4.98084
Da_WG_P_12_C_22	ZNF526	116115	NM_133444	488	319.264	168509	548.171	1.2109	57.207	24.1763	2857.76	9.0882	409976	372.331	524672	367.95	214	11360.2	645.413	0.43853	16.3953	188	22	3	3	0.61475	0.66667	2	0	0	1.5203	0.409836	38.5246	0.614754
Da_WG_P_12_D_03	TBC1D3	84218	NM_032258	328	307.241	179793	602.579	1.2113	56.2226	23.7093	3958.27	12.0483	323134	227.847	393109	228.752	144	8431	465.928	0.43902	16.6621	125	14	4	7	2.1342	0.42857	3	0	0	0.97619	0.914634	38.1098	2.13415
Da_WG_P_12_D_04	TIMM8B	26521	NM_012459	372	315.156	173035	562.027	1.2251	56.5054	23.6515	3763.99	12.0061	374322	259.494	452484	255.364	155	7680.55	463.513	0.41667	16.0318	139	13	3	11	2.957	0.54546	5	1	0	1.3091	1.34409	37.3656	2.95699
Da_WG_P_12_D_05	SAGE1	55511	NM_018666	390	313.785	174806	569.553	1.2314	56.2718	23.51	4184.9	12.5764	372713	270.505	455017	268.034	131	6157.41	383.606	0.3359	15.2273	113	15	2	17	4.359	0.47059	6	2	0	1.401	1.53846	28.9744	4.35897
Da_WG_P_12_D_06	VPS13C	54832	NM_018080	255	327.627	187946	585.986	1.2245	57.7137	24.06	4814.4	13.4114	434774	257.833	518049	256.955	123	7690.84	470.393	0.48235	15.0781	110	12	1	13	5.098	0.46154	5	1	0	0.95685	1.96078	43.1373	5.09804
Da_WG_P_12_D_07	OR11H6	122748	NM_001004480	309	331.845	176277	544.761	1.2269	57.9256	24.292	5021.39	13.6415	483939	298.765	580508	295.999	93	6036.72	489.889	0.30097	12.9894	89	4	0	10	3.2363	0.1	1	0	0	0.33226	0.323625	28.8026	3.23625
Da_WG_P_12_D_08	COPS3	8533	NM_003653	309	319.424	175727	572.053	1.2418	56.5307	23.5513	3367.36	10.3072	346158	257.564	425670	255.497	122	5407.38	410.514	0.39482	15.9435	104	13	2	6	1.9418	0.16667	1	0	0	0.42213	0.323625	33.657	1.94175
Da_WG_P_12_D_09	TAS1R2	80834	NM_152232	404	320.057	174298	556.759	1.2227	57.0891	24.0406	3157.07	9.5627	363689	269.325	447598	267.644	158	6871.6	458.553	0.39109	15.2284	145	10	3	3	0.74257	0.33333	1	0	0	0.85232	0.247525	35.8911	0.742574
Da_WG_P_12_D_10	CDRT1	374286	NM_006382	398	308.186	163947	545.828	1.2347	55.7487	23.4729	3081.13	9.8552	367647	260.709	445917	257.227	166	7342.46	486.651	0.41708	14.5562	150	16	0	3	0.75377	0.33333	1	0	0	0.7992	0.251256	37.6884	0.753769
Da_WG_P_12_D_11	NBPF10	100132406	NM_001039703	302	334.954	169054	519.981	1.2225	58.3179	24.6592	3366.56	10.0184	365083	199.227	428645	195.905	136	4890.66	493.278	0.45033	17.3286	119	16	1	5	1.6556	0.8	4	0	0	1.7765	1.3245	39.404	1.65563
Da_WG_P_12_D_12	SHANK2	22941	NM_133266	209	279.722	172293	636.743	1.2255	53.2297	22.4375	3749.72	12.2012	343171	271.192	422273	274.172	99	9803.43	544.761	0.47368	18.1078	89	8	2	5	2.3923	0.4	2	0	0	0.84444	0.956938	42.5837	2.39234
Da_WG_P_12_D_13	LOC388335	388335	NM_001004313	374	320.786	171764	546.898	1.2249	56.992	23.9811	4089.69	11.7423	381812	242.857	461198	242.852	146	7038.11	480.523	0.39037	15.0733	133	13	0	7	1.8717	0.85714	6	0	0	2.1957	1.60428	35.5615	1.87166
Da_WG_P_12_D_14	ZBTB24	9841	NM_014797	305	305.63	170335	568.496	1.2175	55.9574	23.7371	3122.82	9.9648	324413	240.745	399652	240.819	135	6425.29	495.713	0.44262	15.2353	118	15	2	3	0.98361	0.33333	1	0	0	0.75309	0.327869	38.6885	0.983607
Da_WG_P_12_D_15	IL17RD	54756	NM_017563	115	329.6	206463	652.949	1.1795	58.4087	24.8118	3480.55	10.6893	411321	302.718	515366	308.078	41	9302.86	527.564	0.35652	17.8537	35	5	1	1	0.86957	0	0	0	0	0	0	30.4348	0.869565
Da_WG_P_12_D_16	OSBP2	23762	NM_030758	405	317.975	162792	524.531	1.2346	56.6272	23.6918	3326.18	9.9675	325148	226.955	395700	224.468	182	5345.65	468.376	0.44938	14.7081	161	18	3	4	0.98765	0	0	0	0	0	0	39.7531	0.987654
Da_WG_P_12_D_17	CRLF1	9244	NM_004750	251	334.713	173033	534.506	1.2296	58.1155	24.3151	3102.42	9.2299	378391	212.449	450238	212.795	116	5553.1	550.627	0.46215	16.4153	99	15	2	1	0.39841	0	0	0	0	0	0	39.4422	0.398406
Da_WG_P_12_D_18	CNNM4	26504	NM_020184	379	341.657	186168	553.346	1.2321	58.6781	24.4815	3997.61	10.908	354885	222.343	427440	219.019	121	5563.26	358.722	0.31926	15.7521	113	7	1	9	2.3747	0.55556	4	1	0	1.7401	1.05541	29.8153	2.37467
Da_WG_P_12_D_19	DOCK3	1795	NM_004947	453	319.331	179451	571.92	1.2252	56.9338	23.8407	3092.29	9.358	315601	229.652	384175	225.747	130	4944.54	363.307	0.28698	14.5115	121	8	1	7	1.5453	0.42857	3	0	0	1.4934	0.662252	26.7108	1.54525
Da_WG_P_12_D_20	ARL6IP5	10550	NM_006407	396	330.884	165051	507.317	1.2195	58.0025	24.5603	3783.33	10.6258	329013	206.08	395411	203.627	168	7120.51	441.061	0.42424	16.076	155	12	1	11	2.7778	0.72727	8	0	0	1.7143	2.0202	39.1414	2.77778
Da_WG_P_12_D_21	TM9SF1	10548	NM_001014842	317	341.199	169941	508.452	1.2288	58.8517	24.6044	3014	8.8061	317747	196.273	385296	195.559	153	6159.38	532.026	0.48265	16.5449	143	10	0	1	0.31546	0	0	0	0	0	0	45.1104	0.315457
Da_WG_P_12_D_22	C6ORF142	90523	NM_138569	348	323.693	163814	525.321	1.228	57.2213	23.8516	3007.8	9.2371	316493	231.204	385026	225.156	86	3185.12	402.745	0.24713	13.977	81	5	0	3	0.86207	0	0	0	0	0	0	23.2759	0.862069
Da_WG_P_12_E_03	RPL27A	6157	NM_000990	290	323.303	173831	556.621	1.2322	57.1138	23.9692	3755.94	11.129	474703	304.442	572434	303.006	107	7603.59	525.046	0.36897	14.3273	96	9	2	5	1.7241	0	0	0	0	0	0	33.1034	1.72414
Da_WG_P_12_E_04	SNRPB	6628	NM_198216	141	392.738	194773	506.292	1.1984	63.6312	26.9995	13710.3	30.7041	803865	436.735	973222	434.568	43	44221.2	755.953	0.30496	15.907	38	5	0	14	9.9291	0.35714	5	0	0	1.1711	3.5461	26.9504	9.92908
Da_WG_P_12_E_05	CHCHD1	118487	NM_203298	280	349.464	181340	534.073	1.2487	59.0643	24.5076	4800.75	12.432	500566	243.354	583151	240.782	161	7901.82	640.92	0.575	16.7222	139	18	4	7	2.5	0.71429	5	0	0	1.2422	1.78571	49.6429	2.5
Da_WG_P_12_E_06	MIPOL1	145282	NM_138731	485	284.499	166319	599.658	1.2454	53.3608	22.2541	2965.92	9.939	274235	243.288	336850	237.254	173	6083.46	374.338	0.3567	15.4181	160	12	1	7	1.4433	0.57143	4	0	0	1.602	0.824742	32.9897	1.4433
Da_WG_P_12_E_07	UBQLN2	29978	NM_013444	279	325.982	177930	559.669	1.2105	57.8459	24.8102	4900.19	13.6654	448866	286.966	538956	283.303	117	8179.53	501.769	0.41935	15.9669	101	13	3	10	3.5842	1	8	2	0	2.3846	2.86738	36.2007	3.58423
Da_WG_P_12_E_08	CDH2	1000	NM_001792	156	352.263	176552	511.258	1.2121	60.1154	25.635	3598.26	9.9413	313324	149.587	367396	148.628	80	8228.29	477.571	0.51282	16.5732	70	9	1	2	1.282	0	0	0	0	0	0	44.8718	1.28205
Da_WG_P_12_E_09	ZNF443	10224	NM_005815	384	306.255	171110	576.024	1.2173	55.875	23.5549	3813.81	11.6317	371564	322.026	464508	318.306	117	6332.82	414.992	0.30469	15.4068	110	7	0	7	1.8229	0.28571	1	1	0	0.93773	0.260417	28.6458	1.82292
Da_WG_P_12_E_10	OR4L1	122742	NM_001004717	326	282.475	165833	604.837	1.2285	53.4018	22.5783	2576.77	9.1702	289034	266.451	362270	262.268	127	6149.83	420.545	0.38957	13.9606	113	12	1	0	0		0	0	0		0	34.6626	0
Da_WG_P_12_E_11	SETD5	55209	NM_001080517	197	297.081	171844	593.403	1.1888	55.8883	24.166	3529.13	11.6633	305640	238.572	377664	237.691	100	7838.35	457.081	0.50761	17.37	86	12	1	6	3.0457	0.33333	2	0	0	0.65667	1.01523	43.6548	3.04569
Da_WG_P_12_E_12	THAP5	168451	NM_182529	307	306.293	172813	580.296	1.2246	55.8241	23.6504	3082.64	9.8496	415040	325.361	512444	322.138	91	6562.37	361.114	0.29642	13.8387	73	15	3	2	0.65147	0.5	1	0	0	1.6868	0.325733	23.7785	0.651466
Da_WG_P_12_E_13	FLJ20254	54867	NM_001083590	216	347.213	183058	543.463	1.2279	59.2731	24.761	4057.61	11.2364	534321	275.961	624543	270.981	70	5360.22	390.376	0.32407	14.0143	60	9	1	8	3.7037	0.375	3	0	0	1.1571	1.38889	27.7778	3.7037
Da_WG_P_12_E_14	TNNT1	7138	NM_003283	241	329.921	168156	518.285	1.2439	57.39	23.987	3029.68	9.071	358123	206.64	426488	205.187	110	5435	534.531	0.45643	16.1327	97	12	1	1	0.41494	1	1	0	0	2.1909	0.414938	40.249	0.414938
Da_WG_P_12_E_15	C3ORF57	165679	NM_001040100	386	305.997	161482	547.206	1.23	55.5648	23.2888	2985.55	9.5078	346765	288.018	429323	283.524	150	7041.94	478.5	0.3886	16.0455	128	21	1	2	0.51814	0.5	1	0	0	1.2867	0.259067	33.1606	0.518135
Da_WG_P_12_E_16	NAPA	8775	NM_003827	310	306.555	175246	593.861	1.2101	55.9452	23.8016	3810.59	11.8395	615639	446.313	743038	439.568	74	40476.6	782.858	0.23871	15.2973	67	7	0	9	2.9032	0.22222	1	1	0	0.93093	0.322581	21.6129	2.90323
Da_WG_P_12_E_17	RAB3GAP1	22930	NM_012233	320	302.019	168869	570.124	1.214	55.7687	23.6799	3222.23	10.2332	356087	310.813	447043	306.207	153	9003.39	568.752	0.47813	14.4258	131	19	3	4	1.25	1	4	0	0	2.0915	1.25	40.9375	1.25
Da_WG_P_12_E_18	MAL	4118	NM_022440	288	305.99	166773	568.639	1.2436	55.3646	23.1393	3160.24	10.1912	433026	282.594	514259	278.79	133	7903.86	478.701	0.46181	15.2222	112	18	3	4	1.3889	0.75	3	0	0	1.6241	1.04167	38.8889	1.38889
Da_WG_P_12_E_19	LOC392395	392395	NM_001013664	304	308.135	174811	582.61	1.2103	56.2862	23.939	2927.67	9.3294	307839	241.737	381614	239.235	100	5598.9	428.535	0.32895	15.0095	88	11	1	2	0.6579	1	2	0	0	3.04	0.657895	28.9474	0.657895
Da_WG_P_12_E_20	ZNF300	91975	NM_052860	319	324.078	166566	524.502	1.237	57.0502	23.835	3423.9	10.2589	307267	214.398	373749	211.017	123	5643.25	411.199	0.38558	14.1774	110	13	0	6	1.8809	0.66667	3	1	0	1.729	0.940439	34.4828	1.88088
Da_WG_P_12_E_21	TATDN3	128387	XM_375838	183	336.262	164760	511.049	1.228	58.1913	24.2809	3010.56	9.2087	362355	213.762	429527	211.176	113	12557.2	578.159	0.61749	19.181	99	11	3	1	0.54645	1	1	0	0	1.6195	0.546448	54.0984	0.546448
Da_WG_P_12_E_22	KIAA1751	85452	NM_001080484	256	301.684	167777	569.866	1.2339	55.1719	22.9633	2858.29	9.4973	289749	193.454	349467	194.178	126	9765.78	604.541	0.49219	16.4275	118	8	0	3	1.1719	0	0	0	0	0	0	46.0938	1.17188
Da_WG_P_12_F_03	CDH13	1012	NM_001257	287	337.662	177419	534.659	1.2297	58.4495	24.6704	4112.5	11.6328	425928	258.754	507182	253.503	168	9708.72	554.636	0.58537	15.2882	146	17	5	6	2.0906	0.66667	4	0	0	1.1389	1.39373	50.8711	2.09059
Da_WG_P_12_F_04	ZBED1	9189	NM_004729	397	317.38	173006	560.659	1.2304	56.6146	23.6611	3557.81	10.7566	409697	299.448	498564	293.201	169	7649.28	495.214	0.42569	14.5657	144	21	3	4	1.0076	0.25	1	0	0	0.58728	0.251889	36.272	1.00756
Da_WG_P_12_F_05	KIAA1715	80856	NM_030650	392	329.217	171843	533.031	1.2214	57.9158	24.349	4128.3	11.6581	480826	334.427	580181	325.661	210	12018	653.168	0.53571	17.1033	190	20	0	6	1.5306	0.83333	5	0	0	1.5556	1.27551	48.4694	1.53061
Da_WG_P_12_F_06	LOC284194	284194	NM_001042685	345	328.835	164436	512.827	1.2338	57.5797	24.1874	4019.49	11.7519	450649	269.555	537260	266.242	184	8812.58	570.351	0.53333	16.1522	153	26	5	11	3.1884	0.90909	7	2	1	1.7046	2.02899	44.3478	3.18841
Da_WG_P_12_F_07	IFNA1	3439	NM_024013	271	309.756	161109	542.596	1.229	55.8745	23.6006	2946.35	9.4426	377651	253.317	453637	251.272	88	6353.39	407.251	0.32472	14.913	72	13	2	2	0.73801	1	2	0	0	3.0795	0.738007	26.5683	0.738007
Da_WG_P_12_F_08	FIP1L1	81608	NM_030917	178	343.427	175885	534.514	1.2133	59.3652	24.7158	2917.24	8.6069	290104	174.574	349213	173.349	51	5184.11	325.428	0.28652	15.6415	45	5	1	0	0		0	0	0		0	25.2809	0
Da_WG_P_12_F_09	C19ORF33	64073	NM_033520	282	305.585	180896	607.564	1.2196	55.9468	23.6428	3501.34	10.8734	369326	311.236	460586	306.559	113	8743.42	549.879	0.40071	14.8696	100	12	1	4	1.4184	1	4	0	0	2.4956	1.41844	35.461	1.41844
Da_WG_P_12_F_10	C19ORF15	57828	NM_021185	298	294.819	169699	594.802	1.2164	54.7819	23.1163	3370.89	11.3213	326700	299.045	414762	297.573	84	5733.11	417.023	0.28188	14.8235	81	3	0	8	2.6846	0.125	1	0	0	0.44345	0.33557	27.1812	2.68456
Da_WG_P_12_F_11	TMIE	259236	NM_147196	161	355.093	173498	498.254	1.2074	60.5217	25.9453	3269.22	9.2635	515118	227.435	594559	225.944	88	9689.86	584.234	0.54658	16.6333	76	11	1	0	0		0	0	0		0	47.205	0
Da_WG_P_12_F_12	FLJ40142	400073	NM_207435	410	319.883	164475	527.718	1.2265	56.9415	23.9247	3363.39	10.214	394631	318.934	490009	312.564	197	9158.9	601.573	0.48049	16.3939	177	19	1	3	0.73171	0.33333	1	0	0	0.69374	0.243902	43.1707	0.731707
Da_WG_P_12_F_13	ZNF331	55422	NM_018555	313	339.476	174348	524.356	1.2192	58.7859	24.8515	3824.98	10.9027	474870	299.265	571526	295.879	119	7272.47	461.249	0.38019	15.4959	107	10	2	4	1.278	1	2	1	1	2.6303	0.638978	34.1853	1.27796
Da_WG_P_12_F_14	JMJD1B	51780	NM_016604	399	340.226	172532	521.658	1.2354	58.589	24.5205	4375.42	12.1966	367285	251.392	448152	247.582	182	4781.96	530.358	0.45614	15.4108	161	20	1	12	3.0075	0.5	5	1	0	1.0962	1.25313	40.3509	3.00752
Da_WG_P_12_F_15	HAPLN1	1404	NM_001884	237	311.654	166106	550.925	1.2166	56.4304	23.9497	3120.22	9.7911	216804	176.031	270137	174.993	134	7273.41	476.624	0.5654	17.3381	119	14	1	3	1.2658	0.33333	1	0	0	0.58955	0.421941	50.211	1.26582
Da_WG_P_12_F_16	TNIP2	79155	NM_024309	327	317.245	162668	536.891	1.2301	56.5229	23.5655	3978.06	11.7452	492738	327.152	592000	320.808	185	9326.92	727.123	0.56575	16.5561	158	24	3	10	3.0581	0.7	5	2	0	1.2373	1.52905	48.318	3.0581
Da_WG_P_12_F_17	TIMM17A	10440	NM_006335	276	407.025	175350	437.375	1.2075	64.6993	27.1138	5872.88	13.2634	545332	217.868	622852	213.427	120	7975.57	424.707	0.43478	17.2459	108	11	1	10	3.6232	0.5	5	0	0	1.15	1.81159	39.1304	3.62319
Da_WG_P_12_F_18	KIAA1446	57596	NM_020836	350	304.049	161383	544.042	1.2295	55.5486	23.2783	2730.51	8.8867	290793	251.879	361833	246.817	161	6362.39	420.092	0.46	13.747	120	18	3	2	0.57143	1	2	0	0	2.1739	0.571429	34.2857	0.571429
Da_WG_P_12_F_19	MAGEA4	4103	NM_001011550	359	306.76	167794	564.701	1.2253	55.7855	23.5123	3355.5	10.5496	351197	255.254	426187	252.159	164	5896.08	528.02	0.45682	16.0241	146	17	1	7	1.9499	0.14286	1	0	0	0.31272	0.278552	40.6685	1.94986
Da_WG_P_12_F_20	SPAG6	9576	NM_172242	275	323.985	166489	533.687	1.2347	57.0545	23.9327	3068.56	9.6189	379489	238.182	454292	236.027	110	9172.37	459.75	0.4	17.2321	100	8	1	2	0.72727	0	0	0	0	0	0	36.3636	0.727273
Da_WG_P_12_F_21	SERAC1	84947	NM_032861	292	326.473	168751	528.933	1.2117	57.8664	24.3669	3532.7	10.3601	355572	247.382	433283	243.75	148	9221.77	521.602	0.50685	16.1325	131	16	1	4	1.3699	1	3	1	0	1.973	1.0274	44.863	1.36986
Da_WG_P_12_F_22	GNB5	10681	NM_006578	137	345.146	193774	578.137	1.1742	60.4599	25.0404	3450.55	9.9451	303402	281.913	400474	287.606	51	4201.78	518.999	0.37226	17.2941	42	7	2	2	1.4599	1	2	0	0	2.6863	1.45985	30.6569	1.45985
Da_WG_P_12_G_03	C9ORF116	138162	NM_144654	317	315.82	175044	561.621	1.2167	56.9464	24.0916	3973.77	11.8636	403417	288.944	489683	282.866	150	7964	509.737	0.47319	14.5364	122	23	4	6	1.8927	0.66667	3	1	0	1.4089	0.946372	38.4858	1.89274
Da_WG_P_12_G_04	RASGEF1B	153020	NM_152545	366	312.336	170592	556.998	1.2372	56.0984	23.4957	3322.29	10.2641	416990	278.508	498611	272.586	178	8952.14	541.995	0.48634	15.788	160	15	3	4	1.0929	0.25	1	0	0	0.51404	0.273224	43.7158	1.0929
Da_WG_P_12_G_05	ADIPOR2	79602	NM_024551	392	266.401	172235	707.228	1.22	51.9082	21.9588	3266.95	12.1749	404209	354.216	509910	367.106	113	12868.9	589.6	0.28826	18.3451	101	11	1	5	1.2755	0.4	2	0	0	1.3876	0.510204	25.7653	1.27551
Da_WG_P_12_G_06	KIAA1856	84629	XM_376567	290	402.197	179343	452.865	1.2112	64.1759	26.8466	4383.2	10.6579	665957	296.837	772635	291.007	127	7838.44	497.569	0.43793	14.5714	112	13	2	5	1.7241	0.4	2	0	0	0.91339	0.689655	38.6207	1.72414
Da_WG_P_12_G_07	COPS7B	64708	NM_022730	361	304.269	178272	607.746	1.2092	55.9501	23.5687	3422.6	11.0298	348542	292.781	437086	290.982	147	6622.51	534.799	0.4072	16.2041	129	16	1	3	0.83103	0.33333	1	0	0	0.81859	0.277008	35.7341	0.831025
Da_WG_P_12_G_08	GCG	2641	NM_002054	363	321.581	173943	560.682	1.2116	57.3691	24.2757	4423.11	12.7921	430628	293.231	520913	289.345	172	7880.55	654.334	0.47383	19.6919	143	24	5	9	2.4793	0.55556	5	0	0	1.1725	1.37741	39.3939	2.47934
Da_WG_P_12_G_09	FLJ10324	55698	NM_018059	380	304.1	171972	576.471	1.2395	55.3342	23.2507	2684.58	8.6396	344959	254.803	419409	251.566	183	9827.03	530.626	0.48158	16.9022	165	18	0	3	0.78947	0.66667	1	1	0	1.3843	0.263158	43.4211	0.789474
Da_WG_P_12_G_10	KLHL14	57565	NM_020805	394	316.959	171947	556.531	1.2299	56.632	23.708	3630.95	10.9498	397415	261.148	480430	260.183	118	5249.89	389.066	0.29949	13.9832	110	7	1	8	2.0305	0.125	1	0	0	0.41737	0.253807	27.9188	2.03046
Da_WG_P_12_G_11	CHIC2	26511	NM_012110	345	327.58	174786	548.512	1.2256	57.629	24.3452	4735.68	13.403	425467	272.355	511463	268.566	132	7199.06	483.499	0.38261	15	118	13	1	12	3.4783	0.41667	4	1	0	1.089	1.15942	34.2029	3.47826
Da_WG_P_12_G_12	HPCAL1	3241	NM_002149	338	324.781	170753	544.314	1.2176	57.5651	24.2457	3841.39	11.3272	393039	265.2	473385	259.744	151	7386.87	475.669	0.44675	14.8947	134	15	2	7	2.071	0.85714	6	0	0	1.9186	1.77515	39.645	2.07101
Da_WG_P_12_G_13	C14ORF49	161176	NM_152592	464	334.955	173200	527.23	1.2195	58.5086	24.6691	3326.78	9.7116	382953	300.755	473648	293.204	242	8103.66	549.09	0.52155	16.8607	204	32	6	4	0.86207	0.25	1	0	0	0.47934	0.215517	43.9655	0.862069
Da_WG_P_12_G_14	FLJ11171	55783	NM_018348	342	313.199	165889	536.904	1.2293	56.4327	23.7049	3110.81	9.6459	359475	262.619	441007	260.54	185	7186.7	629.923	0.54094	17.0745	162	19	4	3	0.87719	0.66667	2	0	0	1.2324	0.584795	47.3684	0.877193
Da_WG_P_12_G_15	KRTAP13-2	337959	NM_181621	317	313.634	167131	550.032	1.2153	56.6751	24.0292	3807.59	11.625	454065	311.488	551010	310.08	165	7692.79	628.021	0.52051	15.4157	142	21	2	6	1.8927	0.33333	2	0	0	0.6404	0.630915	44.795	1.89274
Da_WG_P_12_G_16	CREG2	200407	NM_153836	306	341.229	170400	511.932	1.2299	58.7451	24.4692	4177.59	11.6931	362314	239.347	441800	238.825	181	9915.04	560.916	0.5915	16.1196	161	19	1	8	2.6144	1.125	6	3	0	1.9019	1.96078	52.6144	2.61438
Da_WG_P_12_G_17	ZNF267	10308	NM_003414	278	316.932	169217	547.005	1.2187	56.8957	24.098	3614.71	11.0209	439999	283.092	528171	280.411	135	8316.1	593.112	0.48561	15.6889	121	13	1	3	1.0791	0.66667	2	0	0	1.3728	0.719424	43.5252	1.07914
Da_WG_P_12_G_18	ARMC4	55130	NM_018076	438	327.221	166182	517.075	1.2236	57.6233	24.2743	4233.98	11.8597	416463	284.245	502294	278.276	181	6177.13	525.618	0.41324	15.044	159	20	2	13	2.968	0.84615	10	1	0	2.0476	2.28311	36.3014	2.96804
Da_WG_P_12_G_19	U2AF2	11338	NM_001012478	398	359.41	176295	501.697	1.2177	60.4598	25.3023	4866.67	12.4932	590934	371.535	711532	361.755	120	6765.9	419.392	0.30151	14.4426	106	12	2	18	4.5226	0.22222	4	0	0	0.73704	1.00503	26.6332	4.52261
Da_WG_P_12_G_20	OR5I1	10798	NM_006637	366	350.65	165446	480.52	1.2377	59.3005	24.638	3578.1	9.9816	357468	205.215	421921	201.35	223	8679.36	632.729	0.60929	16.3498	196	26	1	6	1.6393	1	3	2	1	1.6413	0.819672	53.5519	1.63934
Da_WG_P_12_G_21	GFAP	2670	NM_002055	303	300.822	172249	594.647	1.2303	55.1683	23.2586	2984.79	9.7118	323541	253.987	396730	250.309	127	6905.32	464.877	0.41914	15.1563	110	17	0	2	0.66007	0	0	0	0	0	0	36.3036	0.660066
Da_WG_P_12_G_22	RPLP0	6175	NM_001002	128	335.672	189981	569.119	1.1909	59.0547	25.4029	3395.43	10.1099	644136	397.39	776923	395.178	96	31074.2	1116.19	0.75	16.3958	79	15	2	0	0		0	0	0		0	61.7188	0
Da_WG_P_12_H_03	CD83	9308	NM_004233	312	296.856	170797	588.973	1.2133	55.0385	23.518	3132.65	10.2895	376223	279.373	461830	279.472	162	9764.74	568.241	0.51923	15.6182	145	16	1	3	0.96154	1	3	0	0	1.9259	0.961538	46.4744	0.961538
Da_WG_P_12_H_04	CEACAM5	1048	NM_004363	428	316.495	173331	561.033	1.2312	56.521	23.8336	4135.85	12.2463	385742	298.485	472759	290.84	202	7362.56	575.951	0.47196	16.4532	170	27	5	11	2.5701	0.27273	2	1	0	0.57786	0.46729	39.7196	2.57009
Da_WG_P_12_H_05	KRT10	3858	NM_000421	325	311.911	173233	574.999	1.2421	55.84	23.2231	3862.98	12.1347	420111	271.758	502626	269.268	161	8771.61	531.923	0.49539	15.6605	139	19	3	8	2.4615	0.25	2	0	0	0.50466	0.615385	42.7692	2.46154
Da_WG_P_12_H_06	FAM20B	9917	NM_014864	294	327.527	176931	555.935	1.2195	57.7313	24.503	3498.91	10.6507	517117	329.782	622963	327.689	172	14314.7	665.258	0.58503	17.1657	143	26	3	4	1.3605	0.5	2	0	0	0.85465	0.680272	48.6395	1.36054
Da_WG_P_12_H_07	RWDD2	112611	NM_033411	295	335.451	171935	524.84	1.2231	58.3593	24.384	3637.69	10.4756	454813	276.485	542927	273.2	101	6892.35	465.666	0.34237	15.1154	92	8	1	2	0.67797	1	1	1	0	2.9208	0.338983	31.1864	0.677966
Da_WG_P_12_H_08	PDLIM4	8572	NM_003687	219	300.822	185237	624.881	1.1803	56.242	24.444	2920.88	9.7309	417347	285.996	510868	291.889	115	9195.5	566.948	0.52511	16.4	81	26	5	0	0		0	0	0		0	36.9863	0
Da_WG_P_12_H_09	FNDC4	64838	NM_022823	269	286.829	183607	685.584	1.213	53.9814	22.7997	3994.33	13.2341	416258	316.939	531021	339.97	87	11418.9	746.614	0.32342	18.3908	79	7	1	7	2.6022	1	5	1	1	3.092	1.85874	29.368	2.60223
Da_WG_P_12_H_10	ANXA8L1	653145	NM_001040084	325	398.655	173738	450.254	1.1707	65.0554	27.8634	4572.01	11.042	777888	394.499	919025	385.323	123	8324.07	504.932	0.37846	15.256	108	14	1	2	0.61538	0.5	1	0	0	1.3211	0.307692	33.2308	0.615385
Da_WG_P_12_H_11	S100A1	6271	NM_006271	275	311.993	171910	572.213	1.2231	56.2436	23.8672	3285.13	10.4393	442358	344.677	553105	345.757	128	10005	673.064	0.46546	13.6563	115	12	1	1	0.36364	0	0	0	0	0	0	41.8182	0.363636
Da_WG_P_12_H_12	KRTAP9-3	83900	NM_031962	381	314.551	173965	569.779	1.2271	56.5328	23.7118	3688.83	11.1958	289379	215.027	355325	212.707	113	5345.73	368.121	0.29659	14.9825	105	7	1	7	1.8373	0	0	0	0	0	0	27.5591	1.83727
Da_WG_P_12_H_13	C14orf145	145508	NM_152446	243	330.539	180197	561.677	1.2224	57.8436	24.0939	3392.84	10.0589	436601	253.028	520341	253.534	156	10928.9	658.152	0.64197	16.1438	127	20	7	3	1.2346	1.3333	3	1	0	2.0769	1.23457	52.2634	1.23457
Da_WG_P_12_H_14	VPREB3	29802	NM_013378	513	327.552	161779	505.655	1.2269	57.7271	24.1508	3656.45	10.7244	342881	270.107	424030	264.613	160	2138.19	470.452	0.31189	13.4121	148	12	0	8	1.5595	0.375	3	0	0	1.2023	0.584795	28.8499	1.55945
Da_WG_P_12_H_15	CHCHD3	54927	NM_017812	353	335.762	168141	516.313	1.2284	58.2096	24.4277	3367.9	9.9649	354744	240.677	432617	239.402	127	4018.08	478.573	0.35977	16.5625	112	13	2	5	1.4164	0	0	0	0	0	0	31.728	1.41643
Da_WG_P_12_H_16	SAMSN1	64092	NM_022136	197	310.31	179662	591.725	1.1804	57.1269	24.6032	4788.8	14.412	340266	248.834	419491	247.741	95	7012.65	583.245	0.48223	17.4639	80	12	3	7	3.5533	0.42857	2	1	0	0.88872	1.01523	40.6091	3.5533
Da_WG_P_12_H_17	MAGEE1	57692	NM_020932	457	339.319	165780	499.984	1.2267	58.6193	24.485	4023.64	11.2982	329751	243.803	405909	239.239	198	5027.82	505.746	0.43326	16.3775	176	22	0	11	2.407	0.36364	3	1	0	0.8393	0.656455	38.512	2.407
Da_WG_P_12_H_18	PAQR9	344838	NM_198504	297	343.286	164899	490.601	1.2289	58.9024	24.6846	3490.96	9.7664	486525	259.428	573358	257.461	110	5831.4	440.226	0.37037	11.7946	96	14	0	4	1.3468	0	0	0	0	0	0	32.3232	1.3468
Da_WG_P_12_H_19	NEFL	4747	NM_006158	408	332.75	165698	517.895	1.239	57.7868	24.0608	3572.67	10.6006	378812	245.769	454761	241.665	198	6794.86	518.817	0.48529	16.01	176	20	2	4	0.98039	1	3	1	0	2.0606	0.735294	43.1373	0.980392
Da_WG_P_12_H_20	SIGLEC7	27036	NM_016543	292	330.99	160388	495.961	1.233	57.8938	24.1812	2914.34	8.8135	399387	248.042	480236	245.636	146	6765.84	592.347	0.5	15.4694	134	11	1	0	0		0	0	0		0	45.8904	0
Da_WG_P_12_H_21	PROL1	58503	NM_021225	212	319.085	172332	561.798	1.2101	57.2311	24.0867	2977.49	9.588	252462	169.643	307862	170.358	81	5290.72	361.057	0.38208	16.6296	66	11	3	3	1.4151	0	0	0	0	0	0	31.1321	1.41509
Da_WG_P_12_H_22	ARRB2	409	NM_199004	331	325.934	165114	516.815	1.2411	57.1178	23.616	3178.56	9.5421	303201	221.415	370869	218.543	170	7668.64	534.779	0.5136	13.8671	157	13	0	2	0.60423	1	2	0	0	1.9471	0.60423	47.432	0.60423
Da_WG_P_12_I_03	MT4	84560	NM_032935	296	343.814	176728	528.303	1.2131	59.3176	25.2787	3790.51	11.136	494218	276.371	587538	272.989	119	10179.6	572.788	0.40203	14.8667	110	9	0	4	1.3514	0.5	2	0	0	1.2437	0.675676	37.1622	1.35135
Da_WG_P_12_I_04	CASQ1	844	NM_001231	315	319.305	177441	570.331	1.2377	56.5905	23.64	3764.04	11.6373	410107	272.925	492714	267.89	115	9139.34	497.206	0.36508	14.8534	103	12	0	6	1.9048	0.16667	1	0	0	0.45652	0.31746	32.6984	1.90476
Da_WG_P_12_I_05	TMC3	342125	NM_001080532	381	316.974	170784	551.584	1.2055	57.1496	24.2905	3310.97	10.1752	441418	301.177	534028	297.368	160	9924.53	557.779	0.41995	17.3043	140	18	2	4	1.0499	0.5	2	0	0	1.1906	0.524934	36.7454	1.04987
Da_WG_P_12_I_06	KIAA1799	84455	NM_032437	330	303.448	169659	570.743	1.2346	55.3091	22.978	2881.47	9.4621	246289	169.554	301219	171.217	232	12843.8	609.734	0.70303	19.2218	205	22	5	1	0.30303	1	1	0	0	1.4224	0.30303	62.1212	0.30303
Da_WG_P_12_I_07	TLR6	10333	NM_006068	402	327.642	175312	548.187	1.2245	57.7139	24.2045	3705.93	10.8301	429188	274.724	518015	272.627	174	7608.89	449.016	0.43284	15	148	24	2	6	1.4925	0.66667	3	1	0	1.5402	0.746269	36.8159	1.49254
Da_WG_P_12_I_08	PP8961	650662	NM_001080113	446	323.094	168200	531.734	1.2211	57.3722	24.115	3400.88	10.2895	404929	274.115	489778	269.909	187	7505.44	446.513	0.41928	15.4734	163	19	3	4	0.89686	0	0	0	0	0	0	36.5471	0.896861
Da_WG_P_12_I_09	ZNF224	7767	NM_013398	442	324.188	172856	545.633	1.2166	57.5023	24.2652	3750.58	11.0046	344143	233.312	416963	229.674	250	6388.77	637.104	0.56561	17.25	218	30	2	9	2.0362	1	8	1	0	1.768	1.80995	49.3213	2.0362
Da_WG_P_12_I_10	MORF4L2	9643	NM_012286	319	379.426	176349	480.971	1.2228	61.8903	25.7635	4479.43	11.3848	457024	212.021	531799	209.294	167	7257.32	495.463	0.52351	13.0893	140	25	2	8	2.5078	0.5	4	0	0	0.95509	1.25392	43.8871	2.50784
Da_WG_P_12_I_11	DNAJB12	54788	NM_017626	360	331.908	172825	532.918	1.237	57.7917	24.1122	4686.58	12.624	513687	324.992	619354	320.126	120	5447	521.161	0.33333	14.7295	106	13	1	6	1.6667	0.16667	1	0	0	0.5	0.277778	29.4444	1.66667
Da_WG_P_12_I_12	HABP4	22927	NM_014282	449	329.363	173016	541.543	1.2368	57.5056	23.9769	4005.32	11.6079	388304	270.414	473648	265.654	192	6360.66	538.043	0.42762	16.1392	180	11	1	14	3.118	0.35714	5	0	0	0.83519	1.11359	40.0891	3.11804
Da_WG_P_12_I_13	ZNF254	9534	NM_203282	395	340.192	166730	501.552	1.2075	59.2177	24.8391	3221.12	9.5097	392113	258.802	480548	258.066	165	8027.88	540.845	0.41772	14.4762	150	14	1	0	0		0	0	0		0	37.9747	0
Da_WG_P_12_I_14	STARD3NL	83930	NM_032016	402	333.388	175322	538.348	1.2155	58.3209	24.4112	3621.21	10.7381	437775	288.012	531054	283.988	240	9087.08	724.251	0.59701	16.2058	207	27	5	7	1.7413	1	4	2	1	1.675	0.995025	51.4925	1.74129
Da_WG_P_12_I_15	STAB2	55576	NM_017564	411	366.18	168464	472.135	1.2223	61.0243	25.529	3159.71	8.5378	303261	186.229	364568	181.941	203	4094.27	575.847	0.49392	18.1923	187	13	3	1	0.24331	0	0	0	0	0	0	45.4988	0.243309
Da_WG_P_12_I_16	IRX2	153572	NM_033267	356	357.697	174583	501.998	1.2179	60.3624	25.4944	4039.26	10.7199	388575	216.999	466135	216.007	154	6343.78	412.695	0.43258	14.5806	139	14	1	4	1.1236	0.75	3	0	0	1.7338	0.842697	39.0449	1.1236
Da_WG_P_12_I_17	DPM2	8818	NM_003863	267	324.199	176697	566.394	1.2222	57.3071	24.1513	3788.03	11.8096	393569	237.579	471333	236.905	109	5456.34	535.948	0.40824	15.2818	98	10	1	3	1.1236	0.33333	1	0	0	0.81651	0.374532	36.7041	1.1236
Da_WG_P_12_I_18	CLUL1	27098	NM_199167	255	352.447	176638	516.569	1.1992	60.5451	25.655	3880.29	10.5978	601056	342.71	725793	344.353	179	18130.1	899.469	0.70196	16.7956	157	20	2	6	2.3529	0.83333	5	0	0	1.1871	1.96078	61.5686	2.35294
Da_WG_P_12_I_19	WWP1	11059	NM_007013	332	317.352	163163	531.72	1.2024	57.2078	24.2833	2971.75	9.3721	376642	247.853	454243	245.894	131	7373.15	468.575	0.39458	14.837	114	17	0	2	0.60241	0.5	1	0	0	1.2672	0.301205	34.3373	0.60241
Da_WG_P_12_I_20	COG3	83548	NM_031431	460	314.843	164978	543.25	1.2327	56.387	23.714	2881.46	9.1175	335800	253.76	412298	249.984	219	6493.6	604.636	0.47609	15.2036	194	23	2	1	0.21739	0	0	0	0	0	0	42.1739	0.217391
Da_WG_P_12_I_21	ZNF574	64763	NM_022752	272	413.779	163678	419.902	1.1762	66.0772	28.4601	3649.98	8.8407	471290	187.93	537731	184.718	62	2706.46	290.054	0.22794	12	59	3	0	3	1.1029	0	0	0	0	0	0	21.6912	1.10294
Da_WG_P_12_I_22	ITM2A	9452	NM_004867	314	339.038	161985	486.479	1.2204	58.7038	24.9373	3244.86	9.41	394766	204.754	463193	203.186	183	8818.61	515.905	0.5828	15.7065	167	15	1	3	0.95541	0.66667	2	0	0	1.1439	0.636943	53.1847	0.955414
Da_WG_P_12_J_03	PDAP1	11333	NM_014891	417	324.127	173334	547.586	1.2291	57.3213	23.9975	3180.4	9.6468	408856	290.676	498281	285.581	190	8231.85	536.04	0.45564	14.7409	172	18	0	2	0.47962	0.5	1	0	0	1.0974	0.239808	41.247	0.479616
Da_WG_P_12_J_04	OR2AK2	391191	NM_001004491	371	317.434	177081	566.822	1.234	56.5795	23.6609	3697.22	10.8783	386543	245.081	462785	242.996	193	7864.07	504.163	0.52022	13.47	164	23	6	6	1.6173	0.66667	4	0	0	1.2815	1.07817	44.2049	1.61725
Da_WG_P_12_J_05	APOA5	116519	NM_052968	385	322.395	172659	551.251	1.219	57.2545	24.235	4106.57	12.3516	558717	376.969	678404	374.245	141	7416.66	613.615	0.36623	15.5775	118	20	2	9	2.3377	0.33333	3	0	0	0.91017	0.779221	30.6494	2.33766
Da_WG_P_12_J_06	CCL22	6367	NM_002990	343	313.172	172808	569.641	1.2248	56.4927	23.8536	3413.19	10.3943	384702	266.426	469733	265.968	106	5682.66	437.763	0.30904	13.8165	101	5	0	6	1.7493	0.83333	5	0	0	2.6965	1.45773	29.4461	1.74927
Da_WG_P_12_J_07	MTAC2D1	123036	NM_001128595	374	325.706	174774	548.826	1.2195	57.6791	24.3126	3384.47	10.0102	402165	254.222	484367	252.06	144	5360.96	470.656	0.38503	16.3014	120	20	4	5	1.3369	0.6	2	1	0	1.5583	0.534759	32.0856	1.3369
Da_WG_P_12_J_08	THOC3	84321	NM_032361	319	391.182	179740	466.141	1.2226	62.8213	25.9725	7739.74	16.9946	474687	231.341	562811	228.58	68	3399.78	282.813	0.21317	13.0725	63	5	0	23	7.21	0.21739	5	0	0	1.0198	1.5674	19.7492	7.21003
Da_WG_P_12_J_09	CTGLF1	119016	NM_133446	397	308.443	174258	583.001	1.2368	55.6171	23.2628	3669.11	11.2607	424544	299.209	514573	295.87	219	9499.64	679.377	0.55164	17.0364	192	22	4	7	1.7632	0.42857	3	0	0	0.77691	0.755668	48.3627	1.76322
Da_WG_P_12_J_10	CSPG4	1464	NM_001897	290	335.2	174534	533.241	1.2155	58.5448	24.5868	3851.4	10.9706	472074	256.134	557649	256.536	140	9258.49	594.57	0.48276	14.7931	125	15	0	6	2.069	0.83333	4	1	0	1.7262	1.37931	43.1034	2.06897
Da_WG_P_12_J_11	STXBP5	134957	NM_139244	366	331.637	183220	562.843	1.2425	57.6148	23.6602	3068.99	9.3442	455198	263.073	537031	258.972	194	12201	671.812	0.53006	16.9545	169	20	4	3	0.81967	0	0	0	0	0	0	46.1749	0.819672
Da_WG_P_12_J_12	LOC387856	387856	NM_001013635	446	316.531	169516	548.979	1.2255	56.6368	23.896	3664.74	11.0965	364772	266.618	444043	261.181	196	6067.32	482.502	0.43946	15.3788	177	17	2	10	2.2422	0.6	4	1	1	1.3653	0.896861	39.6861	2.24215
Da_WG_P_12_J_13	C22orf36	388886	NM_207644	462	297.879	182486	629.694	1.2326	54.8117	23.0544	3229.12	10.5193	268962	236.907	337785	234.563	196	7267.02	493.541	0.42424	17.6599	184	11	1	9	1.9481	0.33333	3	0	0	0.78571	0.649351	39.8268	1.94805
Da_WG_P_12_J_14	MGC70924	284338	NM_199285	363	317.917	169637	552.247	1.2311	56.5813	23.6714	3095.94	9.4961	362720	245.161	440018	243.04	172	7684.61	483.165	0.47383	14.6092	155	15	1	2	0.55096	0.5	1	0	0	1.0552	0.275482	42.6997	0.550964
Da_WG_P_12_J_15	MPDU1	9526	NM_004870	308	379.656	173608	466.313	1.2205	62.1981	25.9654	3862.85	9.8729	390305	171.796	451580	170.611	61	1221.74	262.929	0.19805	14.7705	59	2	0	4	1.2987	0.25	1	0	0	1.2623	0.324675	19.1558	1.2987
Da_WG_P_12_J_16	KIAA1012	22878	NM_014939	387	324.752	169953	536.441	1.2385	57.0724	23.9784	3940.4	11.4488	320667	205.912	385924	204.293	88	2267.07	284.872	0.22739	13.0444	79	8	1	11	2.8424	0.36364	4	0	0	1.5992	1.03359	20.4134	2.84238
Da_WG_P_12_J_17	ZNF524	147807	NM_153219	383	306.726	179014	596.866	1.2341	55.7154	23.3553	3104.5	9.5502	263935	214.242	329049	213.385	159	5704.5	535.944	0.41514	18.236	142	15	1	3	0.78329	1.6667	3	2	0	4.0147	0.78329	37.0757	0.78329
Da_WG_P_12_J_18	CPNE4	131034	NM_130808	305	340.774	170958	508.227	1.2095	59.0918	25.2281	3735.73	10.5863	373823	212.305	441256	207.672	125	3798.53	445.329	0.40984	16.8	106	13	2	3	0.98361	0.33333	1	0	0	0.81333	0.327869	34.7541	0.983607
Da_WG_P_12_J_19	ROD1	9991	NM_005156	343	318.411	171505	552.828	1.2269	56.863	23.7946	3353.6	10.0366	367741	247.962	447882	248.152	110	5695.05	401.309	0.3207	14.6486	104	6	0	3	0.87464	0.66667	2	0	0	2.0788	0.58309	30.3207	0.874636
Da_WG_P_12_J_20	ACTA1	58	NM_001100	400	307.605	157802	523.986	1.2507	55.29	22.9386	2740.4	8.8734	244828	171.975	298120	172.652	135	3714.08	389.208	0.3375	16.3986	124	10	1	4	1	0.25	1	0	0	0.74074	0.25	31	1
Da_WG_P_12_J_21	HOP	84525	NM_139211	305	396.682	164270	427.467	1.2023	63.9279	27.0034	5024.05	11.763	324451	156.583	382301	154.338	168	3679.01	507.965	0.55082	16.9649	141	24	3	8	2.6229	0.25	2	0	0	0.45387	0.655738	46.2295	2.62295
Da_WG_P_12_J_22	ARRDC1	92714	NM_152285	239	376.105	167335	455.811	1.2187	61.9079	26.0331	4642.79	12.121	555899	261.057	650605	258.009	108	7696.43	517.606	0.45188	14.2569	97	11	0	7	2.9289	0.42857	3	0	0	0.94841	1.25523	40.5858	2.92887
Da_WG_P_12_K_03	RUTBC1	9905	NM_014853	376	323.548	175680	553.372	1.2248	57.3245	24.0037	4386.23	12.4479	434693	275.451	519851	271.405	154	6441.47	480.306	0.40957	14.6154	140	12	2	18	4.7872	0.83333	12	2	1	2.0346	3.19149	37.234	4.78723
Da_WG_P_12_K_04	ANLN	54443	NM_018685	303	328.343	189302	584.918	1.2159	57.802	24.2132	3837.46	11.3787	430668	267.781	520570	268.462	119	10262.7	591.134	0.39274	17.4628	108	10	1	4	1.3201	0.75	3	0	0	1.9097	0.990099	35.6436	1.32013
Da_WG_P_12_K_05	RAET1E	135250	NM_139165	429	336.744	193230	586.202	1.2118	58.8322	24.8542	4243.1	11.9863	409009	286.42	501179	281.704	190	7944.27	479.632	0.44289	15.5469	166	21	3	7	1.6317	0.57143	4	0	0	1.2902	0.932401	38.6946	1.6317
Da_WG_P_12_K_06	PANX3	116337	NM_052959	262	318.905	184405	587.548	1.222	56.9542	24.2147	3721.88	11.1351	594546	304.743	690758	302.77	139	11677.9	682.224	0.53053	17.1295	108	17	6	4	1.5267	0.75	3	0	0	1.4137	1.14504	41.2214	1.52672
Da_WG_P_12_K_07	CECR5	27440	NM_017829	406	320.517	168254	537.023	1.2225	57.1108	24.0348	3197.69	9.8122	413841	267.994	497024	264.331	181	7849.67	513.115	0.44581	14.7514	163	14	3	3	0.73892	0.33333	1	0	0	0.7477	0.246305	40.1478	0.738916
Da_WG_P_12_K_08	C9ORF9	11092	NM_018956	332	328.358	172623	538.465	1.2174	57.8946	24.3756	3116.6	9.6021	375922	206.885	443391	205.344	176	5104.91	566.464	0.53012	15.2584	138	30	8	2	0.60241	0.5	1	0	0	0.94318	0.301205	41.5663	0.60241
Da_WG_P_12_K_09	FLT3LG	2323	NM_001459	332	341.325	182369	548.11	1.2301	58.6657	24.6166	4434.44	12.7681	336934	195.497	403226	194.775	153	6651.01	471.193	0.46084	17.7628	135	18	0	8	2.4096	0.75	4	2	0	1.6275	1.20482	40.6627	2.40964
Da_WG_P_12_K_10	C9ORF75	286262	NM_001128228	363	317.865	183405	592.716	1.2195	56.9669	24.2367	3430.18	10.5555	397008	282.959	486162	280.653	189	7296.07	669.245	0.52066	17.5625	167	19	3	4	1.1019	1.25	3	2	0	2.4008	0.826446	46.0055	1.10193
Da_WG_P_12_K_11	HRSP12	10247	NM_005836	444	332.036	176139	539.537	1.2291	57.8919	24.1705	3757	10.8819	370666	257.123	453609	253.432	170	4817.49	413.913	0.38288	14.848	148	20	2	7	1.5766	0.28571	2	0	0	0.74622	0.45045	33.3333	1.57658
Da_WG_P_12_K_12	PCDH20	64881	NM_022843	314	319.573	178370	576.017	1.2239	57.0127	23.9813	4061.82	12.0295	380443	257.539	460733	257.31	157	6796.92	555.49	0.5	15.0949	133	21	2	5	1.5924	0.8	4	0	0	1.6	1.27389	42.3567	1.59236
Da_WG_P_12_K_13	GAS1	2619	NM_002048	373	360.131	175946	502.438	1.2139	60.6997	25.5422	4305.8	11.555	384498	237.16	464926	233.885	147	3391.98	529.092	0.3941	16.0738	126	21	0	6	1.6086	0.5	3	0	0	1.2687	0.80429	33.7802	1.60858
Da_WG_P_12_K_14	KIAA1627	57721	NM_020961	380	309.213	167952	557.578	1.238	55.7158	23.2892	3162.29	10.1472	352773	240.899	427266	240.009	121	5195.51	380.073	0.31842	14.1545	110	10	1	4	1.0526	0.25	1	0	0	0.78512	0.263158	28.9474	1.05263
Da_WG_P_12_K_15	EDN2	1907	NM_001956	363	386.102	174248	474.049	1.2176	62.5289	25.7971	5644.05	13.2441	418346	233.636	501363	228.609	145	6687.71	425.616	0.39945	14.5822	127	17	1	14	3.8567	0.28571	4	0	0	0.71527	1.10193	34.9862	3.85675
Da_WG_P_12_K_16	TCF23	150921	NM_175769	383	344.721	167170	501.139	1.2283	58.9608	24.8575	3331.85	9.6524	437434	279.253	527787	274.791	149	6622.82	423.754	0.38903	14.9477	127	17	3	3	0.78329	0.33333	1	0	0	0.85682	0.261097	33.1593	0.78329
Da_WG_P_12_K_17	CCL3L1	6349	NM_021006	285	357.649	189155	536.105	1.2289	59.8842	25.0191	4400.66	11.4146	416240	219.028	496263	218.351	134	8293.85	500.303	0.47018	15.2464	122	11	1	3	1.0526	0	0	0	0	0	0	42.807	1.05263
Da_WG_P_12_K_18	ECM2	1842	NM_001393	349	326.169	165004	520.658	1.2326	57.384	24.1195	3111.2	9.3694	393450	229.945	466628	227.9	150	6220.9	535.802	0.4298	15.7778	136	14	0	3	0.8596	0.33333	1	0	0	0.77556	0.286533	38.9685	0.859599
Da_WG_P_12_K_19	ANTXR1	84168	NM_053034	343	350.268	196619	573.495	1.2161	59.9446	24.9649	4359.72	11.5496	368829	223.659	445466	222.607	171	6625.35	479.922	0.49854	15.104	144	22	4	8	2.3324	0.625	5	0	0	1.2536	1.45773	41.9825	2.33236
Da_WG_P_12_K_20	TSC1	7248	NM_001008567	426	348.308	165504	483.927	1.2374	59.1455	24.5439	3999.49	10.9097	372722	236.47	445984	231.904	178	5993.7	407.182	0.41784	14.3005	155	20	2	8	1.8779	1.375	6	3	1	3.2907	1.40845	36.385	1.87793
Da_WG_P_12_K_21	FGD2	221472	NM_173558	518	324.249	159078	499.026	1.2398	57.0695	23.7323	3148.99	9.5152	304937	250.103	377948	243.984	248	8115.96	471.675	0.47876	16	223	20	5	5	0.96525	0.2	1	0	0	0.41774	0.19305	43.0502	0.965251
Da_WG_P_12_K_22	ERAS	3266	NM_181532	450	362.344	154634	438.002	1.2266	60.5889	24.8854	3645.85	9.6823	184605	130.568	229110	128.833	127	3260.91	251.88	0.28222	16.9385	122	5	0	4	0.88889	0	0	0	0	0	0	27.1111	0.888889
Da_WG_P_12_L_03	WNT8B	7479	NM_003393	379	357.562	169407	488.243	1.2222	60.2137	25.3106	4568.93	11.8776	427476	236.42	503407	231.069	191	8171.42	512.229	0.50396	16.441	173	17	1	7	1.847	0.71429	5	0	0	1.4174	1.31926	45.6464	1.84697
Da_WG_P_12_L_04	LXN	56925	NM_020169	351	342.872	178578	530.022	1.2185	59.0256	24.5364	3454.49	9.9286	369329	214.551	439963	212.092	190	10898.5	514.474	0.54131	18.6134	160	24	6	1	0.2849	0	0	0	0	0	0	45.584	0.2849
Da_WG_P_12_L_05	NETO1	81832	NM_138999	333	343.73	173594	517.058	1.2303	58.961	24.6277	3753.21	10.5572	486903	295.965	590319	295.703	192	10848.4	678.888	0.57658	13.4205	168	22	2	4	1.2012	0.5	2	0	0	0.86719	0.600601	50.4505	1.2012
Da_WG_P_12_L_06	OTOS	150677	NM_148961	319	325.699	169213	540.201	1.2312	57.3197	23.9642	3497.74	10.7617	522169	304.171	613431	298.281	155	10027.4	608.742	0.48589	15.3248	140	13	2	6	1.8809	0.66667	4	0	0	1.372	1.25392	43.8871	1.88088
Da_WG_P_12_L_07	PRL	5617	NM_000948	317	332.17	176933	552.594	1.2193	58.1325	24.5993	4204.79	12.5834	385628	251.66	471061	251.778	208	9177.14	705.481	0.65615	16.378	177	27	3	9	2.8391	0.55556	4	1	0	0.84669	1.26183	55.836	2.83912
Da_WG_P_12_L_08	NCAM2	4685	NM_004540	430	322.163	166835	527.002	1.2409	56.8186	23.7384	3386.23	10.0284	307244	211.546	372897	208.569	167	6427.6	414.559	0.38837	18.6529	158	9	0	5	1.1628	0.4	2	0	0	1.0299	0.465116	36.7442	1.16279
Da_WG_P_12_L_09	FAM21C	253725	NM_015262	479	344.883	173117	513.402	1.2286	59.1273	24.537	3691.62	10.2809	443627	329.593	545834	321.125	199	9728.8	530.126	0.41545	15.9453	184	15	0	3	0.62631	0.33333	1	0	0	0.80234	0.208768	38.4134	0.626305
Da_WG_P_12_L_10	IL19	29949	NM_153758	423	290.281	162099	571.513	1.2294	54.1773	22.8532	2914.52	9.9807	352080	266.179	430218	265.618	212	7289.65	572.242	0.50118	16.5256	184	25	2	3	0.70922	0.33333	1	0	0	0.66509	0.236407	43.4988	0.70922
Da_WG_P_12_L_11	OR5C1	392391	NM_001001923	292	336.404	175789	531.989	1.2239	58.5308	24.7687	3368.6	9.9338	473676	236.691	553481	236.058	207	13504.9	726.582	0.7089	15.9194	171	29	7	2	0.68493	1	2	0	0	1.4106	0.684932	58.5616	0.684932
Da_WG_P_12_L_12	SALL3	27164	NM_171999	159	360.887	188156	551.614	1.2313	60.3208	25.3598	3721.7	10.5582	360073	171.511	421704	171.339	131	13280.2	689.319	0.8239	16.0152	108	17	6	1	0.62893	0	0	0	0	0	0	67.9245	0.628931
Da_WG_P_12_L_13	MRPL13	28998	NM_014078	454	323.786	171732	540.14	1.2396	56.967	23.8654	3119.72	9.5767	385791	276.286	472958	273.165	189	6278.1	511.201	0.4163	16.2154	167	21	1	1	0.22026	0	0	0	0	0	0	36.7841	0.220264
Da_WG_P_12_L_14	SIGIRR	59307	NM_021805	414	345.952	164923	490.431	1.2215	59.3043	24.9145	4202.2	11.3777	351026	220.136	423921	216.406	197	4183.45	500.149	0.47585	14.895	172	20	5	7	1.6908	1	6	1	0	2.1015	1.44928	41.5459	1.69082
Da_WG_P_12_L_15	ZNF202	7753	NM_003455	355	328.121	168548	521.747	1.2401	57.4535	23.9599	3359.25	9.7836	396096	238.449	472659	235.296	98	4477.34	313.409	0.27606	15	92	6	0	4	1.1268	0.5	2	0	0	1.8112	0.56338	25.9155	1.12676
Da_WG_P_12_L_16	MGC9712	202915	NM_152689	546	314.797	160458	520.958	1.2363	56.3132	23.5644	3298.63	9.9609	372676	316.571	462001	307.095	224	7818.05	553.98	0.41026	14.0848	209	13	2	6	1.0989	0.33333	2	0	0	0.8125	0.3663	38.2784	1.0989
Da_WG_P_12_L_17	FAM38B	63895	NM_022068	217	315.548	171680	561.088	1.2079	56.8894	24.313	3002.72	9.3084	258747	164.047	315722	167.691	96	3596.62	399.353	0.4424	15	84	10	1	1	0.46083	0	0	0	0	0	0	38.7097	0.460829
Da_WG_P_12_L_18	PGBD4	161779	NM_152595	408	301.814	161128	546.986	1.2271	55.3309	23.4386	3343.65	10.7036	355056	253.277	430750	250.953	170	7975.51	508.921	0.41667	15.5	157	12	1	10	2.451	0.8	7	1	0	1.92	1.71569	38.4804	2.45098
Da_WG_P_12_L_19	PLEKHA1	59338	NM_021622	506	319.352	165289	530.525	1.2296	56.8024	23.9234	3343.84	10.2634	343907	276.328	425071	269.417	229	6789.21	518.79	0.45257	15.4052	196	26	6	9	1.7787	0.55556	3	1	1	1.2276	0.592885	38.7352	1.77866
Da_WG_P_12_L_20	ATPAF2	91647	NM_145691	341	304.915	165346	566.04	1.2217	55.6716	23.6196	4384.18	13.8677	478119	319.093	573488	315.622	173	9954.29	662.127	0.50733	13.4971	154	17	2	11	3.2258	0.45454	5	0	0	0.89595	1.46628	45.1613	3.22581
Da_WG_P_12_L_21	CAPZB	832	NM_004930	396	343.328	164136	492.002	1.2397	58.649	24.2232	3938.4	10.7467	350866	203.255	414966	200.284	207	3988.95	526.331	0.52273	16.9571	170	28	5	4	1.0101	1.5	4	2	0	2.8696	1.0101	42.9293	1.0101
Da_WG_P_12_L_22	DAZAP2	9802	NM_014764	457	305.49	166279	560.881	1.2392	55.4092	23.0835	2841.19	9.2506	335765	252.322	409172	248.574	175	6485.54	444.902	0.38293	14.4633	161	14	0	3	0.65646	0.33333	1	0	0	0.87048	0.218818	35.2298	0.656455
Da_WG_P_12_M_03	ATP5D	513	NM_001001975	316	329.573	172032	531.182	1.2298	57.6108	24.1577	3733.32	10.8904	378443	269.899	460606	265.286	104	5868.78	408.808	0.32911	13.9904	102	2	0	3	0.94937	0.33333	1	0	0	1.0128	0.316456	32.2785	0.949367
Da_WG_P_12_M_04	PCBP3	54039	NM_001130141	187	382.93	177884	481.771	1.2123	62.4973	25.9858	4319.45	11.2278	531987	224.704	612979	222.072	109	9369.87	592.943	0.58289	13.823	96	11	2	2	1.0695	1	1	1	0	1.7156	0.534759	51.3369	1.06952
Da_WG_P_12_M_05	SULT6B1	391365	NM_001032377	311	330.283	171732	533.796	1.2211	57.9775	24.607	4230.73	12.0678	323890	223.976	389857	218.419	144	5607.86	528.506	0.46302	17.1149	126	16	2	5	1.6077	1	4	1	0	2.1597	1.28617	40.5145	1.60772
Da_WG_P_12_M_06	GOLGA2	2801	NM_004486	223	326.238	173352	544.7	1.2162	57.7354	24.1568	3371.1	10.2525	343438	220.292	416120	220.801	111	8180.91	462.65	0.49776	16.0179	99	11	1	2	0.89686	0.5	1	0	0	1.0045	0.44843	44.3946	0.896861
Da_WG_P_12_M_07	PRG3	10394	NM_006093	239	291.937	178392	627.494	1.2011	55.0418	23.3756	3187.28	10.7294	470886	440.493	607888	442.042	113	19021	841.708	0.4728	14.886	97	13	3	2	0.83682	0.5	1	0	0	1.0575	0.41841	40.5858	0.83682
Da_WG_P_12_M_08	SLC25A24	29957	NM_213651	202	302.995	166380	575.181	1.2371	55.0792	22.8981	2699.29	8.98	151920	112.65	188640	114.304	107	9029.55	491.613	0.5297	17.6111	99	8	0	0	0		0	0	0		0	49.0099	0
Da_WG_P_12_M_09	LOC153328	153328	NM_145282	389	308.087	170579	568.354	1.2365	55.7532	23.2285	4061.81	12.2281	318501	247.226	392814	243.875	121	5573.86	408.031	0.31105	14.3629	112	7	2	9	2.3136	0.22222	2	0	0	0.71442	0.514139	28.7918	2.31362
Da_WG_P_12_M_10	TIGD2	166815	NM_145715	366	340.836	173013	517.781	1.2151	59.1066	24.9161	3718.13	10.4754	402518	290.285	493770	284.94	182	7642.08	514.077	0.49727	15.9891	156	24	2	2	0.54645	0.5	1	0	0	1.0055	0.273224	42.623	0.546448
Da_WG_P_12_M_11	THY1	7070	NM_006288	246	379.272	176133	482.348	1.2186	62.126	25.9852	5637.89	13.9214	476561	203.203	552427	202.183	120	8051.25	456.427	0.4878	16.0826	104	16	0	13	5.2846	0.69231	7	2	0	1.4192	2.84553	42.2764	5.28455
Da_WG_P_12_M_12	LOC253012	253012	NM_001039372	246	321.821	173201	545.749	1.2227	57.2276	24.1851	5030.15	14.7931	472569	296.106	562326	291.074	163	8399.7	724.147	0.6626	16.5337	135	21	5	10	4.065	0.7	7	0	0	1.0564	2.84553	54.878	4.06504
Da_WG_P_12_M_13	CKAP5	9793	NM_014756	200	320.915	167753	542.868	1.1482	58.875	24.9879	4126.81	12.6925	475227	305.396	580337	311.45	93	11649.1	657.99	0.465	18.043	84	7	1	5	2.5	0.4	2	0	0	0.86021	1	42	2.5
Da_WG_P_12_M_14	FLJ10404	54540	NM_019057	333	286.775	175805	621.546	1.2036	54.5045	23.1094	3427.24	11.1751	387519	384.571	503955	389.953	155	12789.2	863.037	0.46547	17.0452	130	20	4	7	2.1021	0.42857	3	0	0	0.92074	0.900901	39.039	2.1021
Da_WG_P_12_M_15	DIAPH2	1730	NM_007309	296	321.26	171106	550.388	1.2255	57.0777	23.9701	3298.57	10.1793	375059	277.636	461363	274.853	103	7113.36	405.66	0.34797	14.7925	89	12	2	3	1.0135	0	0	0	0	0	0	30.0676	1.01351
Da_WG_P_12_M_16	SERPINA12	145264	NM_173850	307	327.557	165738	517.069	1.2238	57.7068	24.3942	3135.06	9.3317	397908	292.398	486664	286.902	160	10302.6	575.309	0.52117	16.3478	137	19	2	3	0.9772	0.66667	2	0	0	1.2792	0.651466	44.6254	0.977199
Da_WG_P_12_M_17	TREML2	79865	NM_024807	316	327.152	168655	524.828	1.2319	57.462	23.9136	3431.95	10.3356	364364	262.675	447330	259.468	134	7629.54	457.663	0.42405	14.7554	121	12	1	7	2.2152	0.85714	5	1	0	2.0213	1.58228	38.2911	2.21519
Da_WG_P_12_M_18	LRMP	4033	NM_006152	367	314.349	164829	536.488	1.2188	56.6703	23.8293	3037.05	9.3669	276017	239.559	345834	233.784	119	5744.47	424.196	0.32425	14.6148	111	8	0	3	0.81744	0	0	0	0	0	0	30.2452	0.817439
Da_WG_P_12_M_19	ORC1L	4998	NM_004153	203	362.99	196859	550.908	1.2103	60.8227	25.6456	6684.22	15.9664	449262	248.574	540813	248.141	81	7622.23	488.645	0.39902	14.5663	75	6	0	12	5.9113	0.41667	5	0	0	1.0442	2.46305	36.9458	5.91133
Da_WG_P_12_M_20	TCHHL1	126637	NM_001008536	224	340.491	173241	514.845	1.2032	59.4063	25.2055	4776.49	12.5829	421618	222.833	498157	222.24	139	7424.37	607.18	0.62054	16.5899	109	23	6	8	3.5714	0.625	4	1	0	1.0072	1.78571	48.6607	3.57143
Da_WG_P_12_M_21	SLC39A13	91252	NM_152264	336	319.188	164864	531.331	1.2209	57.003	24.0732	2954.93	9.1209	335965	257.582	415005	253.877	164	8798.89	527.444	0.4881	17.1627	151	13	0	1	0.29762	1	1	0	0	2.0488	0.297619	44.9405	0.297619
Da_WG_P_12_M_22	MAGEA2	4101	NM_175742	263	325.27	172777	546.354	1.2313	57.384	23.987	3329.04	9.967	307386	211.694	376891	211.319	112	5470.37	531.575	0.42586	16.7895	105	6	1	3	1.1407	0.33333	1	0	0	0.78274	0.380228	39.924	1.14068
Da_WG_P_12_N_03	SPINK4	27290	NM_014471	248	348.665	176807	519.683	1.2377	59.1331	24.6295	5577.54	14.4892	376164	217.055	445076	211.269	103	7541.74	491.137	0.41532	16.181	93	9	1	5	2.0161	0.2	1	0	0	0.48155	0.403226	37.5	2.01613
Da_WG_P_12_N_04	CXorf40B	541578	NM_001013845	241	357.344	179268	531.577	1.1931	60.8506	25.9632	5414.61	14.0661	655850	280.124	752644	277.022	147	13739.8	653.936	0.60996	16.0338	120	22	4	9	3.7344	1	6	3	0	1.6395	2.48963	49.7925	3.73444
Da_WG_P_12_N_05	ICAM3	3385	NM_002162	288	320.538	172623	552.989	1.2411	56.6042	23.5529	4458.25	13.0454	388609	251.534	467255	248.831	84	6450.85	446.02	0.29167	14.0581	80	4	0	6	2.0833	0.16667	1	0	0	0.57143	0.347222	27.7778	2.08333
Da_WG_P_12_N_06	TPM3	7170	NM_152263	288	317.514	174246	566.496	1.2285	56.7014	23.6706	3235.59	10.0943	357023	267.134	438956	263.338	104	4764.6	458.001	0.36111	14.6262	90	14	0	3	1.0417	0.66667	2	0	0	1.8462	0.694444	31.25	1.04167
Da_WG_P_12_N_07	LOC441108	441108	NM_001013717	235	323.536	176790	560.814	1.2489	56.6809	23.4448	3540.63	10.7163	354717	209.901	426356	212.505	84	4342.43	394.46	0.35745	14.0941	80	4	0	4	1.7021	0.25	1	0	0	0.69941	0.425532	34.0426	1.70213
Da_WG_P_12_N_08	STAM2	10254	NM_005843	281	314.637	161984	524.91	1.2461	56.0605	23.3006	2938.63	9.0766	389368	241.174	463320	238.182	102	6715.03	391.41	0.36299	16.1538	94	8	0	1	0.35587	0	0	0	0	0	0	33.452	0.355872
Da_WG_P_12_N_09	C1QTNF3	114899	NM_030945	446	356.8	175578	507.001	1.2247	60.1749	25.2107	4181.6	11.1256	383582	280.786	469794	273.827	152	6205.03	387.139	0.34081	15.7273	139	11	1	7	1.5695	0.57143	4	0	0	1.6767	0.896861	31.1659	1.56951
Da_WG_P_12_N_10	ZNF90	7643	NM_007138	301	293.508	175785	619.111	1.2461	54.2193	22.6408	3371.4	10.9394	347220	272.766	427927	270.726	142	7168.18	592.353	0.47176	16.6783	127	13	2	6	1.9934	0.33333	2	0	0	0.70657	0.664452	42.1927	1.99336
Da_WG_P_12_N_11	CPNE6	9362	NM_006032	264	312.473	193143	621.26	1.2161	56.5152	23.9684	3837.9	11.9202	445538	320.002	543928	318.298	95	7933.95	500.629	0.35985	15.3505	85	9	1	6	2.2727	0.16667	1	0	0	0.46316	0.378788	32.197	2.27273
Da_WG_P_12_N_12	LHB	3972	NM_000894	335	315.875	176250	571.57	1.228	56.5761	23.8258	3477.03	10.626	385921	264.408	468134	261.736	130	7062.1	461.183	0.38806	15.4275	119	10	1	6	1.791	0.33333	2	0	0	0.85897	0.597015	35.5224	1.79104
Da_WG_P_12_N_13	TSPAN12	23554	NM_012338	281	324.107	163336	513.571	1.2312	57.2883	23.9431	3041.07	9.405	414673	270.684	498192	266.347	94	5686.89	343.648	0.33452	14.3404	83	11	0	0	0		0	0	0		0	29.5374	0
Da_WG_P_12_N_14	TRFP	9477	NM_004275	286	304.462	155232	521.987	1.2417	55.2552	23.1303	2728.17	8.949	280422	196.027	339042	193.75	123	4883.8	513.64	0.43007	16.1349	107	13	3	0	0		0	0	0		0	37.4126	0
Da_WG_P_12_N_15	LOC285382	285382	NM_001025266	333	316.778	166973	538.039	1.2344	56.4444	23.7565	3509.1	10.5963	361815	257.745	441055	255.607	135	6624.5	437.13	0.40541	15.1324	120	12	3	5	1.5015	0.8	4	0	0	1.9733	1.2012	36.036	1.5015
Da_WG_P_12_N_16	RAMP1	10267	NM_005855	321	364.028	163527	466.179	1.2208	60.7352	25.541	3765.74	10.088	511507	278.118	605114	273.07	193	11597.4	600.367	0.60125	19.1026	161	30	2	3	0.93458	0.33333	1	0	0	0.5544	0.311526	50.1558	0.934579
Da_WG_P_12_N_17	OR52I2	143502	NM_001005170	365	304	165821	559.296	1.2346	55.337	22.9998	3074.84	9.5454	317648	273.914	395757	267.598	129	6159.71	468.205	0.35342	15.9462	118	11	0	6	1.6438	0.16667	1	0	0	0.47158	0.273973	32.3288	1.64384
Da_WG_P_12_N_18	C20ORF135	140701	NM_080622	262	360.469	164285	469.15	1.2199	60.6183	25.4661	3753.67	10.1142	459112	255.094	547489	252.797	128	8746.54	524.154	0.48855	15.916	111	14	2	3	1.145	0.33333	1	0	0	0.68229	0.381679	42.3664	1.14504
Da_WG_P_12_N_19	PSG6	5675	NM_002782	252	351.377	164822	485.565	1.1975	60.1508	25.566	4820.77	12.7675	534693	258.058	619813	254.334	128	8324.06	465.483	0.50794	15.3664	109	15	3	8	3.1746	0.375	3	0	0	0.73828	1.19048	43.254	3.1746
Da_WG_P_12_N_20	FAIM	55179	NM_018147	318	319.318	160018	508.809	1.2312	56.8113	23.6881	3171.38	9.7231	369160	270.156	448799	264.603	125	6873.16	445.213	0.39308	15.9297	117	7	1	2	0.62893	0	0	0	0	0	0	36.7925	0.628931
Da_WG_P_12_N_21	FAM149B1	317662	NM_173348	273	322.758	163349	513.389	1.2178	57.4579	24.0556	3427.88	10.2521	415115	257.076	494018	252.118	147	7850.82	571.048	0.53846	16.777	126	17	3	4	1.4652	0.25	1	0	0	0.46429	0.3663	46.1538	1.4652
Da_WG_P_12_N_22	CXORF22	170063	NM_152632	187	360.904	164448	465.66	1.238	60.1872	24.9211	4084.84	10.6095	373488	165.23	433239	164.834	86	7222.5	474.833	0.45989	15.7273	82	4	0	4	2.139	0.5	1	1	0	1.0872	0.534759	43.8503	2.13904
Da_WG_P_12_O_03	CD24	100133941	NM_013230	416	291.026	180302	648.777	1.2222	54.3558	22.8908	3152.63	10.5608	465188	369.432	576359	373.334	168	13448.9	678.584	0.40385	16.756	142	22	3	3	0.72115	0.33333	1	0	0	0.8254	0.240385	34.1346	0.721154
Da_WG_P_12_O_04	SYT4	6860	NM_020783	255	360.055	180447	516.54	1.2094	60.8157	25.6712	4873.13	12.576	524031	295.842	629490	294.786	111	10263.4	553.574	0.43529	17.1429	99	12	0	10	3.9216	1	9	1	0	2.2973	3.52941	38.8235	3.92157
Da_WG_P_12_O_05	WDR26	80232	NM_025160	412	330.716	181302	564.868	1.2216	57.8398	24.2808	4685	12.8714	466742	324.943	564874	319.148	156	4972.15	556.631	0.37864	15.8535	135	17	3	15	3.6408	0.2	3	0	0	0.52821	0.728155	32.767	3.64078
Da_WG_P_12_O_06	TMEM16A	55107	NM_018043	383	356.749	178546	513.252	1.2258	60.0809	25.0324	4787.52	12.6379	347551	213.589	421647	210.742	179	6333.33	396.661	0.46736	14.5	155	22	2	14	3.6553	0.35714	5	0	0	0.76417	1.30548	40.47	3.65535
Da_WG_P_12_O_07	C14ORF32	93487	NM_144578	199	338.658	175026	525.642	1.2052	59.0553	25.1812	2784.45	8.1966	244879	127.679	290953	127.898	110	11227.7	530.56	0.55276	19.9369	101	9	0	1	0.50251	1	1	0	0	1.8091	0.502513	50.7538	0.502513
Da_WG_P_12_O_08	RANGAP1	5905	NM_002883	234	323.927	181247	579.307	1.1922	58.1923	24.7221	3963.65	12.4133	393602	252.997	471431	251.837	94	7186.77	455.662	0.40171	13.1489	85	9	0	9	3.8462	0.33333	3	0	0	0.82979	1.28205	36.3248	3.84615
Da_WG_P_12_O_09	RPL3	6122	NM_001033853	60	312.983	180419	606.137	1.1698	57.3333	24.9843	3677.38	11.9813	604653	386.928	742180	397.039	32	44098.9	1019.53	0.53333	18.697	25	5	2	0	0		0	0	0		0	41.6667	0
Da_WG_P_12_O_10	NCDN	23154	NM_001014841	339	317.914	173994	563.5	1.2243	56.823	23.6349	3120.51	9.6517	313476	221.051	384142	220.935	168	5349.42	575.108	0.49557	16.2941	152	16	0	2	0.58997	0	0	0	0	0	0	44.8378	0.589971
Da_WG_P_12_O_11	TOLLIP	54472	NM_019009	373	329.214	192714	602.285	1.2337	57.5496	23.9699	4182.8	12.281	490144	323.509	589781	318.337	179	11814.6	648.411	0.47989	16.4056	163	16	0	11	2.9491	0.54546	6	0	0	1.1366	1.60858	43.6997	2.94906
Da_WG_P_12_O_12	IMPG2	50939	NM_016247	406	308.015	181767	605.441	1.2265	55.8867	23.5358	2903.67	9.3021	323223	238.942	397590	239.125	176	7475.14	493.587	0.4335	14.2697	160	15	1	2	0.49261	0.5	1	0	0	1.1534	0.246305	39.4089	0.492611
Da_WG_P_12_O_13	RGS21	431704	NM_001039152	464	318.162	184684	590.242	1.2263	56.8578	23.7076	3561.14	10.7884	341680	272.147	425044	267.392	186	5658.88	484.213	0.40086	16.4468	167	17	2	7	1.5086	0.57143	4	0	0	1.4255	0.862069	35.9914	1.50862
Da_WG_P_12_O_14	OR2B2	81697	NM_033057	277	332.238	169965	521.669	1.2388	57.7726	23.9982	3527.97	10.2102	319529	175.495	379978	175.715	115	5554.82	428.724	0.41516	13.1271	109	6	0	5	1.8051	0.6	2	1	0	1.4452	0.722022	39.3502	1.80505
Da_WG_P_12_O_15	RAI16	64760	NM_022749	293	315.457	169250	562.231	1.2306	56.3788	23.4412	3299.64	10.4983	350493	237.217	424064	235.252	74	3316.49	309.44	0.25256	15.1067	67	7	0	5	1.7065	0.2	1	0	0	0.79189	0.341297	22.8669	1.70648
Da_WG_P_12_O_16	H2AFZ	3015	NM_002106	461	314.278	158814	515.221	1.2448	56.0347	23.2413	3679.64	10.8951	361064	244.257	435087	240.977	164	3818.09	485.462	0.35575	16.2349	149	14	1	7	1.5184	0.14286	1	0	0	0.40157	0.21692	32.321	1.51844
Da_WG_P_12_O_17	OR1J4	26219	NM_001004452	357	319.854	169376	544.832	1.2245	57.056	24.039	3268.25	9.9178	398423	257.483	479959	255.854	178	7941.07	558.2	0.4986	17.7033	159	14	4	3	0.84034	0.66667	2	0	0	1.3371	0.560224	44.5378	0.840336
Da_WG_P_12_O_18	ZNF225	7768	NM_013362	209	327.445	171537	537.799	1.2333	57.4545	24.0768	3752.63	10.7782	339066	205.39	405015	204.301	92	7575.41	424.967	0.44019	16.0538	85	7	0	3	1.4354	0.66667	2	0	0	1.5145	0.956938	40.6699	1.43541
Da_WG_P_12_O_19	F8A2	474383	NM_001007523	214	391.168	172479	453.851	1.2191	63.1215	26.415	4199.45	10.2426	661120	261.511	762127	259.595	59	5093.74	337.723	0.2757	14.6102	52	5	2	4	1.8692	0	0	0	0	0	0	24.2991	1.86916
Da_WG_P_12_O_20	WASL	8976	NM_003941	281	324.822	169202	548.445	1.2464	56.8114	23.7022	3939.83	12.0466	577350	340.926	681921	335.436	147	13739.2	768.407	0.52313	16.1812	127	19	1	6	2.1352	0.33333	2	0	0	0.63719	0.711744	45.1957	2.13523
Da_WG_P_12_O_21	C8B	732	NM_000066	196	325.719	194874	614.152	1.212	57.7704	24.2489	3016.06	9.3598	338264	239.792	419321	240.615	73	4559.41	444.822	0.37245	17.3333	63	10	0	0	0		0	0	0		0	32.1429	0
Da_WG_P_12_O_22	FLJ35220	284131	NM_173627	466	335.702	163220	494.308	1.2348	58.1824	24.3735	3426.81	9.7443	314580	225.29	383531	220.782	205	3352.14	552.218	0.43991	15.6796	182	19	4	5	1.073	1	4	1	0	2.2732	0.858369	39.0558	1.07296
Da_WG_P_12_P_03	FLJ44635	392490	NM_207422	306	321.693	185126	583.109	1.2243	56.9869	24.0992	5018.08	13.9916	490474	312.3	587763	309.426	162	13521.2	700.849	0.52941	20.2577	139	19	4	16	5.2288	0.625	10	0	0	1.1806	3.26797	45.4248	5.22876
Da_WG_P_12_P_04	MGC59937	375791	NM_199001	287	327.202	181812	574.906	1.2211	57.6725	24.3221	3514.36	10.7268	401743	284.307	490744	281.652	103	6948.59	415.338	0.35889	15.4906	94	8	1	3	1.0453	0.33333	1	0	0	0.9288	0.348432	32.7526	1.0453
Da_WG_P_12_P_05	KIAA1712	80817	NM_001040157	355	329.104	169464	529.225	1.2229	57.6535	24.0237	3770.27	10.8328	326280	240.888	403963	240.54	123	6605.82	421.144	0.34648	15.544	107	15	1	5	1.4085	1	3	2	0	2.8862	0.84507	30.1408	1.40845
Da_WG_P_12_P_06	LMO3	55885	NM_001001395	347	336.49	176664	542.747	1.2113	58.7464	24.762	3772.26	10.932	372657	267.333	461153	264.766	132	4537.99	531.246	0.3804	16.8712	116	13	3	4	1.1527	0.75	3	0	0	1.9716	0.864553	33.4294	1.15274
Da_WG_P_12_P_07	DSG3	1830	NM_001944	404	336.817	170100	510.888	1.2105	58.7748	25.0636	4420.85	12.2526	403999	268.848	482503	261.533	153	5665.67	390.353	0.37871	13.9484	131	22	0	9	2.2277	0.33333	3	0	0	0.88017	0.742574	32.4257	2.22772
Da_WG_P_12_P_08	TFF2	7032	NM_005423	410	306.439	158926	529.043	1.2502	55.1805	22.9792	3278.85	10.2155	409023	276.91	489521	271.571	183	7450.77	505.561	0.44634	14.4734	166	16	1	7	1.7073	0.71429	4	1	0	1.6003	0.97561	40.4878	1.70732
Da_WG_P_12_P_09	SYNPO2	171024	NM_001128934	371	315.504	162125	523.731	1.234	56.3477	23.4305	3043.86	9.5058	404973	258.94	485721	256.345	205	10855	731.573	0.55256	13.4567	184	20	1	4	1.0782	0.25	1	0	0	0.45244	0.269542	49.5957	1.07817
Da_WG_P_12_P_10	LOC390688	390688	NM_001080829	411	308.526	166489	552.151	1.2366	55.781	23.413	3242.65	10.1334	446862	321.208	539367	315.228	205	9734.36	587.438	0.49878	14.9369	181	23	1	8	1.9465	0.625	5	0	0	1.2531	1.21655	44.0389	1.94647
Da_WG_P_12_P_11	ZNF704	619279	NM_001033723	342	307.313	205635	697.279	1.2035	56.3363	23.6997	2644.85	8.5687	288181	264.997	366750	263.83	103	6123.8	447.527	0.30117	14.5333	92	11	0	1	0.2924	0	0	0	0	0	0	26.9006	0.292398
Da_WG_P_12_P_12	SPANXB2	100133171	NM_145664	379	331.077	165837	512.401	1.219	58.0844	24.4663	3537.08	10.303	428019	282.089	517761	278.494	123	4601.22	441.918	0.32454	14.8537	112	8	2	8	2.1108	0.125	1	0	0	0.38516	0.263852	29.5515	2.11082
Da_WG_P_12_P_13	DEFB134	613211	NM_001033019	345	313.533	168425	549.373	1.2321	56.3072	23.5676	3506.5	10.8442	358324	241.548	433985	240.035	172	10083.4	562.038	0.49855	17.8506	160	11	1	5	1.4493	0	0	0	0	0	0	46.3768	1.44928
Da_WG_P_12_P_14	OR6S1	341799	NM_001001968	501	313.263	163276	531.341	1.2274	56.4351	23.7155	3102.86	9.735	429623	343.79	530667	335.847	254	11241.1	622.774	0.50699	16.1133	220	25	7	4	0.7984	1.5	2	1	1	2.9587	0.399202	43.9122	0.798403
Da_WG_P_12_P_15	SLC25A17	10478	NM_006358	438	313.5	181921	593.789	1.231	56.3447	23.6362	3170.72	9.9476	339628	257.731	415628	252.854	219	9897.06	551.06	0.5	16.7014	200	17	2	4	0.91324	1.5	4	1	1	3	0.913242	45.6621	0.913242
Da_WG_P_12_P_16	TANK	10010	NM_133484	191	320.843	170695	554.097	1.2145	57.1623	24.2008	3080.68	9.5556	426230	286.511	514616	283.318	143	9530.54	863.867	0.74869	19.069	109	26	7	1	0.52356	1	1	0	0	1.3357	0.52356	57.0681	0.52356
Da_WG_P_12_P_17	PRPF8	10594	NM_006445	160	341.613	202413	602.235	1.1791	59.9188	25.0986	10048.7	27.2896	551405	414.84	706803	424.687	31	31435.8	752.167	0.19375	19.0323	27	4	0	16	10	0.25	3	1	0	1.2903	1.875	16.875	10
Da_WG_P_12_P_18	IPO13	9670	NM_014652	333	320.102	164125	527.103	1.2318	56.9129	24.1064	3350.48	10.3332	503904	300.371	595423	296.627	115	5103.49	514.661	0.34535	15.6435	99	13	2	3	0.9009	0	0	0	0	0	0	29.7297	0.900901
Da_WG_P_12_P_19	ASCC1	51008	NM_015947	312	327.144	170215	541.24	1.23	57.4071	24.1381	3147.89	9.545	263579	173.884	319820	174.268	136	6859.3	456.602	0.4359	14.9927	129	7	0	3	0.96154	0.33333	1	0	0	0.76471	0.320513	41.3462	0.961538
Da_WG_P_12_P_20	ZNF273	10793	NM_021148	450	332.664	162375	501.307	1.2249	58.1867	24.3419	3622.05	10.6459	326945	228.847	400634	225.363	148	4978.15	361.957	0.32889	13.7703	138	9	1	7	1.5556	0.14286	1	0	0	0.43436	0.222222	30.6667	1.55556
Da_WG_P_12_P_21	KIAA1919	91749	NM_153369	303	308.162	174276	579.819	1.2279	55.8911	23.4823	3191.97	10.2314	317287	244.062	390580	241.706	121	6231.97	438.881	0.39934	15.4113	110	10	1	4	1.3201	0.5	2	0	0	1.2521	0.660066	36.3036	1.32013
Da_WG_P_12_P_22	SH3TC2	79628	NM_024577	362	335.343	177566	545.483	1.2097	58.6989	24.773	3598.48	10.4159	328756	237.811	406517	235.635	196	4889.61	613.15	0.54144	17.665	163	28	4	4	1.105	0.5	2	0	0	0.92347	0.552486	45.0276	1.10497
Da_WG_P_13_A_03	FKSG24	84769	NM_032683	265	321.306	162112	520.015	1.2232	56.9887	24.0147	3970.07	11.5182	372652	235.227	445808	233.29	116	6738.26	583.931	0.43774	17.0513	108	7	1	5	1.8868	0.6	3	0	0	1.3707	1.13208	40.7547	1.88679
Da_WG_P_13_A_04	FLJ12529	79869	NM_024811	355	309.251	162122	535.188	1.2232	56.0423	23.51	3183.57	10.1329	321954	304.14	406560	298.116	158	8498.45	461.475	0.44507	16.1728	132	22	3	4	1.1268	0.5	2	0	0	1.1234	0.56338	37.1831	1.12676
Da_WG_P_13_A_05	ZNF75A	7627	NM_153028	294	314.207	160547	530.342	1.242	56.0612	23.2405	3365.12	10.3784	384029	262.691	462888	258.662	127	8969.17	522.711	0.43197	15.7132	113	14	0	3	1.0204	0.66667	2	0	0	1.5433	0.680272	38.4354	1.02041
Da_WG_P_13_A_06	C6ORF195	154386	NM_152554	113	356.779	176499	499.336	1.2283	60.1858	25.3098	3885.58	10.8697	301887	97.7745	341458	98.8674	36	4759.09	380.429	0.31858	14.6757	36	0	0	2	1.7699	0	0	0	0	0	0	31.8584	1.76991
Da_WG_P_13_A_07	LRRC14	9684	NM_014665	341	327.152	158516	494.107	1.2407	57.305	23.8239	3427.78	10.1358	362094	286.946	445474	281.771	143	7602.09	531.537	0.41935	16.363	128	13	2	4	1.173	0.25	1	0	0	0.59615	0.293255	37.5367	1.17302
Da_WG_P_13_A_08	RBMX	27316	NM_002139	277	312.585	167782	557.973	1.2324	56.083	23.4384	4095.94	12.2445	406840	279.294	498586	281.188	119	8264.73	474.955	0.4296	15.6975	104	14	1	11	3.9711	0.45454	4	1	0	1.0581	1.44404	37.5451	3.97112
Da_WG_P_13_A_09	LIN7B	64130	NM_022165	307	339.371	165049	495.442	1.2376	58.3062	24.0725	3521.69	9.8648	354979	205.018	419777	203.699	106	4843.64	428.231	0.34528	13.6514	100	5	1	7	2.2801	0.28571	2	0	0	0.82749	0.651466	32.5733	2.28013
Da_WG_P_13_A_10	C20ORF71	128861	NM_001042439	317	311.741	158156	517.065	1.2215	56.2019	23.4514	4073.11	12.3949	343080	259.869	424999	259.958	131	7368.15	469.682	0.41325	15.8582	120	9	2	9	2.8391	0.33333	3	0	0	0.80662	0.946372	37.8549	2.83912
Da_WG_P_13_A_11	SMAP1	60682	NM_021940	267	315.011	160385	520.236	1.2318	56.427	23.8254	3367.43	10.3013	344193	234.196	419880	233.908	143	7329.08	608.639	0.53558	16.1712	131	12	0	3	1.1236	0.66667	2	0	0	1.2448	0.749064	49.0637	1.1236
Da_WG_P_13_A_12	FIGN	55137	NM_018086	223	332.682	156594	482.379	1.2285	57.9821	24.3237	3126.35	9.3612	426233	250.166	511924	251.636	89	6688.37	619.951	0.3991	17.0778	85	4	0	1	0.44843	0	0	0	0	0	0	38.1166	0.44843
Da_WG_P_13_A_13	TCAP	8557	NM_003673	439	324.993	159547	507.156	1.248	56.8314	23.3252	4364.16	12.7034	405634	286.801	493114	280.972	104	3831.39	292.331	0.2369	13.5943	93	11	0	19	4.328	0.21053	4	0	0	0.88866	0.911162	21.1845	4.32802
Da_WG_P_13_A_14	H2BFWT	158983	NM_001002916	301	334.385	161364	494.523	1.2225	58.3422	24.4162	3441.31	9.9239	336779	241.821	412039	237.677	132	4975.89	579.237	0.43854	16.5294	120	11	1	6	1.9934	0.33333	2	0	0	0.7601	0.664452	39.8671	1.99336
Da_WG_P_13_A_15	ANAPC13	25847	NM_015391	370	314.738	167829	547.644	1.2161	56.7459	23.9213	3625.33	11.1676	307227	292.256	391845	287.381	135	7739.01	442.958	0.36486	16.2158	121	13	1	6	1.6216	0.33333	2	0	0	0.91358	0.540541	32.7027	1.62162
Da_WG_P_13_A_16	RBM18	92400	NM_033117	351	307.427	154098	510.7	1.2357	55.6809	23.113	2949.77	9.3878	238122	200.585	298146	198.248	98	3094.67	371.969	0.2792	15.2772	93	3	1	2	0.5698	0	0	0	0	0	0	26.4957	0.569801
Da_WG_P_13_A_17	CGB2	114336	NM_033378	365	343.619	158311	472.152	1.2471	58.6219	24.1813	3829.5	10.554	325784	188.752	387752	187.585	95	3281.71	310.443	0.26027	14.2316	91	4	0	8	2.1918	0.125	1	0	0	0.48026	0.273973	24.9315	2.19178
Da_WG_P_13_A_18	SCOC	60592	NM_032547	366	301.221	156075	529.565	1.2268	55.3251	23.359	3055.85	9.7766	291200	266.843	368492	264.239	155	7824.64	474.502	0.4235	15.7244	137	17	1	2	0.54645	0	0	0	0	0	0	37.4317	0.546448
Da_WG_P_13_A_19	BANP	54971	NM_079837	255	337.427	162676	493.583	1.2275	58.4353	24.4542	3808.56	10.8004	379546	208.978	452133	209.878	105	6151.98	440.741	0.41176	15.4528	99	6	0	4	1.5686	0	0	0	0	0	0	38.8235	1.56863
Da_WG_P_13_A_20	HRASLS2	54979	NM_017878	388	350.776	156871	456.091	1.2247	59.8067	24.8571	3413.52	9.3697	384015	248.374	463246	242.62	145	5317.6	504.972	0.37371	14.8299	135	9	1	4	1.0309	0.75	3	0	0	2.0069	0.773196	34.7938	1.03093
Da_WG_P_13_A_21	NAP1L2	4674	NM_021963	331	337.668	157269	477.512	1.2328	58.2628	24.3387	3879.55	10.9964	405202	255.298	487103	252.629	152	9517.99	523.298	0.45921	18.1613	139	12	1	8	2.4169	0.375	2	1	0	0.81661	0.60423	41.994	2.41692
Da_WG_P_13_A_22	C7ORF26	79034	NM_024067	411	308.107	156975	521.797	1.2297	55.7859	23.2592	3304.83	10.5254	292573	266.426	364125	259.492	94	3582.64	377.132	0.22871	15.5938	83	10	1	7	1.7032	0.28571	2	0	0	1.2492	0.486618	20.1946	1.70316
Da_WG_P_13_B_03	CTTNBP2	83992	NM_033427	367	326.629	167309	529.2	1.2249	57.5068	24.1754	4333.86	12.3662	359723	291.488	447166	284.288	174	10727.1	524.101	0.47411	18.5511	156	17	1	9	2.4523	0.44444	4	0	0	0.93742	1.08992	42.5068	2.45232
Da_WG_P_13_B_04	STARD4	134429	NM_139164	302	316.715	160787	516.051	1.2209	56.904	24.0262	3811.77	11.2816	381752	255.481	464517	254.413	116	7214.9	494.484	0.38411	15.2167	109	5	2	3	0.99338	0	0	0	0	0	0	36.0927	0.993377
Da_WG_P_13_B_05	MOBP	4336	NM_182935	286	321.056	163975	526.642	1.2222	57.1503	24.2459	4032.09	11.8746	469865	310.795	566723	308.194	135	11175.6	551.402	0.47203	17.4	108	19	7	4	1.3986	1.25	3	1	1	2.6481	1.04895	37.7622	1.3986
Da_WG_P_13_B_06	IFRD1	3475	NM_001550	330	320.173	165951	529.64	1.2424	56.6303	23.4735	3723.37	11.0597	360088	275.083	442656	270.688	118	6747.19	411.453	0.35758	16.0667	110	8	0	6	1.8182	0	0	0	0	0	0	33.3333	1.81818
Da_WG_P_13_B_07	PXMP2	5827	NM_018663	384	311.456	160883	530.591	1.2349	56.0339	23.2976	3271.79	10.1841	336679	292.328	420253	287.223	171	8911.09	545.609	0.44531	16.237	158	13	0	3	0.78125	0	0	0	0	0	0	41.1458	0.78125
Da_WG_P_13_B_08	POLR2J3	548644	NM_001097615	330	317.633	163130	528.204	1.2253	56.7364	23.902	3234.58	9.9182	354823	265.293	435746	262.499	147	6674.22	578.635	0.44545	17.5302	130	15	2	6	1.8182	0.5	2	1	0	1.1224	0.606061	39.3939	1.81818
Da_WG_P_13_B_09	LACE1	246269	NM_145315	337	315.499	158643	512.867	1.2316	56.4451	23.7581	3444.16	10.1794	380661	263.219	462244	260.092	150	8062.93	524.789	0.4451	15.755	134	15	1	7	2.0772	1	6	1	0	2.2467	1.78042	39.7626	2.07715
Da_WG_P_13_B_10	HIST3H3	8290	NM_003493	332	322.334	162184	517.685	1.2339	56.8795	23.8627	3478.34	10.2366	372314	262.396	452154	258.009	171	6760.51	605.111	0.51506	15.5029	152	19	0	5	1.506	0.4	2	0	0	0.77661	0.60241	45.7831	1.50602
Da_WG_P_13_B_11	TATDN1	83940	NM_032026	257	319.292	156166	505.103	1.2304	56.7004	24.0113	2827.55	8.9095	378282	234.464	451114	232.748	149	10530.2	542.58	0.57977	17.5769	131	16	2	0	0		0	0	0		0	50.9728	0
Da_WG_P_13_B_12	RAB39B	116442	NM_171998	332	331.238	156084	487.05	1.2203	58.0934	24.3406	3461.87	10.2699	350044	206.847	416239	205.279	70	3157.19	296.718	0.21084	15.4	67	3	0	3	0.90361	0.33333	1	0	0	1.581	0.301205	20.1807	0.903614
Da_WG_P_13_B_13	LOC728137	728137	NM_001077697	305	361.705	166225	468.747	1.2241	60.5803	25.3217	3863.38	10.357	541161	326.21	652925	320.234	161	9767.25	688.917	0.52787	16.0429	138	19	2	6	1.9672	0.5	3	0	0	0.9472	0.983607	45.2459	1.96721
Da_WG_P_13_B_14	HOOK3	84376	NM_032410	424	311.465	162683	536.558	1.2306	56.1061	23.3814	3259.01	10.1188	307101	252.434	382973	249.725	99	3234.07	321.913	0.23349	16.79	90	9	0	4	0.9434	0.75	2	1	0	3.2121	0.471698	21.2264	0.943396
Da_WG_P_13_B_15	UBXD2	23190	NM_014607	351	305.613	160864	537.49	1.2276	55.6524	23.3965	3039.54	9.7153	395314	331.513	490731	325.279	146	8558.89	521.937	0.41595	15.0473	129	17	0	4	1.1396	0	0	0	0	0	0	36.7521	1.1396
Da_WG_P_13_B_16	LANCL2	55915	NM_018697	316	305.725	159029	532.051	1.2315	55.5032	23.1643	3261.44	10.6208	327608	252.079	404117	249.761	139	5699.94	553.051	0.43987	15.9643	125	13	1	7	2.2152	0.42857	3	0	0	0.97431	0.949367	39.557	2.21519
Da_WG_P_13_B_17	KIAA1797	54914	NM_017794	302	345.649	164654	492.921	1.2072	59.4735	25.1231	4055.71	10.9958	399410	229.276	477659	228.532	115	5980.9	370.156	0.38079	15.395	103	10	2	5	1.6556	0.2	1	0	0	0.52522	0.331126	34.106	1.65563
Da_WG_P_13_B_18	PCDHA3	56145	NM_031497	390	312.172	158629	519.221	1.2305	56.2128	23.5761	3223.97	10.1432	341677	260.893	418545	256.644	147	5412.56	414.479	0.37692	14.906	137	8	2	5	1.282	0.2	1	0	0	0.53061	0.25641	35.1282	1.28205
Da_WG_P_13_B_19	SDK1	221935	NM_001079653	359	277.189	160262	592.999	1.2238	53.0613	22.5821	3292.25	11.4623	339162	308.595	424949	307.045	118	6252.6	454.065	0.32869	14.475	111	7	0	8	2.2284	0	0	0	0	0	0	30.9192	2.22841
Da_WG_P_13_B_20	LRIG3	121227	NM_153377	418	321.682	160600	514.908	1.2168	57.3852	24.2274	3551.25	10.5719	283042	219.368	348035	214.887	205	7091.25	467.698	0.49043	15.8221	179	25	1	9	2.1531	0.33333	3	0	0	0.67968	0.717703	42.823	2.15311
Da_WG_P_13_B_21	ZNF2	7549	NM_001017396	450	340.189	152069	461.098	1.1975	59.3022	24.9519	3449.83	9.877	419389	282.995	507738	276.919	168	6156.92	422.841	0.37333	14.1059	153	14	1	5	1.1111	0.6	3	0	0	1.6071	0.666667	34	1.11111
Da_WG_P_13_B_22	MDFI	4188	NM_005586	363	412.631	161671	408.493	1.2141	64.8044	26.7932	3970.53	9.5338	506563	283.596	610243	277.538	173	9625.67	621.755	0.47658	15.3977	159	13	1	4	1.1019	0.5	2	0	0	1.0491	0.550964	43.8017	1.10193
Da_WG_P_13_C_03	SUHW3	55609	NM_017666	419	316.864	177759	570.374	1.2356	56.5847	23.5911	3513.72	10.994	315584	266.275	397588	264.127	164	7063.09	528.211	0.39141	17.4398	153	9	2	4	0.95465	0	0	0	0	0	0	36.5155	0.954654
Da_WG_P_13_C_04	SLU7	10569	NM_006425	408	337.029	168531	513.829	1.2268	58.3333	24.4114	8555.65	19.5603	416789	287.919	508811	285.298	130	6944.72	419.636	0.31863	14.9313	121	9	0	24	5.8823	0.41667	9	1	0	1.3077	2.20588	29.6569	5.88235
Da_WG_P_13_C_05	ZNF141	7700	NM_003441	284	341.102	179317	539.236	1.2261	58.8556	24.6325	3952.43	11.1701	381861	249.475	466377	249.519	133	8889.16	558.105	0.46831	15.7664	123	9	1	6	2.1127	0.66667	4	0	0	1.4236	1.40845	43.3099	2.11268
Da_WG_P_13_C_06	OR11A1	26531	NM_013937	452	304.091	172868	587.24	1.2343	55.3164	23.141	3776.66	11.6811	366225	294.086	454465	293.576	186	7414.73	523.113	0.4115	17.9259	160	23	3	10	2.2124	0.3	2	1	0	0.72903	0.442478	35.3982	2.21239
Da_WG_P_13_C_07	OR7A10	390892	NM_001005190	344	332.224	164929	511.917	1.217	58.2849	24.5644	3786.71	10.9358	414490	240.516	493394	238.635	165	8353.69	507.354	0.47965	16.509	154	11	0	4	1.1628	0.5	1	1	0	1.0424	0.290698	44.7674	1.16279
Da_WG_P_13_C_08	OR51G1	79324	NM_001005237	315	316.438	180803	587.637	1.2031	57.2921	23.9604	3642.35	11.0716	224856	183.975	287421	186.843	121	4817.96	416.306	0.38413	15.9431	106	14	1	6	1.9048	0.5	3	0	0	1.3017	0.952381	33.6508	1.90476
Da_WG_P_13_C_09	C21ORF91	54149	NM_001100421	202	308.743	183028	617.159	1.2241	55.8861	23.2593	4332.81	12.8316	425699	264.147	509903	266.945	74	7827.86	456.194	0.36634	14.72	66	8	0	9	4.4554	0.22222	2	0	0	0.60661	0.990099	32.6733	4.45545
Da_WG_P_13_C_10	MICA	4276	NM_000247	203	269.044	166970	656.386	1.2179	52.197	22.1696	3465.4	12.2143	390671	326.139	501429	348.323	75	14080.7	847.271	0.36946	18.0267	65	9	1	2	0.98522	0.5	1	0	0	1.3533	0.492611	32.0197	0.985222
Da_WG_P_13_C_11	FYCO1	79443	NM_024513	357	339.403	158919	484.016	1.237	58.3193	24.4096	3062.11	8.8529	485702	267.793	574295	264.957	108	5503.68	407.796	0.30252	14	102	6	0	3	0.84034	0.33333	1	0	0	1.1019	0.280112	28.5714	0.840336
Da_WG_P_13_C_12	SEMA4A	64218	NM_022367	412	308.432	164975	550.333	1.2343	55.8277	23.428	3227.28	10.0929	349396	264.305	430986	263.167	156	7216.4	475.163	0.37864	15.15	141	15	0	7	1.699	0.71429	4	1	0	1.8865	0.970874	34.2233	1.69903
Da_WG_P_13_C_13	DSCR2	8624	NM_203433	436	312.913	164891	540.456	1.2322	56.2225	23.5285	3337.44	10.1686	344029	252.497	421271	249.682	94	4027.34	308.182	0.2156	14.3474	90	4	0	4	0.91743	0.5	2	0	0	2.3192	0.458716	20.6422	0.917431
Da_WG_P_13_C_14	PSCD1	9267	NM_017456	358	301.888	167226	574.7	1.2413	55.0056	22.8748	3518.76	11.2135	316047	249.031	397894	254.646	197	10726.7	557.777	0.55028	16.6193	166	27	4	9	2.514	0.66667	5	1	0	1.2115	1.39665	46.3687	2.51397
Da_WG_P_13_C_15	ATOH8	84913	NM_032827	436	313.459	162361	531.631	1.2403	56.0596	23.4333	3177.04	9.9452	347060	254.109	425260	252.782	185	5481.06	599.444	0.42431	17.254	174	10	1	5	1.1468	0	0	0	0	0	0	39.9083	1.14679
Da_WG_P_13_C_16	SNX3	8724	NM_152827	394	335.142	167937	515.913	1.239	57.8579	23.915	3530.09	10.1594	301484	204.865	366718	202.367	143	3993.68	380.55	0.36294	16.4097	130	11	2	8	2.0305	0.375	3	0	0	1.0332	0.761421	32.9949	2.03046
Da_WG_P_13_C_17	VSIG4	11326	NM_007268	342	304.129	175943	597.512	1.2197	55.731	23.4925	2825.55	9.2107	349591	290.548	439437	289.751	116	7127.54	474.801	0.33918	15.7107	107	8	1	2	0.58479	0	0	0	0	0	0	31.2865	0.584795
Da_WG_P_13_C_18	FOXD4L3	387054	NM_199358	531	312.083	163306	536.312	1.2228	56.275	23.7182	2911.97	9.3142	303358	266.746	385087	265.211	196	6330.39	429.862	0.36912	14.5477	178	18	0	1	0.18832	0	0	0	0	0	0	33.5217	0.188324
Da_WG_P_13_C_19	CNKSR2	22866	NM_014927	440	337.616	173991	526.077	1.2208	58.6773	24.5416	3544.11	10.1939	334149	252.896	416591	250.526	144	5664.43	380.308	0.32727	14.5306	132	11	1	5	1.1364	0	0	0	0	0	0	30	1.13636
Da_WG_P_13_C_20	UNC13B	10497	NM_006377	446	320.312	165659	525.444	1.2348	56.7691	23.8111	4885.91	13.3021	436228	304.332	529551	301.81	244	11741.8	610.939	0.54709	16.8496	206	34	4	17	3.8117	0.35294	6	0	0	0.64513	1.34529	46.1883	3.81166
Da_WG_P_13_C_21	TMEM14C	51522	NM_016462	401	315.768	161844	523.968	1.2374	56.3491	23.3157	3275.68	10.1966	285524	208.897	348740	206.204	163	7329.65	461.134	0.40648	17.1273	148	14	1	5	1.2469	0.8	3	1	0	1.9681	0.74813	36.9077	1.24688
Da_WG_P_13_C_22	SLC7A2	6542	NM_001008539	190	303.932	176808	600.114	1.2158	55.6526	23.4899	3332.98	10.8168	283229	225.327	354833	229.226	55	5095.35	440.485	0.28947	17.5965	51	4	0	4	2.1053	0.25	1	0	0	0.86364	0.526316	26.8421	2.10526
Da_WG_P_13_D_03	RIMS2	9699	NM_014677	430	306.128	166876	559.256	1.2377	55.3977	23.1542	3576.74	11.1326	332351	263.955	409293	260.435	150	6585.66	385.201	0.34884	16.8105	136	13	1	10	2.3256	0.5	5	0	0	1.4333	1.16279	31.6279	2.32558
Da_WG_P_13_D_04	SSFA2	6744	NM_006751	409	305.117	177561	596.841	1.2163	55.846	23.5214	3200.31	10.3159	318659	280.061	400662	276.59	157	7006.06	450.439	0.38386	17.7911	136	18	3	6	1.467	0.5	3	0	0	1.3026	0.733496	33.2518	1.46699
Da_WG_P_13_D_05	NOG	9241	NM_005450	481	321.383	176814	561.001	1.2177	57.3597	24.0684	3777.23	11.5824	368002	306.977	461258	299.401	182	7880.05	464.967	0.37838	16.9348	170	11	1	8	1.6632	0.5	4	0	0	1.3214	0.831601	35.343	1.6632
Da_WG_P_13_D_06	MYOM1	8736	NM_003803	433	296.684	170434	591.868	1.2277	54.8314	22.9478	3332.23	10.7586	315318	296.036	401453	292.862	192	4551.97	619.349	0.44342	17.099	171	21	0	9	2.0785	0.33333	3	0	0	0.75174	0.692841	39.4919	2.07852
Da_WG_P_13_D_07	ZNF229	7772	NM_014518	413	334.37	181703	571.183	1.2241	58.1792	24.3618	3441.2	10.0829	489650	334.185	596216	330.871	141	7097.05	426.028	0.3414	15.5734	124	15	2	3	0.72639	0	0	0	0	0	0	30.0242	0.726392
Da_WG_P_13_D_08	LRRC2	79442	NM_024750	496	308.581	165250	551.541	1.2401	55.631	23.1555	3142.9	9.8423	333860	280.607	417323	277.094	198	7543.14	432.69	0.39919	16.2663	175	20	3	5	1.0081	0.6	3	0	0	1.503	0.604839	35.2823	1.00806
Da_WG_P_13_D_09	OR2T35	403244	NM_001001827	412	316.274	172030	559.761	1.2307	56.4879	23.5712	3100.91	9.6146	337414	245.868	414282	244.922	124	5670.34	400.865	0.30097	14.616	113	11	0	3	0.72816	0.33333	1	0	0	1.1075	0.242718	27.4272	0.728155
Da_WG_P_13_D_10	NEUROD2	4761	NM_006160	410	321.732	174698	560.806	1.2229	57.2268	23.8493	3348.19	10.268	344768	261.239	424654	256.772	168	4868.5	506.036	0.40976	16.3647	150	13	3	7	1.7073	0.14286	1	0	0	0.34864	0.243902	36.5854	1.70732
Da_WG_P_13_D_11	RPL32	6161	NM_000994	355	329.456	161616	507.221	1.2266	57.7746	24.2558	3248.34	9.8691	457861	274.813	548052	273.629	220	10385.9	683.362	0.61972	17.6261	183	32	4	6	1.6901	0.5	3	0	0	0.80682	0.84507	51.5493	1.69014
Da_WG_P_13_D_12	C10ORF111	221060	NM_153244	494	296.842	165238	569.74	1.2411	54.5466	22.772	2758	9.3112	274885	251.167	348673	249.463	174	4008.33	453.598	0.35223	15.931	164	9	1	3	0.60729	0.33333	1	0	0	0.94636	0.202429	33.1984	0.607287
Da_WG_P_13_D_13	SGCZ	137868	NM_139167	419	317.902	172230	556.719	1.2303	56.5107	23.4442	3162.45	9.717	343401	261.898	423204	258.261	138	6046.82	387.842	0.32936	17.0286	121	17	0	5	1.1933	0.6	3	0	0	1.8217	0.71599	28.8783	1.19332
Da_WG_P_13_D_14	PRY2	442862	NM_001002758	414	320.737	169348	540.7	1.2176	57.2126	24.0071	2875.53	9.0121	344473	256.621	425693	256.607	181	6026.77	566.365	0.4372	18.2912	163	16	2	1	0.24155	2	1	1	0	4.5746	0.241546	39.372	0.241546
Da_WG_P_13_D_15	OR2G2	81470	NM_001001915	300	339.307	172611	533.08	1.2282	58.6133	24.6314	3773.01	10.6914	489555	311.867	590526	308.323	130	8013.21	609.211	0.43333	17.1908	118	11	1	5	1.6667	0.4	2	0	0	0.92308	0.666667	39.3333	1.66667
Da_WG_P_13_D_16	CYR61	3491	NM_001554	437	317.174	169739	547.556	1.2298	56.6339	23.5686	3089.08	9.5099	316832	242.205	392891	240.448	184	3851.49	586.069	0.42105	16.7151	166	17	1	2	0.45767	1	2	0	0	2.375	0.457666	37.9863	0.457666
Da_WG_P_13_D_17	VIP	7432	NM_194435	327	300.557	169240	576.417	1.2286	55.2202	23.1603	3178.07	10.1268	274335	218.764	342019	221.009	131	5259.51	508.163	0.40061	17.5038	120	10	1	3	0.91743	0.33333	1	0	0	0.83206	0.30581	36.6972	0.917431
Da_WG_P_13_D_18	RSHL2	83861	NM_031924	495	333.135	165946	511.721	1.2246	58.1172	24.2401	3265.82	9.5729	296183	235.119	368689	231.062	160	4453.76	409.65	0.32323	16.5031	153	7	0	3	0.60606	0.66667	2	0	0	2.0625	0.40404	30.9091	0.606061
Da_WG_P_13_D_19	MAPK8IP1	9479	NM_005456	451	330.324	164196	512.631	1.2311	57.7517	24.1061	3320.53	9.7142	283370	216.627	354244	216.643	180	7216.75	379.175	0.39911	17.6831	164	14	2	4	0.88692	0.5	2	0	0	1.2528	0.443459	36.3636	0.886918
Da_WG_P_13_D_20	VBP1	7411	NM_003372	369	324.141	159512	504.013	1.24	57.0325	23.8744	3444.62	10.0761	382150	240.26	457958	237.227	158	6762.98	438.727	0.42818	14.5217	148	9	1	5	1.355	0.6	3	0	0	1.4013	0.813008	40.1084	1.35501
Da_WG_P_13_D_21	LMAN2L	81562	NM_030805	444	318.347	164529	531.693	1.2185	56.9887	23.9952	3422.18	10.3409	343414	277.153	429472	275.269	137	4873.57	426.303	0.30856	16.2409	124	13	0	8	1.8018	0.5	4	0	0	1.6204	0.900901	27.9279	1.8018
Da_WG_P_13_D_22	CTNNA2	1496	NM_004389	494	317.16	157121	507.636	1.2369	56.4757	23.6971	3380.31	10.2917	381522	289.376	465847	282.884	205	7637.51	598.251	0.41498	18.2308	194	11	0	8	1.6194	0.5	4	0	0	1.2049	0.809717	39.2713	1.61943
Da_WG_P_13_E_03	COL10A1	1300	NM_000493	259	343.236	178842	550.639	1.2253	58.8224	24.6208	4920.64	13.2962	471261	296.6	569227	294.619	100	8054.47	483.354	0.3861	15.505	88	12	0	9	3.4749	0.44444	4	0	0	1.1511	1.5444	33.9768	3.4749
Da_WG_P_13_E_04	BIK	638	NM_001197	321	322.573	177745	569.196	1.2276	57.2181	23.7695	3829.36	11.2938	368898	278.308	449156	272.004	118	7075.84	396.423	0.3676	16.9174	111	7	0	6	1.8692	0.16667	1	0	0	0.45339	0.311526	34.5794	1.86916
Da_WG_P_13_E_05	TSGA13	114960	NM_052933	339	321.357	168376	535.649	1.2238	57.1888	24.1683	3736.3	11.2834	341280	267.103	419723	261.606	128	6433.07	426.016	0.37758	14.9924	117	11	0	8	2.3599	0.375	3	0	0	0.99316	0.884956	34.5133	2.35988
Da_WG_P_13_E_06	CALB2	794	NM_007088	353	366.385	172881	499.709	1.2118	61.17	25.7158	4495.61	11.8705	545213	320.059	650815	314.796	148	6103.07	560.315	0.41926	14.9933	134	13	1	9	2.5496	0.11111	1	0	0	0.26502	0.283286	37.9603	2.54958
Da_WG_P_13_E_07	RAPGEF4	11069	NM_007023	329	336.553	164903	501.916	1.2403	58.0304	24.1336	3777.74	10.7811	416713	317.584	508878	310.64	110	7617.61	392.859	0.33435	15.1739	94	13	1	6	1.8237	0.5	3	0	0	1.4954	0.911854	28.5714	1.82371
Da_WG_P_13_E_08	GREB1	9687	NM_148903	339	309.516	166018	552.886	1.2339	55.8407	23.5444	4062.52	12.0978	423459	348.119	527727	343.045	137	8760.35	533.543	0.40413	15.7971	124	12	1	9	2.6549	0.77778	6	1	0	1.9246	1.76991	36.5782	2.65487
Da_WG_P_13_E_09	ZNF584	201514	NM_173548	301	330.914	171530	534.36	1.2379	57.7243	24.1135	3694.95	10.6885	378426	265.543	461772	261.321	159	6293.31	671.012	0.52824	15.5652	147	10	2	6	1.9934	0.5	3	0	0	0.94654	0.996678	48.8372	1.99336
Da_WG_P_13_E_10	MGC35295	219995	NM_152717	284	348.077	166614	489.774	1.2395	59.0669	24.4237	3902.94	11.0805	394158	226.215	471830	225.851	150	8282.17	518.228	0.52817	16.9408	138	12	0	6	2.1127	0.5	3	0	0	0.94667	1.05634	48.5915	2.11268
Da_WG_P_13_E_11	APOL5	80831	NM_030642	288	325.247	170653	541.274	1.2226	57.6319	23.8585	3116.7	9.3737	422304	303.465	517460	299.822	115	9159.48	534.657	0.39931	17.1441	104	10	1	3	1.0417	0.33333	1	0	0	0.83478	0.347222	36.1111	1.04167
Da_WG_P_13_E_12	DIAPH1	1729	NM_005219	269	309.647	172064	582.349	1.2311	55.8662	23.2961	3691.59	11.3069	356528	263.494	440594	262.261	103	6277.79	537.165	0.3829	17.8208	96	7	0	5	1.8587	1	4	1	0	2.6117	1.48699	35.6877	1.85874
Da_WG_P_13_E_13	SYPL2	284612	NM_001040709	149	325.128	162579	508.186	1.2171	57.6309	24.3298	3376.22	10.1023	420405	279.914	511915	279.157	84	9318.65	698.449	0.56376	20.5357	74	8	2	1	0.67114	1	1	0	0	1.7738	0.671141	49.6644	0.671141
Da_WG_P_13_E_14	FLJ40722	285966	NM_173678	582	318.23	159483	515.905	1.2431	56.4588	23.5226	3301.37	10.1689	313587	286.846	387789	277.599	249	5067.59	614.741	0.42784	16.619	233	14	2	4	0.68729	0.25	1	0	0	0.58434	0.171821	40.0344	0.687285
Da_WG_P_13_E_15	EPN1	29924	NM_013333	238	308.513	176645	586.63	1.2056	56.5168	23.9886	2946.94	9.5689	341312	262.057	425496	264.333	81	7205.86	456.209	0.34034	17.6747	71	10	0	2	0.84034	0	0	0	0	0	0	29.8319	0.840336
Da_WG_P_13_E_16	NAPG	8774	NM_003826	275	320.931	169174	552.035	1.2187	57.1709	24.0897	3916.76	11.3535	289332	218.432	358642	218.636	118	5709.77	477.434	0.42909	16.7851	107	10	1	5	1.8182	0.8	4	0	0	1.8644	1.45455	38.9091	1.81818
Da_WG_P_13_E_17	SATB2	23314	NM_015265	411	301	155752	534.6	1.2355	54.9951	22.9839	2736.46	9.0703	294760	272.063	370267	267.928	154	4302.89	455.431	0.3747	15.8141	133	17	3	2	0.48662	0	0	0	0	0	0	32.3601	0.486618
Da_WG_P_13_E_18	TAS2R46	259292	NM_176887	376	314.218	158835	517.834	1.2362	56.258	23.4773	3212.69	9.857	316722	281.437	398743	276.185	133	6566.62	391.159	0.35372	16.5852	120	12	1	3	0.79787	0.66667	2	0	0	1.8847	0.531915	31.9149	0.797872
Da_WG_P_13_E_19	MACF1	23499	NM_012090	312	317.622	162682	535.505	1.2139	56.9712	24.1744	3303.05	10.3477	354001	276.573	438287	274.058	150	8982.85	457.705	0.48077	17.8562	129	20	1	3	0.96154	0	0	0	0	0	0	41.3462	0.961538
Da_WG_P_13_E_20	RBMY1D	378949	NM_001006120	336	304.818	172168	579.169	1.2239	55.6458	23.2349	3234.27	10.1707	299921	273.938	381368	270.979	138	5731.38	527.684	0.41071	16.2676	131	7	0	3	0.89286	1	3	0	0	2.4348	0.892857	38.9881	0.892857
Da_WG_P_13_E_21	CSRP1	1465	NM_004078	274	307.493	160607	543.915	1.2316	55.6277	23.5044	3009.59	9.6833	343716	286.794	426154	281.579	118	7049.19	469.503	0.43066	14.975	106	11	1	1	0.36496	0	0	0	0	0	0	38.6861	0.364964
Da_WG_P_13_E_22	ROPN1B	152015	NM_001012337	335	318.809	165579	537.968	1.211	57.3284	24.0852	3238.25	9.9396	317435	276.014	400244	271.908	156	8474.8	486.452	0.46567	16.3654	136	17	2	3	0.89552	0.33333	1	0	0	0.71581	0.298507	40.597	0.895522
Da_WG_P_13_F_03	HMGB3	3149	NM_005342	224	327.603	174995	549.272	1.2035	58.2143	24.8206	4911.42	13.9056	501611	350.321	612325	347.39	118	13197.4	622.026	0.52679	16.7083	103	14	1	5	2.2321	0.8	3	1	0	1.5186	1.33929	45.9821	2.23214
Da_WG_P_13_F_04	KIAA1706	80820	NM_030636	301	335.166	173516	529.558	1.2271	58.2757	24.3392	4606.9	13.4004	459341	305.021	557493	300.918	137	8642.46	521.29	0.45515	15.2374	121	15	1	15	4.9834	0.6	8	1	0	1.3182	2.65781	40.1993	4.98339
Da_WG_P_13_F_05	MMD	23531	NM_012329	351	306.595	163037	548.435	1.2252	55.7863	23.505	3530.2	11.2234	407125	326.335	499586	319.516	159	9236.75	533.012	0.45299	16.1125	147	12	0	4	1.1396	0.5	2	0	0	1.1038	0.569801	41.8803	1.1396
Da_WG_P_13_F_06	DUPD1	338599	NM_001003892	323	330.003	177750	553.893	1.2352	57.7214	23.9938	3878.43	11.316	420308	288.397	513770	287.64	137	8638.19	515.774	0.42415	16.9065	125	12	0	7	2.1672	0.71429	5	0	0	1.6841	1.54799	38.6997	2.16718
Da_WG_P_13_F_07	TNFAIP2	7127	NM_006291	319	323.238	174587	555.105	1.2164	57.4702	24.1409	4436.87	12.7938	425177	302.131	518028	299.004	146	11052	567.738	0.45768	18.4527	124	19	3	9	2.8213	0.44444	3	1	0	0.97108	0.940439	38.8715	2.82132
Da_WG_P_13_F_08	GFRA2	2675	NM_001495	326	333.046	168685	522.968	1.2302	57.9755	24.2996	3574.17	10.445	373538	295.158	463358	288.633	107	6647.66	346.199	0.32822	15.7477	94	12	1	4	1.227	0.5	1	1	0	1.5234	0.306748	28.8344	1.22699
Da_WG_P_13_F_09	CABP5	56344	NM_019855	386	323.244	157737	503.216	1.2283	57.1839	23.8047	3333.99	10.2289	329313	268.948	413181	265.386	108	4740.04	301.02	0.27979	16.4128	100	8	0	5	1.2953	0.2	1	0	0	0.71481	0.259067	25.9067	1.29534
Da_WG_P_13_F_10	LAIR2	3904	NM_021270	390	318.656	172895	556.56	1.2342	56.6231	23.6438	3613.97	10.6939	399832	282.388	487302	278.865	155	5791.49	522.101	0.39744	16.7436	141	14	0	8	2.0513	0.5	3	1	0	1.2581	0.769231	36.1538	2.05128
Da_WG_P_13_F_11	FLJ26443	400165	NM_207440	346	314.659	171383	562.891	1.2256	56.5376	23.6993	3056.17	9.9495	290017	259.202	366449	254.684	139	6172.85	456.958	0.40173	18.5524	125	13	1	3	0.86705	0	0	0	0	0	0	36.1272	0.867052
Da_WG_P_13_F_12	IPO9	55705	NM_018085	302	313.295	161679	525.236	1.2264	56.4371	23.713	3900.54	11.5494	377115	268.556	460811	266.721	127	7184.24	426.698	0.42053	16.0313	117	10	0	7	2.3179	0.42857	3	0	0	1.0191	0.993377	38.7417	2.31788
Da_WG_P_13_F_13	CCNDBP1	23582	NM_037370	229	327.301	167643	531.242	1.2279	57.5852	24.1526	3331.58	10.0668	459412	292.321	555256	291.635	85	8115.94	399.949	0.37118	16.7558	76	6	1	1	0.43668	0	0	0	0	0	0	33.1878	0.436681
Da_WG_P_13_F_14	ZNF311	282890	NM_001010877	345	318.061	161515	520.175	1.2352	56.5391	23.6037	3477.5	10.6321	380616	303.6	467514	296.165	136	7376.15	450.054	0.3942	15.4348	126	9	1	6	1.7391	0.16667	1	0	0	0.42279	0.289855	36.5217	1.73913
Da_WG_P_13_F_15	FLJ40298	129852	NM_001100396	285	323.544	160911	508.729	1.2386	56.8526	23.6759	3932.33	11.6492	399729	257.621	481764	256.24	97	6103.51	411.441	0.34035	15.59	92	5	0	6	2.1053	0.33333	2	0	0	0.97938	0.701754	32.2807	2.10526
Da_WG_P_13_F_16	OR5H1	26341	NM_001005338	355	302.231	155394	531.524	1.2545	54.7521	22.7023	3258.03	10.4391	353288	284.427	436259	280.667	129	7117.79	462.181	0.36338	15.4545	119	9	1	4	1.1268	0.25	1	0	0	0.68798	0.28169	33.5211	1.12676
Da_WG_P_13_F_17	GREM1	26585	NM_013372	314	316.299	161798	525.562	1.2211	56.742	23.9051	3169.89	9.7383	334756	251.484	414163	249.911	147	6462.28	530.408	0.46815	18.8212	129	16	2	3	0.95541	0.66667	2	0	0	1.424	0.636943	41.0828	0.955414
Da_WG_P_13_F_18	FAM47E	100129583	NM_001136570	377	300.634	159279	541.137	1.2318	55.1194	22.8642	2654.93	8.879	323355	290.654	411395	289.903	90	4545.44	300.728	0.23873	15.5222	82	7	1	2	0.5305	0	0	0	0	0	0	21.7507	0.530504
Da_WG_P_13_F_19	STMN1	3925	NM_203399	351	299.519	159412	544.23	1.23	55.0427	23.1778	3306.91	10.7219	363659	308.432	455300	306.655	118	6183.15	381.294	0.33618	14.1597	103	13	2	8	2.2792	0.5	3	1	0	1.4873	0.854701	29.3447	2.2792
Da_WG_P_13_F_20	C11ORF24	53838	NM_022338	364	301.341	167195	575.109	1.2087	55.7033	23.6896	3571.49	11.2683	371951	320.512	468112	319.044	196	10766.5	577.303	0.53846	16.5377	168	23	4	9	2.4725	0.44444	4	0	0	0.8254	1.0989	46.1538	2.47253
Da_WG_P_13_F_21	LOC284361	284361	NM_206538	306	294.961	162095	575.175	1.2325	54.4902	23.1768	2678.68	9.153	309427	258.51	384929	255.778	153	7325.15	538.585	0.5	17.8105	124	23	4	1	0.3268	1	1	0	0	2	0.326797	40.5229	0.326797
Da_WG_P_13_F_22	MIZF	25988	NM_198971	350	335.874	160380	490.727	1.2266	58.3486	24.3525	3443.22	9.7525	348267	220.284	418812	218.466	222	10933.2	669.964	0.63429	18.2257	200	20	2	3	0.85714	0.33333	1	0	0	0.52553	0.285714	57.1429	0.857143
Da_WG_P_13_G_03	LOC96610	96610	NM_080926	190	374.821	176475	481.577	1.1997	62.2947	26.1589	3908.17	10.3315	742922	319.95	861538	319.998	108	12511.1	715.701	0.56842	16.6364	94	13	1	1	0.52632	0	0	0	0	0	0	49.4737	0.526316
Da_WG_P_13_G_04	KIAA1539	80256	NM_025182	286	382.892	177648	480.988	1.2308	62.0769	25.7331	6557.04	15.522	519034	229.718	603007	228.552	150	10063.8	552.662	0.52448	17.7467	140	9	1	13	4.5454	0.53846	6	1	0	1.0267	2.0979	48.951	4.54545
Da_WG_P_13_G_05	KIAA0195	9772	NM_014738	273	321.853	184064	587.962	1.2023	57.7546	24.3762	5164.32	15.4285	316902	249.993	398389	250.207	83	5144.75	348.529	0.30403	15.7711	80	3	0	13	4.7619	0.076923	1	0	0	0.25301	0.3663	29.304	4.7619
Da_WG_P_13_G_06	NANOS1	340719	NM_001009553	436	310.975	168981	556.8	1.2195	56.4014	23.7853	3410.67	10.6339	385554	315.241	474163	308.01	167	7419.29	463.529	0.38303	16.1988	155	12	0	7	1.6055	0.14286	1	0	0	0.37297	0.229358	35.5505	1.6055
Da_WG_P_13_G_07	DC2	58505	NM_021227	414	304.428	170703	583.282	1.2347	55.2633	23.0452	3957.34	12.2914	370182	307.555	462457	304.27	168	8816.15	488.1	0.4058	16.9471	152	15	1	10	2.4155	0.7	5	2	0	1.725	1.20773	36.715	2.41546
Da_WG_P_13_G_08	SERPINB7	8710	NM_001040147	462	320.078	185013	592.139	1.2195	57.026	23.985	3398.89	10.3577	292339	297.164	379804	293.181	166	4966.67	510.568	0.35931	17.9226	153	13	0	5	1.0822	0.4	2	0	0	1.1133	0.4329	33.1169	1.08225
Da_WG_P_13_G_09	PF4	5196	NM_002619	381	321.606	167701	536.243	1.2353	56.8478	23.6838	3529.95	10.6343	358616	263.057	446550	263.197	166	5195.72	570.09	0.4357	16.7857	150	13	3	7	1.8373	0.14286	1	0	0	0.32788	0.262467	39.3701	1.83727
Da_WG_P_13_G_10	C14ORF131	55778	NM_018335	411	306.582	164080	554.27	1.2295	55.635	23.4278	3207.33	10.0939	351159	263.604	434534	264.759	185	6225.38	585.434	0.45012	18.5532	168	16	1	7	1.7032	0.71429	5	0	0	1.5869	1.21655	40.8759	1.70316
Da_WG_P_13_G_11	PHLDA3	23612	NM_012396	456	300.423	165428	563.455	1.2358	54.9934	23.1929	3001.27	9.6823	333412	248.308	408222	246.665	176	5185.64	463.442	0.38597	15.2486	160	11	3	6	1.3158	0.33333	2	0	0	0.86364	0.438596	35.0877	1.31579
Da_WG_P_13_G_12	PALM2-AKAP2	445815	NM_147150	451	307.095	167013	561.357	1.2271	55.8226	23.5415	3358.1	10.5653	300070	269.129	383578	268.14	144	3977.82	393.441	0.31929	17.0207	123	17	3	9	1.9956	0.22222	2	0	0	0.69599	0.443459	27.2727	1.99557
Da_WG_P_13_G_13	ATOH1	474	NM_005172	526	315.323	165211	536.233	1.2281	56.4259	23.5682	3204.96	9.8237	337179	321.154	426515	312.279	179	6216.98	402.328	0.3403	15.2802	170	9	0	4	0.76046	0.5	2	0	0	1.4693	0.380228	32.3194	0.760456
Da_WG_P_13_G_14	SPON2	10417	NM_012445	467	316.724	166557	537.476	1.232	56.5996	23.9071	3618.52	10.5759	364968	287.81	449161	282.418	213	7006.5	613.479	0.4561	17.0461	191	19	3	8	1.7131	0.625	5	0	0	1.3703	1.07066	40.8994	1.71306
Da_WG_P_13_G_15	MRPL4	51073	NM_146387	340	338.812	190220	584.453	1.1783	59.7059	25.2294	2851.32	8.4777	315175	248.626	397404	249.489	113	8296.75	414.617	0.33235	19.3274	103	10	0	1	0.29412	0	0	0	0	0	0	30.2941	0.294118
Da_WG_P_13_G_16	CSHL1	1444	NM_022580	484	307.764	164014	556.452	1.2124	56.031	23.6997	2847.25	9.2528	324403	300.253	412964	296.973	190	7913.47	465.843	0.39256	16.9063	170	20	0	3	0.61984	0.66667	1	1	0	1.6983	0.206612	35.124	0.619835
Da_WG_P_13_G_17	ARID5A	10865	NM_006673	466	312.33	163366	540.959	1.2356	56.0193	23.4252	3083.47	9.5892	272280	227.191	341437	224.473	187	4609.42	459.697	0.40129	16.9474	166	19	2	7	1.5022	0.57143	4	0	0	1.424	0.858369	35.6223	1.50215
Da_WG_P_13_G_18	C17ORF38	146850	NM_001010855	336	358.051	165211	476.44	1.2224	60.2589	25.6215	4700.6	12.1397	366817	181.481	428167	180.06	173	4167.37	625.856	0.51488	17.104	152	16	5	15	4.4643	0.46667	6	1	0	0.90636	1.78571	45.2381	4.46429
Da_WG_P_13_G_19	MRPS33	51650	NM_053035	410	311.863	158558	521.207	1.2211	56.378	23.8036	3395.78	10.4438	337630	264.729	416727	261.861	179	8139.68	460.518	0.43659	16.9888	165	12	2	4	0.97561	0.25	1	0	0	0.57263	0.243902	40.2439	0.97561
Da_WG_P_13_G_20	LOC51252	51252	NM_016490	370	320.078	178137	561.918	1.2206	57.0351	23.9948	3093.45	9.4952	260740	223.559	328752	221.859	183	7805.48	502.206	0.4946	17.0324	158	22	3	3	0.81081	0.33333	1	0	0	0.67395	0.27027	42.7027	0.810811
Da_WG_P_13_G_21	TBCE	6905	NM_003193	422	348.761	160535	477.873	1.2176	59.7773	25.2195	4585.87	12.0507	522920	326.45	625014	319.3	180	9435.33	505.072	0.42654	17.1556	157	20	3	7	1.6588	0.57143	4	0	0	1.3397	0.947867	37.2038	1.65877
Da_WG_P_13_G_22	DCX	1641	NM_178153	401	300.429	164461	575.154	1.2268	55.0274	23.2106	3581.45	11.1026	347456	313.918	435162	308.836	130	6546.26	530.751	0.32419	17.2462	116	13	1	5	1.2469	0.4	2	0	0	1.2338	0.498753	28.9277	1.24688
Da_WG_P_13_H_03	BCOR	54880	NM_020926	338	335.899	187171	568.391	1.217	58.6361	24.3865	4379.62	12.2283	405313	287.562	497117	285.094	123	7975.22	442.325	0.3639	17.8943	116	6	1	7	2.071	0.28571	2	0	0	0.78513	0.591716	34.3195	2.07101
Da_WG_P_13_H_04	TIMELESS	8914	NM_003920	271	399.432	205363	516.968	1.2156	63.5461	26.393	6516.46	15.5004	566105	288.617	682798	287.173	162	13343.4	659.942	0.59779	18.6319	146	13	2	15	5.5351	0.66667	9	1	0	1.1152	3.32103	53.8745	5.53506
Da_WG_P_13_H_05	CD151	977	NM_139030	365	313.233	172674	567.099	1.2195	56.5288	23.8209	3241.46	10.2047	387885	282.646	479160	283.523	172	9667.3	619.16	0.47123	15.1029	150	20	1	5	1.3699	0.2	1	0	0	0.42442	0.273973	41.0959	1.36986
Da_WG_P_13_H_06	CHRD	8646	NM_177979	369	318.564	169616	545.857	1.2353	56.5637	23.5883	3626.35	10.9818	365940	285.424	453032	281.346	130	6586.13	394.803	0.3523	15.3359	119	11	0	7	1.897	0.42857	3	0	0	1.2165	0.813008	32.2493	1.89702
Da_WG_P_13_H_07	FSTL1	11167	NM_007085	407	290.826	169971	606.943	1.2199	54.4619	23.0288	3083.04	10.6596	377167	307.428	466916	304.988	190	11337.2	578.525	0.46683	19.4485	167	20	3	6	1.4742	0	0	0	0	0	0	41.0319	1.4742
Da_WG_P_13_H_08	OR5AU1	390445	NM_001004731	328	371.695	169668	479.864	1.2215	61.3537	25.8817	5865.64	14.6005	493230	244.305	581644	242.425	138	7977.82	451.362	0.42073	16.8633	126	10	2	7	2.1342	0.14286	1	0	0	0.33954	0.304878	38.4146	2.13415
Da_WG_P_13_H_09	NUP205	23165	NM_015135	352	374.506	173593	490.878	1.2055	62.0227	26.2126	4222.83	10.9832	559891	314.877	678861	313.146	152	8389.3	543.631	0.43182	14.5526	131	18	2	5	1.4205	0	0	0	0	0	0	37.2159	1.42045
Da_WG_P_13_H_10	C14ORF129	51527	NM_016472	391	321.427	168995	536.669	1.2228	57.133	23.8686	3735.81	10.9432	310465	229.936	384889	229.831	192	8399.57	455.545	0.49105	17.301	168	21	3	7	1.7903	0.71429	4	1	0	1.4546	1.02302	42.9668	1.79028
Da_WG_P_13_H_11	COL11A1	1301	NM_080630	387	331.62	167600	524.33	1.2217	58.1034	24.3276	3474.56	10.4708	363064	282.982	452111	279.757	166	5780.38	514.053	0.42894	18.7952	147	18	1	5	1.292	0.2	1	0	0	0.46626	0.258398	37.9845	1.29199
Da_WG_P_13_H_12	TBN	129685	NM_138572	440	317.27	163105	534.594	1.2104	56.9886	24.1867	3276.6	10.1461	363510	292.51	453730	289.629	166	6286.51	472.429	0.37727	15.7964	153	10	3	7	1.5909	0.57143	3	1	0	1.5146	0.681818	34.7727	1.59091
Da_WG_P_13_H_13	ZFYVE26	23503	NM_015346	415	321.627	163259	524.227	1.2292	56.9084	23.7616	3167.99	9.6419	375694	283.96	463166	278.821	160	6900.3	495.224	0.38554	17.8875	146	13	1	5	1.2048	0.4	2	0	0	1.0375	0.481928	35.1807	1.20482
Da_WG_P_13_H_14	PFN1	5216	NM_005022	305	320.452	166402	536.276	1.228	56.7607	23.9057	4073.08	11.6115	351214	253.049	431654	250.357	171	12006.5	596.398	0.56066	19.8902	160	10	1	9	2.9508	0.33333	3	0	0	0.59454	0.983607	52.459	2.95082
Da_WG_P_13_H_15	ZNF576	79177	NM_024327	322	312.711	180061	593.886	1.2142	56.472	24.0463	3857.16	11.6274	350598	249.887	431011	250.956	149	6924.75	517.472	0.46273	16.4067	134	15	0	7	2.1739	0.42857	3	0	0	0.92617	0.931677	41.6149	2.17391
Da_WG_P_13_H_16	RANBP17	64901	NM_022897	464	328.164	162398	506.903	1.234	57.5797	23.9873	3032.05	9.041	315521	235.528	387073	231.75	197	6002.02	477.835	0.42457	16.1523	184	13	0	3	0.64655	1.6667	3	2	0	3.9255	0.646552	39.6552	0.646552
Da_WG_P_13_H_17	LCE2B	26239	NM_014357	393	316.842	160161	524.716	1.235	56.4402	23.4723	2818.89	8.8103	298084	218.855	366768	217.864	194	5719.5	531.65	0.49364	17.0103	172	17	2	2	0.50891	0.5	1	0	0	1.0129	0.254453	43.7659	0.508906
Da_WG_P_13_H_18	NUMBL	9253	NM_004756	420	285.219	158550	572.792	1.2214	53.8476	22.9846	2921.53	9.6878	280792	249.361	352448	248.728	180	5872.27	507.849	0.42857	17.6684	165	13	2	7	1.6667	0.71429	4	1	0	1.6667	0.952381	39.2857	1.66667
Da_WG_P_13_H_19	MCART6	401612	NM_001012755	530	301.028	164544	567.434	1.2376	54.9604	23.0787	3849.02	11.7623	269109	256.906	336458	250.709	217	6467.58	404.816	0.40943	17.1937	196	19	1	13	2.4528	0.53846	7	0	0	1.3151	1.32075	36.9811	2.45283
Da_WG_P_13_H_20	SPATA2	9825	NM_006038	434	300.811	163409	560.805	1.2382	54.9539	22.939	3341.93	10.9205	495783	347.445	597214	342.913	234	11399.6	730.203	0.53917	13.9574	207	25	2	11	2.5346	0.36364	4	0	0	0.67444	0.921659	47.6959	2.53456
Da_WG_P_13_H_21	C10ORF65	112817	NM_138413	369	399.921	159156	412.028	1.1866	64.5881	27.6261	5523.72	13.199	630753	344.231	743502	335.282	152	4164.17	618.018	0.41192	16.3182	129	22	1	11	2.981	0.18182	2	0	0	0.44139	0.542005	34.9593	2.98103
Da_WG_P_13_H_22	FLJ43582	389649	NM_207412	349	329.682	164718	513.647	1.2249	57.8997	24.2014	3199.08	9.493	368515	254.374	449032	251.818	187	10729.2	554.623	0.53582	17.2593	163	20	3	3	0.8596	1	2	1	0	1.8663	0.573066	46.7049	0.859599
Da_WG_P_13_I_03	CDR2	1039	NM_001802	242	356.946	171915	494.896	1.2046	60.6653	25.7914	3964.45	10.7444	478693	253.631	565006	249.865	112	9290.79	560.731	0.46281	15.5965	102	9	1	3	1.2397	0.66667	2	0	0	1.4405	0.826446	42.1488	1.23967
Da_WG_P_13_I_04	DEPDC2	80243	NM_025170	396	312.139	174543	575.591	1.2305	56.1591	23.4299	3244.14	10.2229	382029	287.561	471403	287.499	159	6806.1	527.001	0.40152	16.0875	146	12	1	4	1.0101	0.5	2	0	0	1.2453	0.505051	36.8687	1.0101
Da_WG_P_13_I_05	LOR	4014	NM_000427	363	333.744	176434	552.436	1.2263	58.1074	24.4077	4947.31	13.7667	427625	251.47	511476	250.235	176	9611.02	524.557	0.48485	17.2697	158	17	1	15	4.1322	0.66667	8	2	0	1.375	2.20386	43.5262	4.13223
Da_WG_P_13_I_06	ZIM3	114026	NM_052882	344	316.826	174719	562.889	1.2084	57.0843	23.8653	3628.42	11.0767	315226	288.37	401656	285.218	97	6468.18	393.224	0.28198	14.7551	86	9	2	6	1.7442	0.5	3	0	0	1.7732	0.872093	25	1.74419
Da_WG_P_13_I_07	CUGBP2	10659	NM_006561	411	319.964	182438	586.03	1.2074	57.309	24.0725	3441.22	11.1069	331531	288.564	416315	285.538	133	6826.29	432.271	0.3236	16.4741	120	12	1	7	1.7032	0.28571	1	1	0	0.88292	0.243309	29.1971	1.70316
Da_WG_P_13_I_08	CNIH2	254263	NM_182553	437	326.119	170813	536.349	1.2331	57.3707	24.1294	3962.69	11.6193	426141	309.321	518644	303.341	196	8887.94	541.469	0.44851	16.066	178	15	3	8	1.8307	0.5	3	1	0	1.1148	0.686499	40.7323	1.83066
Da_WG_P_13_I_09	PSCD4	27128	NM_013385	494	313.749	167389	549.257	1.2396	56.1498	23.4104	3496.2	10.5797	371116	295.888	459847	291.462	165	6701.56	421.427	0.33401	15.8647	154	11	0	4	0.80972	0.25	1	0	0	0.74848	0.202429	31.1741	0.809717
Da_WG_P_13_I_10	ARHGAP12	94134	NM_018287	471	332.609	162682	500.382	1.2255	58.0722	24.3592	4017.69	11.6544	429030	307.434	526472	302.832	234	6253.33	650.552	0.49682	16.5256	206	26	1	15	3.1847	0.66667	7	1	1	1.3419	1.4862	43.7367	3.18471
Da_WG_P_13_I_11	CUTC	51076	NM_015960	389	318.946	162253	525.711	1.2334	56.6504	23.7511	3249.44	9.8232	390290	274.673	475842	270.884	150	5136.74	493.802	0.3856	16.8301	143	7	0	6	1.5424	0.33333	2	0	0	0.86444	0.514139	36.7609	1.54242
Da_WG_P_13_I_12	CRNN	49860	NM_016190	436	304.881	168620	573.954	1.2082	55.8578	23.5996	3226.68	10.36	304564	280.255	388111	280.159	145	5885.35	388.362	0.33257	15.2517	136	9	0	9	2.0642	0.33333	3	0	0	1.0023	0.688073	31.1927	2.06422
Da_WG_P_13_I_13	LOC255783	255783	NM_178511	442	326.796	165295	517.766	1.2303	57.414	24.1479	3693.16	10.7816	406495	274.032	489833	268.524	200	6086.85	521.426	0.45249	16.415	177	21	2	8	1.8099	0.25	1	1	0	0.5525	0.226244	40.0452	1.80995
Da_WG_P_13_I_14	CHL1	10752	NM_006614	468	312.472	168354	555.512	1.2284	56.2137	23.4923	2920.32	9.3529	264092	236.776	336369	235.037	213	7033.12	512.198	0.45513	17.4907	195	16	2	4	0.8547	0.25	1	0	0	0.5493	0.213675	41.6667	0.854701
Da_WG_P_13_I_15	FAU	2197	NM_001997	164	319.378	171619	552.133	1.2001	57.5366	24.7329	3656.09	11.1584	570552	349.504	691616	354.993	106	17109.1	878.281	0.64634	17.3738	88	16	2	2	1.2195	1.5	2	1	0	2.3207	1.21951	53.6585	1.21951
Da_WG_P_13_I_16	C10ORF55	414236	NM_001001791	437	317.696	171601	553.553	1.2176	56.8924	23.9971	3063.91	9.4666	383545	307.672	480220	307.089	146	4891.56	442.125	0.3341	15.277	132	14	0	7	1.6018	0.14286	1	0	0	0.42759	0.228833	30.2059	1.60183
Da_WG_P_13_I_17	C22ORF5	25829	NM_012264	374	304.751	178175	595.773	1.2263	55.5508	23.3678	2924.91	9.3861	305193	286.257	394918	288.616	105	6185.79	396.286	0.28075	15.7222	100	5	0	3	0.80214	0.66667	2	0	0	2.3746	0.534759	26.738	0.802139
Da_WG_P_13_I_18	MSN	4478	NM_002444	354	315.401	167765	547.949	1.2316	56.4746	23.5287	3022.03	9.5676	354129	284.071	444811	283.501	151	5745.77	580.595	0.42655	16.8618	136	15	0	3	0.84746	0.66667	2	0	0	1.5629	0.564972	38.4181	0.847458
Da_WG_P_13_I_19	WNT1	7471	NM_005430	204	331.373	161191	500.946	1.2193	58.1176	24.7187	3127.83	9.2114	465747	252.539	555406	255.434	129	13357	740.943	0.63235	18.4692	109	20	0	2	0.98039	0	0	0	0	0	0	53.4314	0.980392
Da_WG_P_13_I_20	ZNF256	10172	NM_005773	393	342.885	167587	503.75	1.2194	59.0865	24.8961	3945.26	10.8337	431986	248.593	511048	244.532	191	8800.23	479.951	0.48601	16.8402	166	21	3	9	2.2901	0.77778	6	1	0	1.6003	1.52672	42.2392	2.29008
Da_WG_P_13_I_21	C1QB	713	NM_000491	378	359.04	159017	481.045	1.2358	59.8995	24.628	3373.52	9.5825	712491	397.375	848686	393.366	114	15031.7	613.469	0.30159	15.9035	98	14	2	3	0.79365	1.3333	3	1	0	4.4211	0.793651	25.9259	0.793651
Da_WG_P_13_I_22	POPDC3	64208	NM_022361	421	312.387	160823	532.059	1.2338	56.1639	23.4778	2761.28	8.9462	311748	245.79	391306	246.628	172	6740.55	442.047	0.40855	14.8314	156	14	1	1	0.23753	0	0	0	0	0	0	37.0546	0.23753
Da_WG_P_13_J_03	C21ORF25	25966	NM_199050	404	308.114	174763	579.043	1.2347	55.7228	23.282	3789.36	11.9694	358655	298.299	446328	293.808	201	10601.9	560.983	0.49753	18.6059	174	26	1	7	1.7327	0.71429	5	0	0	1.4357	1.23762	43.0693	1.73267
Da_WG_P_13_J_04	TTC21A	199223	NM_145755	161	334.161	192653	599.535	1.2262	58.2609	24.2258	3624.12	10.4916	499098	302.476	598269	301.473	54	6542.25	538.184	0.3354	17.1636	48	6	0	2	1.2422	0.5	1	0	0	1.4907	0.621118	29.8137	1.24224
Da_WG_P_13_J_05	LRRTM3	347731	NM_178011	413	322.872	174385	553.149	1.2386	56.8692	23.6718	4266.08	12.4387	398150	268.972	482251	267.127	140	6409.79	412.283	0.33898	14.8951	127	13	0	9	2.1792	0.44444	4	0	0	1.3111	0.968523	30.7506	2.17918
Da_WG_P_13_J_06	TMEM1	7109	NM_001001723	397	313.121	172973	566.307	1.2253	56.4786	23.4987	3177.55	10.1124	354090	275.305	437126	272.576	179	9452.96	501.569	0.45088	17.4199	157	20	2	2	0.50378	2	2	1	1	4.4357	0.503778	39.5466	0.503778
Da_WG_P_13_J_07	BBS4	585	NM_033028	325	326.406	191424	596.968	1.2183	57.6431	24.2481	4157.86	12.2474	340109	285.583	428943	281.453	123	5281.52	542.237	0.37846	17.88	106	16	1	11	3.3846	0.54546	6	0	0	1.4412	1.84615	32.6154	3.38462
Da_WG_P_13_J_08	DBN1	1627	NM_004395	446	319.695	167832	543.096	1.2183	57.1054	24.1944	3708.42	11.0807	367982	267.274	452692	264.328	187	5424.3	546.537	0.41928	14.5979	163	24	0	10	2.2422	0.2	2	0	0	0.47701	0.44843	36.5471	2.24215
Da_WG_P_13_J_09	PHIP	55023	NM_017934	403	356.97	165009	476.994	1.2203	60.2928	25.2056	4106.21	11.0022	446292	263.817	530934	258.299	172	6183.5	500.041	0.4268	16.1047	165	7	0	10	2.4814	0.4	4	0	0	0.93721	0.992556	40.9429	2.48139
Da_WG_P_13_J_10	CCL5	6352	NM_002985	361	305.291	165956	564.385	1.2201	55.7618	23.6334	3178.65	10.1276	332706	253.175	413601	254.62	114	5776.53	406.08	0.31579	14.386	108	5	1	7	1.9391	0.57143	4	0	0	1.8095	1.10803	29.9169	1.93906
Da_WG_P_13_J_11	ARRDC3	57561	NM_020801	378	307.915	164479	542.361	1.2274	55.873	23.6348	3506.63	11.0657	419715	287.973	509080	286.646	200	9435.54	604.215	0.5291	14.8706	181	18	1	7	1.8519	0.57143	3	1	0	1.08	0.793651	47.8836	1.85185
Da_WG_P_13_J_12	KIAA1128	54462	NM_018999	296	312.314	174402	572.848	1.2133	56.5709	23.8502	3686.99	11.4902	395248	296.309	488080	294.324	138	7388.83	648.032	0.46622	16.6028	120	13	4	8	2.7027	0.25	2	0	0	0.53623	0.675676	40.5405	2.7027
Da_WG_P_13_J_13	BTN3A3	10384	NM_197974	504	305.952	162732	548.473	1.2424	55.252	23.0777	3676.43	11.5489	365915	274.302	444137	269.173	181	4935.8	473.9	0.35913	15.163	166	14	1	13	2.5794	0.38461	5	0	0	1.071	0.992063	32.9365	2.57937
Da_WG_P_13_J_14	PPP1R9A	55607	XM_374491	524	311.586	171282	560.699	1.2266	56.2042	23.6092	3385.1	10.4257	333017	287.767	420949	284.856	220	5174.24	561.776	0.41985	16.1396	204	15	1	8	1.5267	0.625	5	0	0	1.4886	0.954198	38.9313	1.52672
Da_WG_P_13_J_15	C3	718	NM_000064	391	313.486	165832	546.017	1.2167	56.5396	23.8742	3240.59	9.9465	376945	276.18	462177	273.707	167	5972.68	595.919	0.42711	17.0539	143	23	1	5	1.2788	0.6	3	0	0	1.4048	0.767263	36.5729	1.27877
Da_WG_P_13_J_16	OR13D1	286365	NM_001004484	510	324.549	170091	539.489	1.2409	57.049	23.6868	3542.8	10.2233	383335	304.378	475736	298.856	218	7012.44	519.676	0.42745	17.2036	200	16	2	8	1.5686	0.5	4	0	0	1.1697	0.784314	39.2157	1.56863
Da_WG_P_13_J_17	MYLC2PL	93408	NM_138403	460	310.628	162508	536.269	1.2219	56.2348	23.584	3486.81	10.6033	326556	274.153	409086	272.271	171	5055.25	445.631	0.37174	16.8686	158	13	0	9	1.9565	0.22222	2	0	0	0.59779	0.434783	34.3478	1.95652
Da_WG_P_13_J_18	LOC283129	283129	NM_001037225	573	317.586	156907	512.699	1.2229	56.7696	23.8644	3408.46	10.3056	297561	264.494	371649	257.467	229	3730.32	496.61	0.39965	17.8412	201	26	2	9	1.5707	0.44444	4	0	0	1.1121	0.69808	35.0785	1.57068
Da_WG_P_13_J_19	ETHE1	23474	NM_014297	260	330.477	161757	501.867	1.2215	58.0154	24.4832	3613.25	10.4968	346133	216.319	418281	215.777	99	6366.73	494.276	0.38077	13.1313	92	6	1	6	2.3077	0.5	3	0	0	1.3131	1.15385	35.3846	2.30769
Da_WG_P_13_J_20	DCN	1634	NM_133507	410	340.488	162572	502.234	1.2279	58.6293	24.5508	3801.69	10.8631	402920	251.176	485492	248.341	170	4379.15	558.978	0.41463	15.343	154	15	1	9	2.1951	0.77778	4	2	1	1.8758	0.97561	37.561	2.19512
Da_WG_P_13_J_21	TGFA	7039	NM_003236	551	303.053	157978	540.502	1.248	54.9456	22.5861	2955.46	9.5336	325286	279.52	407285	275.376	165	3182.36	470.168	0.29946	14.7697	157	8	0	5	0.90744	0.4	2	0	0	1.3358	0.362976	28.4936	0.907441
Da_WG_P_13_J_22	KRTAP17-1	83902	NM_031964	374	318.88	162171	536.189	1.2095	57.246	24.2204	2936.82	9.2611	387182	287.893	477057	286.235	99	5722.01	367.948	0.26471	16.1111	93	6	0	1	0.26738	0	0	0	0	0	0	24.8663	0.26738
Da_WG_P_13_K_03	LSM3	27258	NM_014463	532	313.733	172928	567.673	1.231	56.2613	23.4612	5069.87	14.655	431196	388.036	544380	380.175	154	7046.97	525.233	0.28947	15.9618	135	16	2	19	3.5714	0.052632	1	0	0	0.18182	0.18797	25.3759	3.57143
Da_WG_P_13_K_04	RGPD2	729857	NM_001078170	429	319.841	165194	533.677	1.2196	56.9953	23.9423	3799.05	11.3432	455345	318.563	551990	312.625	152	6740.84	492.119	0.35431	13.5419	137	13	1	6	1.3986	0.66667	3	1	0	1.8816	0.699301	31.9347	1.3986
Da_WG_P_13_K_05	LOC340204	340204	NM_001010886	572	307.033	172570	576.931	1.208	56.257	23.7101	3602.99	11.2569	330265	305.284	422783	301.548	197	7128.05	438.814	0.34441	15.5126	180	16	1	11	1.9231	0.72727	7	1	0	2.1117	1.22378	31.4685	1.92308
Da_WG_P_13_K_06	ZNF519	162655	NM_145287	462	320.922	178873	569.711	1.2114	57.3788	24.2099	3576.08	10.7986	347503	306.013	442538	303.067	167	6094.84	489.016	0.36147	17.1916	154	10	3	6	1.2987	0.33333	2	0	0	0.92216	0.4329	33.3333	1.2987
Da_WG_P_13_K_07	OR10H5	284433	NM_001004466	400	319.585	192188	613.307	1.2046	57.415	24.0533	2867.75	8.9711	324883	284.926	416379	286.492	169	8233.48	549.497	0.4225	16.9172	151	16	2	2	0.5	1	2	0	0	2.3669	0.5	37.75	0.5
Da_WG_P_13_K_08	ZNF558	148156	NM_144693	462	312.167	165313	549.353	1.2351	55.974	23.3671	3382.2	10.537	291782	233.937	364526	233.03	162	5070.64	402.667	0.35065	16.2622	144	16	2	10	2.1645	0.4	3	1	0	1.1407	0.649351	31.1688	2.1645
Da_WG_P_13_K_09	COL4A3	1285	NM_031366	373	313.965	216911	696.802	1.204	56.8204	23.766	3459.09	11.0827	300550	276.916	388223	276.573	120	3972.8	480.479	0.32172	17.0579	104	12	4	8	2.1448	0.25	2	0	0	0.77708	0.536193	27.882	2.14477
Da_WG_P_13_K_10	COL13A1	1305	NM_080815	448	315.688	178050	580.251	1.2146	56.7768	23.7654	2974.67	9.3945	319378	287.876	410213	288.311	196	6470.3	594.476	0.4375	18.191	175	20	1	5	1.1161	0.4	2	0	0	0.91429	0.446429	39.0625	1.11607
Da_WG_P_13_K_11	SUHW4	54816	NM_001002844	545	313.989	191000	611.153	1.2226	56.4697	23.5365	3284.17	10.3392	295412	291.947	382485	288.379	157	3625.34	448.431	0.28807	19.2063	144	12	1	5	0.91743	0	0	0	0	0	0	26.422	0.917431
Da_WG_P_13_K_12	WBP1	23559	NM_012477	428	334.355	183904	560.324	1.2085	58.6893	24.6197	4325.16	11.8475	343610	243.448	421682	239.851	153	6638.99	411.973	0.35748	16.0385	137	13	1	12	2.8037	0.75	9	0	0	2.098	2.1028	32.0093	2.80374
Da_WG_P_13_K_13	OR8J1	219477	NM_001005205	419	326.962	173905	542.058	1.2219	57.6826	24.3253	3434.83	10.207	337902	253.751	418863	252.035	179	6177.22	473.011	0.42721	15.3352	166	12	1	7	1.6706	0.42857	3	0	0	1.0032	0.71599	39.6181	1.67064
Da_WG_P_13_K_14	EFEMP2	30008	NM_016938	493	336.517	162517	494.482	1.2189	58.6126	24.8159	3681.97	10.4397	353623	282.08	439574	275.096	193	5797.6	500.358	0.39148	16.959	177	15	1	7	1.4199	0.14286	1	0	0	0.36491	0.20284	35.9026	1.41988
Da_WG_P_13_K_15	UBXD4	165324	NM_181713	334	344.305	165324	496.439	1.2238	59.0269	24.9765	4158.89	11.3373	486800	265.55	578677	264.814	169	6216.79	586.457	0.50599	17.4971	144	24	1	6	1.7964	0.83333	3	2	0	1.6469	0.898204	43.1138	1.79641
Da_WG_P_13_K_16	OR7G1	125962	NM_001005192	474	326.911	184149	574.757	1.2166	57.7869	24.1034	3204.84	9.7622	316324	259.8	399834	257.784	187	5855.41	454.201	0.39452	18.0737	166	20	1	7	1.4768	0.28571	2	0	0	0.72422	0.421941	35.0211	1.47679
Da_WG_P_13_K_17	GADD45B	4616	NM_015675	610	313.285	158844	518.484	1.2197	56.4967	23.8543	3464.76	10.7496	307545	295.386	392187	289.309	209	6367.15	392.217	0.34262	16.1682	193	15	1	13	2.1311	0.15385	2	0	0	0.44903	0.327869	31.6393	2.13115
Da_WG_P_13_K_18	NSMCE1	197370	NM_145080	326	314.411	167065	550.796	1.2259	56.5429	23.8346	3071.2	9.5895	337751	260.36	419005	258.711	129	5110.13	488.246	0.39571	18.3798	115	14	0	2	0.6135	0.5	1	0	0	1.2636	0.306748	35.2761	0.613497
Da_WG_P_13_K_19	C21ORF57	54059	NM_058181	557	307.619	163155	546.372	1.2225	55.9336	23.4697	3149.17	9.8333	310282	271.891	389993	267.397	195	4767.34	401.751	0.35009	15.8929	176	19	0	5	0.89767	0.2	1	0	0	0.57128	0.179533	31.5978	0.897666
Da_WG_P_13_K_20	SLC25A30	253512	NM_001010875	498	301.207	163588	556.335	1.229	55.1928	23.2357	3765.46	11.7222	443604	376.142	549556	367.696	240	11428.5	653.951	0.48193	16.0207	209	27	4	15	3.012	0.6	8	1	0	1.245	1.60643	41.9679	3.01205
Da_WG_P_13_K_21	CDH18	1016	NM_004934	488	319.162	162611	531.765	1.2167	57.1639	24.239	3049.22	9.3592	349867	253.211	425029	249.553	223	8753.9	515.975	0.45697	15.8142	198	23	2	3	0.61475	0	0	0	0	0	0	40.5738	0.614754
Da_WG_P_13_K_22	DEFB4	1673	NM_004942	608	304.48	153906	519.854	1.2367	55.3339	23.0254	3390.02	10.5954	321532	314.302	406887	306.166	268	7154.78	573.193	0.44079	16.8967	248	19	1	7	1.1513	0.14286	1	0	0	0.32409	0.164474	40.7895	1.15132
Da_WG_P_13_L_03	OTUD4	54726	NM_017493	329	327.793	177215	555.762	1.2111	58.1185	24.2884	3322.83	10.0694	363286	258.522	446906	258.131	151	6724.57	547.835	0.45897	17.4641	132	17	1	1	0.30395	1	1	0	0	2.1788	0.303951	40.1216	0.303951
Da_WG_P_13_L_04	RAB43	339122	NM_198490	411	372.007	169606	471.09	1.2116	61.601	26.1337	4566.89	11.8154	509078	310.294	604661	302.466	174	6974.24	463.64	0.42336	13.9887	153	19	2	8	1.9465	0.625	4	1	0	1.4763	0.973236	37.2263	1.94647
Da_WG_P_13_L_05	OR2T34	127068	NM_001001821	414	341.609	162011	483.168	1.2103	59.1498	25.007	3459.09	9.8779	465597	303.226	564610	298.552	210	9249.64	555.383	0.50725	15.5628	187	23	0	4	0.96618	0.5	2	0	0	0.98571	0.483092	45.1691	0.966184
Da_WG_P_13_L_06	AMOT	154796	NM_133265	527	328.861	165264	515.102	1.2249	57.7287	24.09	4140.4	11.8461	407957	329.581	502955	321.459	230	9630.56	523.07	0.43643	17.2208	204	24	2	12	2.277	0.33333	4	0	0	0.76377	0.759013	38.7097	2.27704
Da_WG_P_13_L_07	LOC345222	345222	NM_001012982	499	316.148	173089	561.056	1.2267	56.5711	23.7421	3271.84	10.1811	292786	247.831	366991	243.879	216	5034.31	560.159	0.43287	16.0685	199	15	1	6	1.2024	0.5	3	0	0	1.1551	0.601202	39.8798	1.2024
Da_WG_P_13_L_08	C10ORF53	282966	NM_182554	487	309.218	178096	582.807	1.221	56.1643	23.6707	3932.2	12.359	358418	285.487	443517	281.696	200	7709.01	456.473	0.41068	16.1618	184	15	1	13	2.6694	0.46154	6	0	0	1.1239	1.23203	37.7823	2.6694
Da_WG_P_13_L_09	FLJ25439	153657	NM_144725	534	305.758	174690	585.074	1.2195	55.7397	23.4431	3214.84	10.1703	325512	320.429	422616	316.528	171	5736.6	517.661	0.32022	16.3779	154	16	1	7	1.3109	0.71429	5	0	0	2.2306	0.93633	28.839	1.31086
Da_WG_P_13_L_10	PDCD4	27250	NM_014456	423	318.378	182015	585.193	1.2119	57.1442	24.0447	3100.17	9.7338	332474	258.086	413055	257.55	206	9614.22	553.153	0.487	16.8744	190	14	2	2	0.47281	1	2	0	0	2.0534	0.472813	44.9173	0.472813
Da_WG_P_13_L_11	RPS7	6201	NM_001011	128	339.578	176228	538.87	1.1806	59.5703	25.8705	4016.46	11.7468	715881	357.978	844187	364.599	84	19333.3	901.165	0.65625	15.1609	71	12	1	2	1.5625	2.5	2	2	1	3.8095	1.5625	55.4688	1.5625
Da_WG_P_13_L_12	XPO4	64328	NM_022459	525	308.461	166858	556.865	1.2277	55.8248	23.4315	3541.93	10.8584	326430	275.358	405810	270.513	197	5633.88	498.55	0.37524	15.8342	187	10	0	9	1.7143	0.44444	4	0	0	1.1844	0.761905	35.619	1.71429
Da_WG_P_13_L_13	C6ORF21	259215	NM_001003693	567	309.471	160806	534.928	1.2326	55.8818	23.3619	3371.19	10.3837	279706	247.258	353169	243.302	221	5572.46	418.426	0.38977	16.7434	198	21	2	11	1.94	0.45454	5	0	0	1.1662	0.881834	34.9206	1.94004
Da_WG_P_13_L_14	LGI4	163175	NM_139284	421	362.789	165991	465.671	1.2075	61.0356	25.9832	4799.72	12.4595	459824	300.988	561609	295.35	269	9753.3	838.602	0.63896	19.0956	230	35	4	14	3.3254	0.42857	6	0	0	0.67074	1.42518	54.6318	3.32542
Da_WG_P_13_L_15	STARD7	56910	NM_139267	501	321.908	168382	543.522	1.2297	56.98	23.7956	3617.28	10.9114	389318	303.073	481891	298.042	218	8255.55	479.437	0.43513	15.8136	198	19	1	10	1.996	0.3	3	0	0	0.68945	0.598802	39.521	1.99601
Da_WG_P_13_L_16	MPZ	4359	NM_000530	428	300.138	175240	595.423	1.227	55.0841	23.1599	2755.22	8.9623	290151	246.579	363745	245.021	145	5360	367.422	0.33879	14.7347	134	11	0	3	0.70093	1	2	1	0	2.9517	0.46729	31.3084	0.700935
Da_WG_P_13_L_17	FAM38A	9780	NM_014745	343	317.592	175831	568.243	1.2141	57.1458	24.1063	2596.91	8.3233	215677	193.383	277325	195.043	88	4207.57	355.784	0.25656	19.5843	84	4	0	1	0.29155	1	1	0	0	3.8977	0.291545	24.4898	0.291545
Da_WG_P_13_L_18	ANKRD34	284615	NM_001039888	354	313.189	173965	576.127	1.2149	56.5339	23.7379	3113.79	9.8074	306028	238.979	381947	240.67	137	5457.23	464.414	0.38701	15.4058	122	14	1	5	1.4124	0.8	4	0	0	2.0671	1.12994	34.4633	1.41243
Da_WG_P_13_L_19	ARHGAP6	395	NM_013422	609	303.923	156834	526.351	1.2319	55.4351	23.1785	3327.01	10.4651	318148	307.92	404427	300.598	252	6316.8	513.663	0.41379	17.0353	229	23	0	8	1.3136	0.375	2	1	0	0.90625	0.328407	37.6026	1.31363
Da_WG_P_13_L_20	KIAA1604	57703	NM_020943	471	331.057	164337	509.74	1.2241	57.8811	24.3336	4966.62	13.5497	443068	338.414	549884	333.979	114	5630.9	342.294	0.24204	15.3421	100	13	1	16	3.397	0.1875	3	0	0	0.77467	0.636943	21.2314	3.39703
Da_WG_P_13_L_21	LOC402573	402573	NM_001004323	474	311.7	167535	548.061	1.2339	56.0443	23.4838	3493.58	10.7367	306053	250.107	383160	248.334	185	5531.26	472.418	0.3903	15.914	171	13	1	8	1.6878	0.625	4	1	0	1.6014	0.843882	36.0759	1.68776
Da_WG_P_13_L_22	TSPAN11	441631	XM_940107	509	340.729	159288	480.726	1.2275	58.7544	24.4113	3447.6	9.8884	302968	238.902	377743	233.891	180	4386.26	411.836	0.35363	15.0773	170	10	0	8	1.5717	0.5	3	1	0	1.4139	0.589391	33.3988	1.57171
Da_WG_P_13_M_03	TLE3	7090	NM_005078	168	384.881	171732	454.701	1.2104	62.869	26.6106	5530.33	13.3349	614238	254.416	709949	251.817	88	10222.4	548.052	0.52381	16.1333	77	9	2	5	2.9762	0.6	3	0	0	1.1455	1.78571	45.8333	2.97619
Da_WG_P_13_M_04	OR5H14	403273	NM_001005514	293	362.246	168640	472.095	1.2256	60.6792	25.2939	3727.62	10.2012	425123	242.061	509150	238.452	82	4007.2	297.661	0.27986	14.8554	71	11	0	5	1.7065	0.6	2	1	0	2.1439	0.682594	24.2321	1.70648
Da_WG_P_13_M_05	DSC3	1825	NM_001941	363	304.061	159041	536.285	1.2355	55.3388	23.1757	3086.75	9.9349	383771	317.536	472555	311.361	145	7442.92	474.063	0.39945	14.9195	132	11	2	1	0.27548	0	0	0	0	0	0	36.3636	0.275482
Da_WG_P_13_M_06	RLN2	6019	NM_134441	401	289.983	164228	575.732	1.2137	54.5761	23.2118	3326.53	11.0531	365110	355.187	462753	346.468	161	8968.66	559.525	0.4015	15.8466	143	17	1	7	1.7456	0.85714	3	2	1	2.1349	0.74813	35.6608	1.74564
Da_WG_P_13_M_07	C6orf26	401251	NM_001039651	308	308.932	192393	644.517	1.2172	56.2403	23.8133	4084.62	12.444	453219	337.888	555786	335.286	118	5204.08	658.392	0.38312	17.1008	107	11	0	8	2.5974	0.625	5	0	0	1.6314	1.62338	34.7403	2.5974
Da_WG_P_13_M_08	TMEFF2	23671	NM_016192	254	296.594	185010	639.673	1.2216	54.9764	23.022	3161.29	10.5054	298989	264.017	377413	264.925	74	4953.8	343.037	0.29134	14.4	70	4	0	3	1.1811	0.66667	2	0	0	2.2883	0.787402	27.5591	1.1811
Da_WG_P_13_M_09	OR52E6	390078	NM_001005167	376	309.625	159527	530.132	1.2168	56.25	23.7275	3169.86	10.2188	369807	325.312	461647	316.705	165	8377.48	473.54	0.43883	16.5808	142	17	4	2	0.53192	0.5	1	0	0	1.1394	0.265957	37.766	0.531915
Da_WG_P_13_M_10	ATG10	83734	NM_031482	312	310.401	162386	543.919	1.2263	56.0705	23.6709	3310.35	10.4397	392826	281.466	476881	277.632	100	6834.2	504.541	0.32051	15.1683	98	2	0	5	1.6026	0.4	2	0	0	1.248	0.641026	31.4103	1.60256
Da_WG_P_13_M_11	AHSG	197	NM_001622	349	309.272	171825	565.911	1.233	55.7994	23.262	3701.85	11.087	387148	317.085	481041	310.967	144	8765.32	464.564	0.41261	17.8219	131	12	1	7	2.0057	0.28571	2	0	0	0.69246	0.573066	37.5358	2.00573
Da_WG_P_13_M_12	PRCC	5546	NM_199416	327	343.963	164171	496.326	1.2193	59.1131	24.9455	3281.3	9.5841	372483	277.357	459384	272.843	116	7092.24	422.934	0.35474	16.0085	104	10	2	2	0.61162	0.5	1	0	0	1.4095	0.30581	31.8043	0.611621
Da_WG_P_13_M_13	APBB2	323	NM_173075	397	319.332	166728	532.702	1.2159	57.1411	23.8557	3494.56	10.8795	352021	335.517	449996	329.582	155	7961.76	457.82	0.39043	16.2308	130	20	5	7	1.7632	0.71429	3	1	1	1.8295	0.755668	32.7456	1.76322
Da_WG_P_13_M_14	CRB1	23418	NM_201253	334	311.817	162293	531.71	1.2285	56.2605	23.4927	3157.32	9.9526	338819	260.031	415939	256.618	169	5555.1	692.031	0.50599	17.6118	153	15	1	4	1.1976	0.5	2	0	0	0.98817	0.598802	45.8084	1.1976
Da_WG_P_13_M_15	AMMECR1	9949	NM_001025580	311	311.823	166151	546.313	1.2195	56.3215	23.9006	3022.74	9.4505	349801	268.42	432179	266.166	159	8910.79	536.065	0.51125	15.6563	140	16	3	3	0.96463	0.66667	1	1	0	1.304	0.321543	45.0161	0.96463
Da_WG_P_13_M_16	OR8A1	390275	NM_001005194	231	338.468	160937	485.175	1.191	59.381	25.4155	3910.46	11.1219	468727	262.752	562073	264.29	135	8737.85	670.052	0.58442	16.375	115	16	3	4	1.7316	1	3	1	0	1.7111	1.2987	49.7835	1.7316
Da_WG_P_13_M_17	SFRS15	57466	NM_020706	234	293.051	163152	569.431	1.2345	54.406	22.9607	3313.69	10.8615	382055	262.614	461516	263.708	78	6390.94	439.7	0.33333	15.6203	75	3	0	4	1.7094	0.75	3	0	0	2.25	1.28205	32.0513	1.7094
Da_WG_P_13_M_18	MBD6	114785	NM_052897	236	361.89	158791	449.133	1.2303	60.572	25.1859	3604.08	10.0509	589510	306.785	695653	302.363	95	8266.07	478.223	0.40254	15.0202	85	10	0	2	0.84746	0.5	1	0	0	1.2421	0.423729	36.0169	0.847458
Da_WG_P_13_M_19	AP2S1	1175	NM_021575	271	313.701	160897	539.318	1.241	56.0295	23.5068	3369.72	10.7087	309787	192.124	370851	192.387	125	9392.09	562.431	0.46126	16.3858	118	7	0	5	1.845	0.6	3	0	0	1.3008	1.10701	43.5424	1.84502
Da_WG_P_13_M_20	KLRC4	8302	NM_013431	356	312.742	159177	523.548	1.2326	56.2079	23.5214	3307.79	10.1965	334024	280.789	420015	278.013	133	7064.51	440.189	0.3736	15.7941	124	9	0	6	1.6854	0.5	3	0	0	1.3383	0.842697	34.8315	1.68539
Da_WG_P_13_M_21	LAMP1	3916	NM_005561	267	327.431	164589	516.035	1.217	57.7004	24.1903	3170.76	9.5409	370816	223.774	443537	222.508	120	7194.72	470.024	0.44944	14.9667	110	9	1	1	0.37453	0	0	0	0	0	0	41.1985	0.374532
Da_WG_P_13_M_22	ZNF436	80818	NM_030634	425	304.482	157615	530.577	1.2292	55.4212	23.3583	3120.14	9.9141	264031	236.011	329775	231.135	136	5191.38	374.205	0.32	15.5929	123	11	2	5	1.1765	0.6	3	0	0	1.875	0.705882	28.9412	1.17647
Da_WG_P_13_N_03	MSL3L1	10943	NM_078630	231	409.061	172921	456.053	1.2002	64.8485	26.9416	4939.55	11.8774	483026	188.63	559135	187.689	144	8674.95	600.759	0.62338	16.1448	128	14	2	1	0.4329	0	0	0	0	0	0	55.4113	0.4329
Da_WG_P_13_N_04	METTL4	64863	NM_022840	170	370.359	192675	533.935	1.1696	62.7824	26.1077	4737.77	12.5702	374300	196.571	446770	200.111	37	6127.72	338.977	0.21765	15.4737	34	2	1	6	3.5294	0.33333	2	0	0	1.5315	1.17647	20	3.52941
Da_WG_P_13_N_05	PCDHB7	56129	NM_018940	370	321.514	161048	519.19	1.2295	56.9054	23.8308	3962.85	11.6478	361828	302.821	446575	294.895	149	6240.76	422.469	0.4027	15.2517	126	13	2	7	1.8919	0.42857	3	0	0	1.0642	0.810811	34.0541	1.89189
Da_WG_P_13_N_06	C9ORF68	55064	NM_001039395	304	323.691	169489	543.932	1.2333	56.9145	24.0029	3764.54	11.2448	379452	263.481	466173	263.061	119	7443.09	465.176	0.39145	16.1736	112	6	1	7	2.3026	0.42857	3	0	0	1.0948	0.986842	36.8421	2.30263
Da_WG_P_13_N_07	OTP	23440	NM_032109	492	321.803	167355	544.25	1.2255	57.0854	23.9223	3602.05	10.6656	408778	328	502506	319.815	203	8957.54	503.719	0.4126	16.3317	179	23	1	7	1.4228	0.71429	5	0	0	1.7312	1.01626	36.3821	1.42276
Da_WG_P_13_N_08	MRPL44	65080	NM_022915	301	315.336	166099	538.684	1.215	56.9236	23.7548	3154.73	9.7965	352579	253.517	434607	255.427	149	8639.65	492.978	0.49502	16.2484	130	17	2	1	0.33223	1	1	0	0	2.0201	0.332226	43.1894	0.332226
Da_WG_P_13_N_09	MYL4	4635	NM_002476	439	320.157	166640	535.113	1.2214	57.0706	23.9777	3587.89	11.0295	309977	260.673	389910	257.858	170	5045.61	507.895	0.38724	17.5517	161	8	1	5	1.1389	0.6	3	0	0	1.5494	0.683371	36.6743	1.13895
Da_WG_P_13_N_10	ANKFY1	51479	NM_020740	206	340.752	162268	498.027	1.2212	58.7767	24.5546	3440.29	10.3743	474972	251.704	558747	249.551	112	9157.1	586.492	0.54369	14.7321	96	15	1	1	0.48544	0	0	0	0	0	0	46.6019	0.485437
Da_WG_P_13_N_11	OR10K1	391109	NM_001004473	264	346.985	182158	539.83	1.2042	59.75	25.0545	5312.73	14.076	479284	284.417	575373	280.756	111	7609.89	495.286	0.42046	14.2982	95	14	2	6	2.2727	1.5	6	3	0	3.5676	2.27273	35.9848	2.27273
Da_WG_P_13_N_12	FREQ	23413	NM_014286	393	312.774	160773	528.268	1.2275	56.2977	23.7133	2938.67	9.3773	358704	326.955	451739	319.247	119	4804.16	470.694	0.3028	16.8167	112	7	0	4	1.0178	0.5	2	0	0	1.6513	0.508906	28.4987	1.01781
Da_WG_P_13_N_13	LAMB1	3912	NM_002291	314	334.959	178057	543.455	1.2225	58.3599	24.4748	3798.95	11.0255	348452	258.67	431626	256.759	100	5827.96	384.149	0.31847	15.2475	91	7	2	6	1.9108	0.33333	2	0	0	1.0467	0.636943	28.9809	1.91083
Da_WG_P_13_N_14	STX17	55014	NM_017919	374	338.013	164311	500.788	1.2262	58.5107	24.4547	3774.71	10.6461	346951	201.906	413039	199.938	196	8003.44	575.677	0.52406	17.8794	177	17	1	9	2.4064	0.22222	2	0	0	0.42404	0.534759	47.3262	2.40642
Da_WG_P_13_N_15	FLOT2	2319	NM_004475	313	331.08	162377	506.422	1.2318	57.7508	24.1164	4156.29	12.3977	440574	307.745	537283	302.096	133	6505.66	632.143	0.42492	15.9627	123	9	1	9	2.8754	0.55556	5	0	0	1.3074	1.59744	39.2971	2.8754
Da_WG_P_13_N_16	SSX4B	548313	NM_001040612	288	326.201	171608	540.342	1.2149	57.7569	24.2072	3692.78	11.3401	382227	260.515	467577	259.551	93	4216.93	443.638	0.32292	15.0421	87	5	1	6	2.0833	0.33333	2	0	0	1.0323	0.694444	30.2083	2.08333
Da_WG_P_13_N_17	LOC388503	388503	NM_001013640	350	327.746	160470	502.049	1.2183	57.8571	24.311	3956.43	11.4545	368350	305.514	461611	301.26	164	9593.57	532.34	0.46857	16.5366	144	17	3	7	2	0.28571	2	0	0	0.60976	0.571429	41.1429	2
Da_WG_P_13_N_18	RP11-56A21.1	387680	NM_001005751	369	295.539	158550	546.115	1.2165	55.0407	23.1472	3342.56	10.6041	345686	305.158	432375	300.432	179	8534.8	492.915	0.4851	15.0608	154	22	3	7	1.897	1	5	2	0	2.0614	1.35501	41.7344	1.89702
Da_WG_P_13_N_19	FAM19A1	407738	NM_213609	345	334.736	160397	489.845	1.2234	58.713	24.4654	3426.3	9.9997	342043	256.815	421204	252.19	136	7456.3	442.18	0.3942	15.6765	119	15	2	5	1.4493	0.4	2	0	0	1.0147	0.57971	34.4928	1.44928
Da_WG_P_13_N_20	FUSSEL18	652991	XM_001715219	259	310.514	168424	557.022	1.215	56.4595	23.8648	3790.83	11.7867	451259	368.959	568236	369.256	87	7328.65	505.453	0.33591	14.2222	81	6	0	8	3.0888	0.25	2	0	0	0.74425	0.772201	31.2741	3.0888
Da_WG_P_13_N_21	KIAA0182	23199	NM_014615	400	306.74	156313	517.972	1.2355	55.59	23.2289	2845.08	9.1931	339237	321.148	423821	311.684	154	7434.06	470.517	0.385	16.1161	140	13	1	3	0.75	0.33333	1	0	0	0.8658	0.25	35	0.75
Da_WG_P_13_N_22	MLZE	56169	NM_031415	341	314.191	159235	516.881	1.2317	56.3284	23.5261	3072.1	10.0044	335070	263.115	414907	260.115	110	5390.89	358.512	0.32258	14.6429	98	6	3	3	0.87977	0.66667	2	0	0	2.0667	0.58651	28.739	0.879765
Da_WG_P_13_O_03	FILIP1	27145	NM_015687	307	338	201258	600.543	1.2027	58.9121	24.5528	3900.34	11.0986	296955	218.433	371991	219.252	130	6718.27	452.825	0.42345	18.8333	118	11	1	7	2.2801	1	7	0	0	2.3615	2.28013	38.4365	2.28013
Da_WG_P_13_O_04	SPTAN1	6709	NM_003127	443	344.939	187490	554.646	1.2012	59.6817	24.9578	4332.57	11.8466	331755	288.899	426115	286.492	153	5657.76	399.57	0.34537	16.2258	138	13	2	10	2.2573	0.2	2	0	0	0.57908	0.451467	31.1512	2.25734
Da_WG_P_13_O_05	THADA	63892	NM_198554	529	291.62	160878	565.338	1.2416	54.0681	22.4027	2414.6	8.3004	242172	202.681	295616	198.061	200	7678.68	404.074	0.37807	17.9851	181	16	2	1	0.18904	0	0	0	0	0	0	34.2155	0.189036
Da_WG_P_13_O_06	ACBD3	64746	NM_022735	349	310.585	167506	554.037	1.2272	56.2206	23.4756	3329.81	10.5007	347483	290.11	434000	286.059	124	6981.34	437.451	0.3553	15.4603	115	9	0	3	0.8596	0.33333	1	0	0	0.93817	0.286533	32.9513	0.859599
Da_WG_P_13_O_07	DNAJB5	25822	NM_012266	343	306.201	170141	571.668	1.1995	56.2711	24.0049	3417.01	10.5349	336607	268.795	420419	268.48	131	5733.4	476.925	0.38192	16.4427	119	12	0	5	1.4577	0.2	1	0	0	0.52366	0.291545	34.6939	1.45773
Da_WG_P_13_O_08	MTHFD2L	441024	NM_001004346	440	312.198	162288	536.616	1.2237	56.3045	23.8357	3465.77	10.789	329559	240.476	401861	237.882	153	4551.85	385.671	0.34773	15.2532	137	14	2	9	2.0455	0.22222	2	0	0	0.63907	0.454545	31.1364	2.04545
Da_WG_P_13_O_09	KIAA0143	23167	NM_015137	244	344.467	170838	512.829	1.2026	59.7295	25.1969	3528.95	10.0388	500369	299.59	604184	300.916	130	11493.5	628.56	0.53279	17.229	114	12	3	2	0.81967	0.5	1	0	0	0.93846	0.409836	46.7213	0.819672
Da_WG_P_13_O_10	TTC17	55761	NM_018259	301	316.236	180021	567.552	1.2116	56.9203	24.1032	3554.35	11.3481	283475	256.562	367635	260.338	91	5681.64	402.717	0.30233	17.2637	82	8	1	4	1.3289	0.5	2	0	0	1.6539	0.664452	27.2425	1.3289
Da_WG_P_13_O_11	SLC2A11	66035	NM_001024938	518	293.247	161046	563.841	1.2351	54.3649	22.8617	3151.82	10.1898	360455	327.258	449906	321.695	195	7117.76	481.052	0.37645	14.2143	169	23	3	7	1.3514	0.28571	2	0	0	0.75897	0.3861	32.6255	1.35135
Da_WG_P_13_O_12	PEX3	8504	NM_003630	499	294.118	166040	579.421	1.2049	55.016	23.3548	3316.52	10.9288	331084	309.138	417939	303.601	173	6705.75	413.624	0.34669	15.1629	152	19	1	11	2.2044	0.45454	4	1	0	1.3111	0.801603	30.4609	2.20441
Da_WG_P_13_O_13	STX7	8417	NM_003569	387	320.357	163638	532.074	1.2149	57.2274	24.0663	2866.09	8.9488	379685	279.067	466658	277.348	174	11027.9	565.121	0.44961	18.3851	155	17	2	2	0.5168	0.5	1	0	0	1.1121	0.258398	40.0517	0.516796
Da_WG_P_13_O_14	PSME4	23198	NM_014614	451	324.435	184034	572.164	1.206	57.8248	24.326	3098.87	9.4822	295489	272.15	382405	270.836	141	5245.13	432.427	0.31264	16.5069	132	9	0	3	0.66519	0	0	0	0	0	0	29.2683	0.665188
Da_WG_P_13_O_15	SESTD1	91404	NM_178123	312	327.103	173600	543.012	1.2159	57.8045	24.3333	3137.88	9.4736	316751	226.306	388509	224.704	100	5154.41	374.82	0.32051	14.34	93	7	0	4	1.282	0.25	1	0	0	0.78	0.320513	29.8077	1.28205
Da_WG_P_13_O_16	MGC51025	353149	NM_178571	238	359.256	169932	476.688	1.224	60.3109	25.4517	3365.18	9.4268	670408	347.357	796100	346.963	179	22058.8	918.5	0.7521	19.8287	149	25	4	2	0.84034	0.5	1	0	0	0.6648	0.420168	62.605	0.840336
Da_WG_P_13_O_17	EPS8L1	54869	NM_139204	318	353.962	159667	466.995	1.2351	59.673	24.9502	3623.18	9.9986	447380	244.746	530341	242.346	154	7375.36	520.938	0.48428	16.7051	135	19	0	6	1.8868	0.5	3	0	0	1.0325	0.943396	42.4528	1.88679
Da_WG_P_13_O_18	HIST1H2AD	3013	NM_021065	283	315.212	159740	518.745	1.2219	56.6254	23.9679	3276.32	10.0763	348747	248.143	427448	247.541	155	5659.32	739.089	0.5477	17.929	133	19	3	3	1.0601	0.66667	2	0	0	1.2172	0.706714	46.9965	1.06007
Da_WG_P_13_O_19	SELPLG	6404	NM_003006	430	323.83	184519	576.231	1.2134	57.614	24.3782	3310.81	9.7895	276597	223.819	347318	220.408	158	5657.36	448.293	0.36744	17.3711	144	14	0	8	1.8605	0.375	2	1	0	1.0206	0.465116	33.4884	1.86047
Da_WG_P_13_O_20	CLTCL1	8218	NM_001835	356	332.817	162181	501.404	1.2062	58.5534	24.7762	3052.3	9.0595	355832	219.74	428172	218.857	158	5485.12	571.182	0.44382	17.6352	148	10	0	4	1.1236	0.25	1	0	0	0.56329	0.280899	41.573	1.1236
Da_WG_P_13_O_21	DKFZP564J102	25854	NM_001006655	395	325.101	164672	519.791	1.2232	57.5013	23.9627	3018.94	9.1252	306889	255.197	387371	252.234	158	4783.92	475.764	0.4	17.0188	141	17	0	2	0.50633	0.5	1	0	0	1.25	0.253165	35.6962	0.506329
Da_WG_P_13_O_22	TTC4	7268	NM_004623	263	391.669	190025	499.123	1.2035	63.4677	26.5651	5761.73	13.3648	537137	258.112	631171	253.928	134	9331.24	561.663	0.50951	15.8444	118	14	2	12	4.5627	0.25	3	0	0	0.49067	1.14068	44.8669	4.56274
Da_WG_P_13_P_03	HNRPC	3183	NM_004500	358	315.366	173274	570.411	1.2285	56.3939	23.7584	5415.73	15.4654	450767	271.254	533117	267.968	105	5025.79	360.646	0.2933	13.757	96	8	1	21	5.8659	0.38095	6	1	1	1.2989	1.67598	26.8156	5.86592
Da_WG_P_13_P_04	CHAD	1101	NM_001267	426	317.085	171135	545.896	1.2242	56.6714	23.6689	3486.96	10.5749	302749	260.867	385939	261.505	141	4913.41	498.886	0.33099	17.5594	129	12	0	9	2.1127	0.11111	1	0	0	0.3357	0.234742	30.2817	2.11268
Da_WG_P_13_P_05	OR9G4	283189	NM_001005284	426	309.824	169899	567.167	1.2355	55.9014	23.7239	3612.62	11.1926	324198	229.952	391503	226.062	174	6015.48	434.629	0.40845	13.5593	162	11	1	10	2.3474	0.7	6	1	0	1.7138	1.40845	38.0282	2.34742
Da_WG_P_13_P_06	LOC51035	51035	NM_015853	494	356.065	166153	477.02	1.219	60.2692	25.1532	4170.91	11.2143	292928	220.465	358123	214.632	146	3349.51	319.005	0.29555	14.5705	131	13	2	14	2.834	0.57143	6	1	1	1.9335	1.21457	26.5182	2.83401
Da_WG_P_13_P_07	MRPS10	55173	NM_018141	396	309.76	162615	543.514	1.233	55.8535	23.5282	3589.93	11.2984	380361	270.204	462314	267.178	156	6638.54	466.512	0.39394	14.0503	142	13	1	8	2.0202	0.75	5	1	0	1.9039	1.26263	35.8586	2.0202
Da_WG_P_13_P_08	ZNF354C	30832	NM_014594	394	389.49	167000	436.005	1.2006	63.2614	26.4781	4315.22	10.8889	365966	213.571	441825	210.587	89	3100.44	241.948	0.22589	14.1538	86	3	0	7	1.7767	0.42857	3	0	0	1.8973	0.761421	21.8274	1.77665
Da_WG_P_13_P_09	GNG12	55970	NM_018841	446	340.814	170374	516.319	1.2149	59.0291	24.8572	3963.25	11.1324	249084	181.555	310360	179.856	194	5351.35	457.382	0.43498	17.4337	177	16	1	7	1.5695	0.42857	2	1	0	0.98527	0.44843	39.6861	1.56951
Da_WG_P_13_P_10	SPINK9	643394	NM_001040433	200	276.61	163990	614.344	1.2347	52.535	22.1166	2943.49	10.2056	294575	242.168	365945	246.485	81	8600.28	588.045	0.405	18.561	74	5	2	2	1	1	2	0	0	2.4691	1	37	1
Da_WG_P_13_P_11	FCN2	2220	NM_015837	419	318.542	196605	627.015	1.2252	56.79	23.883	3841.72	11.7076	244726	211.587	310392	210.391	92	1710.5	315.036	0.21957	15.2421	80	12	0	16	3.8186	0.0625	1	0	0	0.28465	0.238663	19.0931	3.81862
Da_WG_P_13_P_12	OR10A7	121364	NM_001005280	549	313.661	162783	529.737	1.234	56.2678	23.6192	3621.31	11.2044	375056	335.038	467388	325.653	162	4852.71	489.224	0.29508	15.1718	152	10	0	14	2.5501	0.14286	2	0	0	0.48413	0.364299	27.6867	2.55009
Da_WG_P_13_P_13	C14ORF159	80017	NM_001102369	187	327.273	181078	572.693	1.2228	57.6952	24.0785	2837.33	8.7428	314981	237.969	396287	241.743	60	5237.04	435.04	0.32086	15.1803	55	5	0	0	0		0	0	0		0	29.4118	0
Da_WG_P_13_P_14	IGLL1	3543	NM_152855	281	299.883	156544	540.925	1.2235	55.1815	23.5093	4099.6	12.9872	678707	405.646	800418	407.643	121	12070.3	786.821	0.43061	13.5082	108	12	1	10	3.5587	0.1	1	0	0	0.23223	0.355872	38.4342	3.55872
Da_WG_P_13_P_15	TPD52L1	7164	NM_001003397	427	307.773	163508	549.028	1.2242	55.9087	23.3835	2664.4	8.6698	256646	222.095	326420	222.967	136	4576.43	356.936	0.3185	17.0362	120	13	2	1	0.23419	0	0	0	0	0	0	28.103	0.234192
Da_WG_P_13_P_16	ANXA1	301	NM_000700	507	346.357	156974	463.234	1.2238	59.286	24.7964	3753.93	10.3318	321791	257.334	394462	250.176	151	3412.67	359.396	0.29783	14.673	133	17	1	6	1.1834	0.5	3	0	0	1.6788	0.591716	26.2327	1.18343
Da_WG_P_13_P_17	HOXB9	3219	NM_024017	176	320.67	161319	527.003	1.2084	57.5114	24.2262	2964.89	9.3966	308804	213.738	381397	216.107	72	7450.35	408.566	0.40909	17.3649	64	4	3	2	1.1364	0.5	1	0	0	1.2222	0.568182	36.3636	1.13636
Da_WG_P_13_P_18	LMNB2	84823	NM_032737	395	327.511	164322	519.13	1.2398	57.1873	23.7381	3828.94	10.8495	288878	173.579	341455	170.107	122	4315.1	336.407	0.30886	13.744	111	10	1	8	2.0253	0.625	3	2	0	2.0236	0.759494	28.1013	2.02532
Da_WG_P_13_P_19	OR10K2	391107	NM_001004476	243	310.963	168428	554.234	1.1919	56.8848	24.2341	3704	11.8874	278293	325.697	373548	316.025	121	12181.5	571.496	0.49794	16.2213	100	17	4	2	0.82305	0	0	0	0	0	0	41.1523	0.823045
Da_WG_P_13_P_20	PES1	23481	NM_014303	251	370.283	162522	445.785	1.2145	61.3506	26.0836	3429.67	9.2765	516150	225.623	599768	224.858	163	8138.45	691.304	0.6494	14.8909	143	18	2	0	0		0	0	0		0	56.9721	0
Da_WG_P_13_P_21	CD274	29126	NM_014143	388	311.546	213248	686.192	1.2159	56.5	23.7026	3169.09	10.1131	264459	237.916	338463	236.546	71	3415.33	275.585	0.18299	14.4521	71	0	0	8	2.0619	0.375	3	0	0	2.0493	0.773196	18.299	2.06186
Da_WG_P_13_P_22	GDF3	9573	NM_020634	240	330.804	209319	652.236	1.2039	58.4083	24.5182	3272.51	9.6342	237058	182.207	298712	184.201	80	4742.52	321.833	0.33333	15.2716	72	8	0	2	0.83333	0.5	1	0	0	1.5	0.416667	30	0.833333
Da_WG_P_14_A_03	EML1	2009	NM_004434	304	308.826	175293	583.988	1.2401	55.6776	23.2911	3320.93	10.4155	378545	299.726	468615	295.089	98	6057.5	416.749	0.32237	14.9184	87	10	1	5	1.6447	0.2	1	0	0	0.62041	0.328947	28.6184	1.64474
Da_WG_P_14_A_04	RER1	11079	NM_007033	265	310.717	172069	566.72	1.2356	55.9547	23.5659	3817.6	11.5333	609058	419.147	740417	421.009	125	14640.5	793.207	0.4717	14.7698	113	11	1	5	1.8868	0.4	2	0	0	0.848	0.754717	42.6415	1.88679
Da_WG_P_14_A_05	C14ORF126	112487	NM_080664	246	351.557	163607	480.883	1.225	59.7683	25.1566	3407.4	9.5468	444273	245.568	529210	242.94	118	7219.61	569.566	0.47968	16.3193	106	12	0	1	0.4065	0	0	0	0	0	0	43.0894	0.406504
Da_WG_P_14_A_06	VCX	26609	NM_013452	296	352.426	168918	490.393	1.233	59.5304	24.8708	4639.88	12.322	470977	216.388	548324	216.415	112	6477.25	462.251	0.37838	13.7345	100	10	2	13	4.3919	0.15385	2	0	0	0.40659	0.675676	33.7838	4.39189
Da_WG_P_14_A_07	C11ORF9	745	NM_013279	288	314.979	160998	526.531	1.2354	56.2708	23.3791	3083.26	9.6089	331319	228.761	402034	226.852	119	7102.83	447.912	0.41319	15.85	115	4	0	1	0.34722	0	0	0	0	0	0	39.9306	0.347222
Da_WG_P_14_A_08	TIGD7	91151	NM_033208	288	382.194	164090	441.927	1.2055	62.6771	26.7644	4335.18	11.0603	420941	191.482	489720	188.813	145	4783.39	484.172	0.50347	15.7329	120	21	3	4	1.3889	0.25	1	0	0	0.49655	0.347222	41.6667	1.38889
Da_WG_P_14_A_09	UNQ467	388533	NM_207392	370	356.116	162414	473.705	1.238	59.7459	24.7528	3521.04	9.5173	397584	250.09	478337	245.646	159	5401.11	526.308	0.42973	16.1698	141	16	2	6	1.6216	0.33333	2	0	0	0.77568	0.540541	38.1081	1.62162
Da_WG_P_14_A_10	SPAG11A	653423	NM_001081552	311	324.003	162602	529.936	1.219	57.4084	24.2147	3121.45	9.572	266397	177.083	325935	178.085	157	8501.49	489.584	0.50482	16.9236	150	7	0	3	0.96463	0.66667	2	0	0	1.3206	0.643087	48.2315	0.96463
Da_WG_P_14_A_11	KIAA0258	9827	NM_001080496	139	375.978	167384	456.265	1.2133	62.0504	26.1799	3479.8	9.3237	283814	116.447	328646	116.772	89	6620.49	567.089	0.64029	16.4444	77	12	0	1	0.71942	0	0	0	0	0	0	55.3957	0.719424
Da_WG_P_14_A_12	VGLL2	245806	NM_153453	188	343.755	165196	505.521	1.2368	58.6064	24.3731	3510.01	10.0928	487521	218.379	566489	219.379	97	9361.51	591.921	0.51596	15.6735	93	4	0	2	1.0638	0	0	0	0	0	0	49.4681	1.06383
Da_WG_P_14_A_13	CPSF2	53981	NM_017437	310	315.477	159922	519.036	1.2355	56.271	23.4843	3885.56	11.3304	382376	277.335	468246	274.627	130	9374.86	484.306	0.41935	18.7164	118	12	0	6	1.9355	0.66667	4	0	0	1.5897	1.29032	38.0645	1.93548
Da_WG_P_14_A_14	P518	347148	NM_198180	436	379.807	165740	458.05	1.2259	61.9633	25.7051	7204.64	16.64	689785	451.258	833739	439.526	46	13916.7	648.31	0.10551	14.3913	43	3	0	22	5.0459	0.18182	3	1	0	1.7233	0.688073	9.86239	5.04587
Da_WG_P_14_A_15	C9ORF140	89958	NM_178448	324	299.127	160563	554.798	1.2349	54.9907	23.0613	2907.3	9.5341	365160	327.102	459409	321.867	151	9348.08	572.743	0.46605	15.543	131	14	4	3	0.92593	0.33333	1	0	0	0.71523	0.308642	40.4321	0.925926
Da_WG_P_14_A_16	DST	667	NM_001723	352	321.798	159809	508.623	1.2456	56.7159	23.5888	2994.5	9.1497	303666	215.045	368405	211.139	127	4492.64	422.538	0.36079	15.7969	117	10	0	3	0.85227	0.33333	1	0	0	0.92388	0.284091	33.2386	0.852273
Da_WG_P_14_A_17	SYNE2	23224	NM_182913	267	309.876	161723	533.311	1.2501	55.5468	23.0111	3282.08	10.1038	285390	200.528	350542	202.252	148	10441.9	592.746	0.55431	16.3179	131	14	3	5	1.8727	0.8	3	1	0	1.4432	1.1236	49.0637	1.87266
Da_WG_P_14_A_18	NUP93	9688	NM_014669	309	349.618	159994	495.608	1.1733	60.5113	25.5943	3896.98	11.195	686083	482.772	857197	482.403	100	18438	775.632	0.32363	16.14	79	16	5	3	0.97087	0.33333	1	0	0	1.03	0.323625	25.5663	0.970874
Da_WG_P_14_A_19	SPRED1	161742	NM_152594	381	320.732	167577	535.035	1.2409	56.7743	23.638	2807.21	8.7035	294699	236.918	368514	233.484	127	4642.72	359.031	0.33333	14.5736	115	11	1	2	0.52493	0.5	1	0	0	1.5	0.262467	30.1837	0.524934
Da_WG_P_14_A_20	DEFB104B	503618	NM_001040702	306	325.085	157846	498.941	1.2389	57.1634	23.759	3001.75	9.0991	281050	209.847	340756	204.476	140	6546.02	567.382	0.45752	16.8811	125	15	0	6	1.9608	0.5	3	0	0	1.0929	0.980392	40.8497	1.96078
Da_WG_P_14_A_21	GAL	51083	NM_015973	356	345.433	165537	493.263	1.2435	58.6798	24.2385	3228.55	9.0196	341391	211.66	413063	209.952	192	7962.81	582.72	0.53933	18.0363	175	17	0	6	1.6854	0.66667	4	0	0	1.2361	1.1236	49.1573	1.68539
Da_WG_P_14_A_22	C10ORF32	119032	NM_144591	569	310.717	154319	513.759	1.235	55.9192	23.5757	2531.99	8.1797	280583	273.175	354118	267.035	317	10095.9	614.596	0.55712	15.8168	284	29	4	4	0.70299	0.5	2	0	0	0.89748	0.351494	49.9121	0.702988
Da_WG_P_14_B_03	SFRS1	6426	NM_006924	309	303.159	170172	577.829	1.2118	55.7896	23.5291	3889.95	12.4241	484331	436.527	620053	437.918	57	9598.4	415.673	0.18447	17.0175	51	5	1	6	1.9418	0.16667	1	0	0	0.90351	0.323625	16.5049	1.94175
Da_WG_P_14_B_04	C10ORF92	54777	NM_017609	297	323.69	163718	518.54	1.238	57.064	23.8357	3298.2	9.7754	435578	246.434	511510	242.98	125	7775.4	479.331	0.42088	16.0394	118	7	0	3	1.0101	1	2	1	0	2.376	0.673401	39.7306	1.0101
Da_WG_P_14_B_05	KIAA0319	9856	NM_014809	228	335.18	173497	538.667	1.228	58.1667	24.7078	5208.99	14.5568	355824	205.803	421519	203.197	77	3755.64	443.303	0.33772	14.7949	67	8	1	12	5.2632	0.25	3	0	0	0.74026	1.31579	29.386	5.26316
Da_WG_P_14_B_06	KLHL4	56062	NM_057162	320	308.703	167140	551.303	1.2396	55.7313	23.3458	3237.29	10.273	281506	209.889	345266	208.006	186	8226.75	608.236	0.58125	17.5638	164	18	4	8	2.5	0.625	5	0	0	1.0753	1.5625	51.25	2.5
Da_WG_P_14_B_07	IL13	3596	NM_002188	295	314.637	165733	541.217	1.2352	56.3051	23.7647	3287.82	10.1951	372681	266.294	456675	264.708	102	5787.55	413.593	0.34576	13.5636	94	8	0	4	1.3559	0	0	0	0	0	0	31.8644	1.35593
Da_WG_P_14_B_08	C14ORF4	64207	NM_024496	337	316.125	159271	518.061	1.2392	56.2967	23.5479	2783.13	8.8192	332244	241.969	407067	238.699	93	5148.81	328.552	0.27596	14.7684	87	5	1	0	0		0	0	0		0	25.816	0
Da_WG_P_14_B_09	LOC389151	389151	NM_001013650	335	344.666	171844	523.971	1.2324	58.8806	24.5487	5023.08	13.9861	762750	384.729	901014	386.204	159	12872.2	732.504	0.47463	15.65	142	15	2	21	6.2687	0.38095	8	0	0	0.80264	2.38806	42.3881	6.26866
Da_WG_P_14_B_10	CLEC4E	26253	NM_014358	306	312.395	162254	531.317	1.2286	56.2157	23.5576	3533.69	10.6909	440324	331.835	536073	325.451	114	7562.45	519.07	0.37255	14.7288	107	7	0	5	1.634	0.6	2	1	0	1.6105	0.653595	34.9673	1.63399
Da_WG_P_14_B_11	COPE	11316	NM_199444	200	324.025	185401	584.383	1.2396	56.965	23.5082	10874.3	28.6476	640757	435.092	808145	448.651	35	18886.8	591.636	0.175	17.8286	33	2	0	23	11.5	0.13044	3	0	0	0.74534	1.5	16.5	11.5
Da_WG_P_14_B_12	ATP5S	27109	NM_015684	198	288.035	164567	628.361	1.2134	53.8889	22.9137	4145.05	13.8139	490814	324.976	612395	346.958	67	20844.2	804.874	0.33838	20.4925	54	10	3	6	3.0303	0.66667	4	0	0	1.9702	2.0202	27.2727	3.0303
Da_WG_P_14_B_13	MORG1	84292	NM_032332	247	327.441	162334	502.865	1.2412	57.2834	23.9501	4280.91	11.8046	406348	239.643	486794	239.961	67	5156.14	399.716	0.27126	14.6471	63	4	0	7	2.834	0.14286	1	0	0	0.52665	0.404858	25.5061	2.83401
Da_WG_P_14_B_14	SPTB	6710	NM_000347	362	306.616	163200	545.994	1.2217	55.826	23.7448	3047.79	9.5447	362115	283.135	446498	279.435	129	6378.2	422.936	0.35635	16.855	120	8	1	5	1.3812	0.6	3	0	0	1.6837	0.828729	33.1492	1.38122
Da_WG_P_14_B_15	KIN	22944	NM_012311	300	314.933	161928	531.997	1.2378	56.18	23.316	3114.09	9.7413	353782	287.757	445020	287.076	105	7514.9	467.304	0.35	16.3056	93	12	0	3	1	0.66667	1	1	0	1.9048	0.333333	31	1
Da_WG_P_14_B_16	LOC90379	90379	NM_138353	378	313.106	157579	514.518	1.2368	56.1111	23.6143	2957.86	9.334	331708	273.007	414322	269.805	71	3410.24	258.365	0.18783	14.9859	67	4	0	2	0.5291	0.5	1	0	0	2.662	0.26455	17.7249	0.529101
Da_WG_P_14_B_17	ZNF552	79818	NM_024762	321	321.545	161146	520.709	1.2286	56.9782	23.9527	2862.46	8.7847	360795	277.377	446817	274.913	136	7529.52	434.523	0.42368	15.75	124	12	0	1	0.31153	1	1	0	0	2.3603	0.311526	38.6293	0.311526
Da_WG_P_14_B_18	GRAP2	9402	NM_004810	320	311.006	164906	544.416	1.2421	55.8281	23.4571	2972.82	9.3414	340338	251.273	417463	249.831	142	5976.17	521.095	0.44375	16.6781	126	15	1	3	0.9375	0.66667	2	0	0	1.5024	0.625	39.375	0.9375
Da_WG_P_14_B_19	ZNF532	55205	NM_018181	313	305.166	158473	538.432	1.2201	55.6933	23.6521	3126.2	9.7778	282632	221.213	350594	220.448	155	7782.34	468.324	0.49521	15.1529	134	19	2	3	0.95847	1	3	0	0	2.0194	0.958466	42.8115	0.958466
Da_WG_P_14_B_20	DHRS4L2	317749	NM_198083	307	313.042	160735	523.861	1.2189	56.6189	23.8442	3280.93	9.878	357577	257.424	436334	254.2	116	4921.4	555.926	0.37785	15.2241	104	11	1	6	1.9544	1	5	1	0	2.6466	1.62866	33.8762	1.9544
Da_WG_P_14_B_21	DLEU7	220107	NM_198989	315	356.838	166167	484.125	1.2226	60.2159	25.2297	3712.34	9.888	428312	225.042	504009	221.52	125	6113.78	423.848	0.39682	13.44	114	10	1	9	2.8571	0.22222	2	0	0	0.56	0.634921	36.1905	2.85714
Da_WG_P_14_B_22	CLDN23	137075	NM_194284	380	367.126	158440	444.463	1.2031	61.4447	25.7703	4304.77	11.1015	444182	264.506	527086	257.819	202	6336.93	583.553	0.53158	15.4878	179	18	4	9	2.3684	1	6	2	1	1.8812	1.57895	47.1053	2.36842
Da_WG_P_14_C_03	E2F7	144455	NM_203394	331	367.734	169574	476.791	1.2196	61.2054	25.3804	3774.94	10.0545	477702	265.264	572950	262.214	100	5662.08	378.302	0.30212	14.0693	88	10	2	5	1.5106	0.4	2	0	0	1.324	0.60423	26.5861	1.51057
Da_WG_P_14_C_04	NYX	60506	NM_022567	340	339.538	167179	504.488	1.2324	58.4912	24.4319	4128.09	11.6457	450555	262.723	540381	261.714	139	6233.36	493.394	0.40882	16.0567	120	17	2	6	1.7647	0.33333	1	1	0	0.81535	0.294118	35.2941	1.76471
Da_WG_P_14_C_05	FLJ25680	134187	NM_153216	488	321.703	170369	543.614	1.2287	57.0676	23.924	4237.46	12.3345	364854	276.377	448204	271.359	173	5978.26	396.056	0.35451	15.4229	161	12	0	19	3.8934	0.52632	9	1	0	1.4846	1.84426	32.9918	3.89344
Da_WG_P_14_C_06	IFRD2	7866	NM_006764	491	312.13	162628	542.456	1.2324	56.0794	23.2495	3338.58	10.2418	348048	273.315	429263	268.956	166	5711.76	383.162	0.33809	14.619	153	11	2	9	1.833	0.55556	3	1	1	1.6432	0.610998	31.1609	1.83299
Da_WG_P_14_C_07	RRAGC	64121	NM_022157	335	361.899	164804	470.618	1.2184	60.6239	25.3018	4184.68	11.1085	625823	327.01	738603	323.132	145	8950.2	486.109	0.43284	15.1293	125	16	2	4	1.194	0.5	2	0	0	1.1552	0.597015	37.3134	1.19403
Da_WG_P_14_C_08	KIAA0672	9912	NM_014859	494	297.081	164551	566.701	1.2398	54.5992	22.7094	3040.01	9.9218	346434	283.09	427743	279.56	188	6258.38	418.042	0.38057	14.1809	167	18	2	5	1.0122	0	0	0	0	0	0	33.8057	1.01215
Da_WG_P_14_C_09	KIAA1530	57654	NM_020894	311	356.055	172892	500.753	1.2146	60.4405	25.226	4016.73	11.0024	413823	217.664	492441	216.755	123	7927.2	472.073	0.3955	16.8583	115	8	0	8	2.5724	0.625	5	0	0	1.5803	1.60772	36.9775	2.57235
Da_WG_P_14_C_10	OR7C1	26664	NM_198944	284	322.81	168768	537.603	1.2443	56.831	23.7385	5297.58	14.5966	344706	214.626	416237	215.077	152	4473.95	724.53	0.53521	16.8954	143	7	1	13	4.5775	0.69231	9	0	0	1.2935	3.16901	50.3521	4.57746
Da_WG_P_14_C_11	MRAP	56246	NM_206898	479	322.2	161281	516.157	1.2315	56.9645	23.9929	4002.44	11.5667	390299	290.716	477135	285.524	202	7145.93	527.311	0.42171	17.5902	181	16	4	11	2.2965	0.54546	4	1	1	1.2934	0.835073	37.7871	2.29645
Da_WG_P_14_C_12	TBC1D3G	654341	NM_001040282	461	327.338	162850	508.474	1.2401	57.2169	23.7039	4266.29	12.0184	403508	280.885	493370	277.256	191	6279.02	539.004	0.41432	16.555	180	11	0	13	2.82	0.61538	8	0	0	1.4853	1.73536	39.0456	2.81996
Da_WG_P_14_C_13	BTBD11	121551	NM_152322	370	317.53	168244	542.276	1.2286	56.7135	23.707	3492.82	10.4977	395136	264.946	476489	261.967	170	6040.35	582.422	0.45946	17.4678	153	15	2	6	1.6216	0.5	3	0	0	1.0882	0.810811	41.3514	1.62162
Da_WG_P_14_C_14	BMF	90427	NM_001003943	382	315.34	164835	541.696	1.2378	56.288	23.4804	3162.92	9.9052	322198	222.134	391691	222.056	131	4875.23	418.516	0.34293	16.2366	122	9	0	4	1.0471	0.25	1	0	0	0.72901	0.26178	31.9372	1.04712
Da_WG_P_14_C_15	FCHSD1	89848	NM_033449	429	314.17	166019	544.14	1.2383	56.1305	23.5007	3115.83	9.7835	343021	250.513	421277	247.668	119	5010.42	338.321	0.27739	15.3613	112	7	0	7	1.6317	0.14286	1	0	0	0.51501	0.2331	26.1072	1.6317
Da_WG_P_14_C_16	CTXN1	404217	NM_206833	324	322.003	162831	523.537	1.2323	56.963	24.0205	3160.48	9.8021	416045	228.62	485260	225.831	125	5792.34	639.622	0.3858	20.9291	112	12	1	2	0.61728	0	0	0	0	0	0	34.5679	0.617284
Da_WG_P_14_C_17	GPC6	10082	NM_005708	257	337.805	176008	542.016	1.2189	58.7665	24.7208	4633.11	12.1809	382837	253.949	469014	253.267	100	6717.33	424.164	0.3891	15.2772	89	9	2	7	2.7237	0.42857	3	0	0	1.1014	1.16732	34.6304	2.72374
Da_WG_P_14_C_18	PANX2	56666	NM_052839	452	349.511	162739	483.521	1.2002	60.0597	25.3453	3935.33	10.8009	366726	254.139	448912	249.088	213	6398.49	554.216	0.47124	19.682	198	15	0	9	1.9912	0.44444	4	0	0	0.94314	0.884956	43.8053	1.99115
Da_WG_P_14_C_19	LRRIQ2	79598	NM_024548	386	309.482	176800	582.77	1.2206	56.1528	23.593	3160.37	9.6981	306925	259.881	391132	262.463	97	4054.24	353.74	0.25129	14.3673	93	4	0	3	0.7772	0.66667	2	0	0	2.6529	0.518135	24.0933	0.777202
Da_WG_P_14_C_20	S100A9	6280	NM_002965	453	318.446	158539	511.085	1.2194	57.0022	24.338	3404.09	10.4623	315584	223.881	382448	220.954	182	6864.85	417.6	0.40177	16.1604	160	21	1	10	2.2075	0.5	5	0	0	1.2445	1.10375	35.3201	2.20751
Da_WG_P_14_C_21	TCL1B	9623	NM_004918	393	291.827	167757	584.894	1.2439	54.0407	22.6754	2390.36	8.2695	333740	273.403	410303	270.388	140	5101.31	378.176	0.35623	14.9718	126	13	1	1	0.25445	0	0	0	0	0	0	32.0611	0.254453
Da_WG_P_14_C_22	MYL9	10398	NM_181526	251	316.06	182115	598.542	1.2139	56.8446	23.6912	2718.88	8.6219	299388	233.362	374232	236.421	82	4475.43	532.771	0.32669	16.2927	73	9	0	2	0.79681	0	0	0	0	0	0	29.0837	0.796813
Da_WG_P_14_D_03	XCL2	6846	NM_003175	312	317.455	165608	536.576	1.2075	57.0673	24.1134	3478.95	10.9015	324764	235.225	398818	236.152	111	6202.58	364.82	0.35577	16.1739	102	7	2	6	1.9231	0	0	0	0	0	0	32.6923	1.92308
Da_WG_P_14_D_04	CSMD3	114788	NM_052900	351	305.399	171822	580.879	1.2365	55.3846	23.0574	3111.36	10.0766	336573	233.105	409523	232.726	156	7103.91	468.598	0.44444	15.1761	143	13	0	4	1.1396	0.25	1	0	0	0.5625	0.2849	40.7407	1.1396
Da_WG_P_14_D_05	MYH11	4629	NM_002474	430	316.333	170120	553.232	1.2329	56.4953	23.6606	3942.71	11.5212	376471	260.212	456707	257.677	144	6434.96	385.402	0.33488	17.0486	128	14	2	12	2.7907	0.83333	8	2	0	2.4884	1.86047	29.7674	2.7907
Da_WG_P_14_D_06	ELMO2	63916	NM_022086	305	335.295	171067	523.118	1.2259	58.3738	24.6555	4574.1	12.6051	446043	244.082	525256	242.868	155	7545.36	552.925	0.5082	17.25	141	14	0	10	3.2787	0.5	5	0	0	0.98387	1.63934	46.2295	3.27869
Da_WG_P_14_D_07	MMRN2	79812	NM_024756	314	313.331	173922	581.546	1.2441	55.9427	23.2995	3035.91	9.575	299307	206.767	365279	206.576	128	6697.18	445.516	0.40764	17.0224	116	10	2	4	1.2739	0.75	2	1	0	1.8398	0.636943	36.9427	1.27389
Da_WG_P_14_D_08	CHAF1B	8208	NM_005441	378	337.246	176420	536.252	1.2281	58.3915	24.1823	5274.06	14.279	534505	325.137	643319	323.858	184	9263.22	536.323	0.48677	14.8967	153	28	3	13	3.4392	0.38461	4	1	0	0.79013	1.0582	40.4762	3.43915
Da_WG_P_14_D_09	PEPP-2	84528	NM_032498	370	321.057	173046	563.229	1.2375	56.7514	23.6544	3755.49	11.379	339988	245.059	419081	244.024	167	7506.56	434.379	0.45135	15.6429	149	18	0	11	2.973	0.45454	5	0	0	1.0071	1.35135	40.2703	2.97297
Da_WG_P_14_D_10	ABLIM1	3983	NM_006720	437	339.236	158855	482.894	1.2083	59.0755	24.7134	3790.45	10.7095	400052	266.109	483817	260.65	202	6284.99	542.696	0.46224	15.0537	182	16	4	10	2.2883	0.9	5	2	2	1.947	1.14416	41.6476	2.28833
Da_WG_P_14_D_11	C4ORF6	10141	NM_005750	422	304.818	164373	558.152	1.2288	55.6185	23.2121	3201.88	10.0769	395623	278.777	481887	278.084	213	8642.83	482.747	0.50474	15.9953	183	28	2	5	1.1848	0.8	4	0	0	1.585	0.947867	43.3649	1.18483
Da_WG_P_14_D_12	COIL	8161	NM_004645	413	337.157	166747	505.455	1.2255	58.5375	24.5904	3542.21	10.036	333395	224.406	405181	221.236	164	5356.9	423.606	0.39709	16.3735	152	12	0	9	2.1792	0.66667	5	1	0	1.6789	1.21065	36.8039	2.17918
Da_WG_P_14_D_13	TMEM18	129787	NM_152834	493	310.722	173074	567.343	1.2208	56.2941	23.5689	3203.09	9.7862	337119	267.846	420616	267.223	145	3571.97	389.283	0.29412	15.0067	129	12	3	7	1.4199	0.42857	3	0	0	1.4571	0.608519	26.1663	1.41988
Da_WG_P_14_D_14	KIAA0280	23201	NM_015159	400	307.582	180154	601.011	1.2106	56.11	23.6517	2906.37	9.2468	246791	218.209	315170	218.158	126	4529.42	342.648	0.315	17.6822	119	7	0	3	0.75	0.66667	2	0	0	2.1164	0.5	29.75	0.75
Da_WG_P_14_D_15	OR2B3	442184	NM_001005226	52	310.442	177827	600.228	1.2117	56.4423	23.5869	4515	13.0432	325522	205.176	395213	207.803	15	12968.2	565.797	0.28846	29.8667	14	1	0	1	1.9231	0	0	0	0	0	0	26.9231	1.92308
Da_WG_P_14_D_16	MGC5139	84747	NM_001080533	305	318.239	176850	575.803	1.2281	56.7967	23.7103	3024.5	9.3164	346759	248.577	429257	251.259	133	4788.14	568.161	0.43607	16.3309	115	17	1	4	1.3115	0.5	2	0	0	1.1466	0.655738	37.7049	1.31148
Da_WG_P_14_D_17	FLJ13236	79962	NM_024902	276	310.529	166192	550.914	1.234	55.8804	23.3421	3259.58	10.0188	431051	269.008	516566	270.974	144	6257.37	680.269	0.52174	15.5	128	14	2	5	1.8116	0.6	3	0	0	1.15	1.08696	46.3768	1.81159
Da_WG_P_14_D_18	C14ORF118	55668	NM_017972	417	330.458	169187	525.141	1.2303	57.8489	24.4451	3103.43	9.2068	388409	263.746	471386	259.168	224	8627.97	561.681	0.53717	18.2978	191	31	2	7	1.6787	0.57143	4	0	0	1.0638	0.959233	45.8034	1.67866
Da_WG_P_14_D_19	BARHL1	56751	NM_020064	361	312.801	177200	572.039	1.2253	56.338	23.6265	2892.94	9.0289	290400	222.755	359193	221.356	146	2996.44	514.001	0.40443	15.5578	130	16	0	3	0.83103	0.33333	1	0	0	0.8242	0.277008	36.0111	0.831025
Da_WG_P_14_D_20	ZNF610	162963	NM_173530	176	292.756	168003	586.606	1.2079	54.8409	23.3969	2992.63	9.8075	338247	273.939	418970	272.47	97	6645.89	711.562	0.55114	18.6768	76	19	2	2	1.1364	0	0	0	0	0	0	43.1818	1.13636
Da_WG_P_14_D_21	SERTAD3	29946	NM_203344	341	310.232	177031	596.997	1.2259	56.0264	23.4817	2935.24	9.2284	333258	265.175	415239	263.581	99	4153.05	425.527	0.29032	16.1881	91	8	0	4	1.173	0.25	1	0	0	0.86111	0.293255	26.6862	1.17302
Da_WG_P_14_D_22	C17ORF28	283987	NM_030630	434	301.016	178291	603.708	1.2379	54.9839	22.8968	3134.68	9.7394	338285	281.131	421680	278.444	146	5259.32	451.52	0.33641	15.0612	136	10	0	9	2.0737	0.33333	3	0	0	0.99087	0.691244	31.3364	2.07373
Da_WG_P_14_E_03	PDLIM7	9260	NM_213636	287	347.003	168995	520.16	1.2214	59.3484	24.7397	3875.45	11.1251	547632	348.891	653404	340.408	73	7332.09	581.415	0.25436	15.4658	66	7	0	6	2.0906	0	0	0	0	0	0	22.9965	2.09059
Da_WG_P_14_E_04	CYP2B6	1555	NM_000767	256	345.766	167808	502.027	1.2319	59.0508	24.4608	3464.38	9.9905	488090	275.989	576144	272.464	139	8252.84	685.377	0.54297	15.922	127	12	0	4	1.5625	0.75	2	1	0	1.3813	0.78125	49.6094	1.5625
Da_WG_P_14_E_05	APLP1	333	NM_005166	223	320.184	170681	553.8	1.2367	56.6592	23.5033	4112.14	12.4043	423770	252.944	504141	251.844	102	6366.37	621.114	0.4574	15.8932	93	9	0	7	3.139	0.71429	5	0	0	1.5616	2.24215	41.704	3.13901
Da_WG_P_14_E_06	ASPM	259266	NM_018136	288	342.042	168709	509.31	1.2309	58.7569	24.4002	3908.81	10.875	418978	270.378	508006	266.924	133	4055.28	645.849	0.46181	16.3459	116	17	0	5	1.7361	0.2	1	0	0	0.43308	0.347222	40.2778	1.73611
Da_WG_P_14_E_07	OR7E24	26648	NM_001079935	200	340.07	172355	522.968	1.2343	58.49	24.3536	3730.78	10.3403	485692	259.085	572412	258.084	60	5440.44	377.389	0.3	14.2295	54	6	0	3	1.5	0.33333	1	0	0	1.1111	0.5	27	1.5
Da_WG_P_14_E_08	OR52A4	390053	NM_001005222	267	339.457	169873	511.697	1.2314	58.5955	24.4505	3625.6	10.1353	447876	270.522	537776	266.754	135	7379.84	600.749	0.50562	17.6519	105	23	7	5	1.8727	0.4	2	0	0	0.79111	0.749064	39.3258	1.87266
Da_WG_P_14_E_09	LOC374395	374395	NM_199337	374	304.936	163846	553.307	1.2369	55.3663	23.1167	3234.78	10.1614	350781	288.375	435813	284.584	117	5513.99	418.897	0.31283	14.925	114	3	0	6	1.6043	0	0	0	0	0	0	30.4813	1.60428
Da_WG_P_14_E_10	ANGPT4	51378	NM_015985	316	316.503	170807	563.328	1.2278	56.4335	23.5895	3149.59	9.6771	346567	279.657	436306	279.974	121	7496.3	470.141	0.38291	16.0081	111	9	1	4	1.2658	0.75	2	1	0	1.9587	0.632911	35.1266	1.26582
Da_WG_P_14_E_11	DNAH10	196385	NM_207437	314	293.748	171451	592.728	1.2376	54.3854	22.7419	3487.54	11.2062	299388	260.935	377983	261.621	99	6361.37	403.502	0.31529	15.6535	93	6	0	9	2.8662	0.11111	1	0	0	0.35241	0.318471	29.6178	2.86624
Da_WG_P_14_E_12	PCNX	22990	NM_014982	301	314.435	169309	562.896	1.2342	56.3721	23.4086	2956.52	9.4652	343608	270.38	426153	268.797	122	6821.56	528.891	0.40532	17.746	107	14	1	3	0.99668	0.33333	1	0	0	0.8224	0.332226	35.5482	0.996678
Da_WG_P_14_E_13	ZNF551	90233	NM_138347	295	322.129	182215	586.074	1.2273	57.1695	24.1128	3683.26	10.9919	401115	298.668	493279	296.395	146	8270.39	648.671	0.49491	16.7551	129	15	2	7	2.3729	0.14286	1	0	0	0.28865	0.338983	43.7288	2.37288
Da_WG_P_14_E_14	HCG9	10255	NM_005844	306	303.683	167919	566.808	1.2359	55.2843	23.1916	2825.86	9.1919	362033	278.324	446765	276.44	106	5809.92	481.446	0.34641	16.9907	99	7	0	2	0.6536	1	2	0	0	2.8868	0.653595	32.3529	0.653595
Da_WG_P_14_E_15	MAGEA12	4111	NM_005367	431	315.51	161066	527.269	1.225	56.5545	23.7198	3474.87	10.4797	442693	324.153	536148	316.642	181	7413.74	536.606	0.41995	16.071	161	17	3	10	2.3202	0.4	3	1	0	0.95249	0.696056	37.355	2.32019
Da_WG_P_14_E_16	PPP1R3F	89801	NM_033215	262	318.149	168985	548.602	1.2218	56.8321	24.0821	3320.31	10.1744	406985	274.433	495148	275.36	118	8967.31	535.054	0.45038	15.6583	104	11	3	5	1.9084	0.4	2	0	0	0.88814	0.763359	39.6947	1.9084
Da_WG_P_14_E_17	KIAA1727	85462	NM_033393	307	315.537	161900	531.509	1.2333	56.4202	23.6616	3100.35	9.61	432569	311.901	530683	311.402	133	8618.21	452.655	0.43323	16.1852	110	20	3	4	1.3029	0.5	2	0	0	1.1541	0.651466	35.8306	1.30293
Da_WG_P_14_E_18	OR6B2	389090	NM_001005853	318	317.462	165362	544.938	1.2002	57.3365	23.9886	2806.01	8.9058	277057	241.085	351497	241.207	119	4400.66	429.982	0.37421	16.7603	101	15	1	1	0.31446	1	1	0	0	2.6723	0.314465	31.761	0.314465
Da_WG_P_14_E_19	ADCYAP1	116	NM_001117	329	298.055	159751	551.394	1.2303	54.7994	22.9273	3329.53	10.9283	316363	253.632	391830	251.635	132	5610.5	495.12	0.40122	17.709	121	10	1	11	3.3435	0.36364	4	0	0	0.90634	1.21581	36.7781	3.34347
Da_WG_P_14_E_20	C14ORF130	55148	NM_175748	324	335.676	175301	534.531	1.2078	58.7346	24.7317	3737.62	10.4421	302166	261.62	387434	261.307	114	4674.18	477.016	0.35185	15.9655	106	8	0	6	1.8519	0.5	2	1	0	1.421	0.617284	32.716	1.85185
Da_WG_P_14_E_21	C6ORF170	221322	NM_152730	344	317.119	168827	548.729	1.2125	57.0174	23.8197	2986.08	9.1089	351806	284.423	435987	280.246	140	7350.77	468.09	0.40698	15.0208	124	13	3	4	1.1628	1	3	1	0	2.4571	0.872093	36.0465	1.16279
Da_WG_P_14_E_22	GLI4	2738	NM_138465	174	366.73	166361	463.821	1.1977	61.7759	26.1123	3494.4	9.2449	656348	304.406	773125	305.306	105	16459.7	904.669	0.60345	17.7333	93	10	2	2	1.1494	1	2	0	0	1.6571	1.14943	53.4483	1.14943
Da_WG_P_14_F_03	LOC643923	643923	NM_001039772	269	311.989	165081	539.898	1.2387	55.9442	23.2663	3207.81	10.163	418907	289.365	505656	285.671	103	7544.79	503.287	0.3829	15.5429	95	7	1	3	1.1152	0	0	0	0	0	0	35.316	1.11524
Da_WG_P_14_F_04	OCM	4951	NM_006188	315	331.578	170393	529.394	1.2249	58.019	24.3528	4171.23	11.6232	487487	326.539	588021	320.717	127	9477.13	531.516	0.40318	17.6667	109	14	2	7	2.2222	0.42857	3	0	0	1.063	0.952381	34.6032	2.22222
Da_WG_P_14_F_05	LOC56964	56964	NM_020212	311	302.756	170334	578.342	1.2332	55.2058	23.0624	3014.16	9.7027	366398	266.333	447119	265.682	106	5667.97	421.464	0.34084	14.6273	101	5	0	3	0.96463	0.33333	1	0	0	0.97799	0.321543	32.4759	0.96463
Da_WG_P_14_F_06	ELL	8178	NM_006532	314	323.468	180069	568.898	1.2192	57.5096	24.2359	3382.71	10.0998	340169	286.521	429916	284.53	108	7564.83	419.128	0.34395	15.7727	97	9	2	4	1.2739	0.5	2	0	0	1.4537	0.636943	30.8917	1.27389
Da_WG_P_14_F_07	HIST2H2BE	8349	NM_003528	301	317.914	172251	565.16	1.2291	56.6512	23.8413	3365.2	9.9435	400205	294.968	495494	295.421	98	7372.02	416.252	0.32558	17.25	90	8	0	4	1.3289	0.25	1	0	0	0.76786	0.332226	29.9003	1.3289
Da_WG_P_14_F_08	EPO	2056	NM_000799	339	296.903	172806	594.354	1.2277	54.826	23.0347	3511.8	11.2357	353145	321.596	445800	318.52	148	9311.52	592.943	0.43658	18.3154	129	19	0	9	2.6549	0.22222	2	0	0	0.50901	0.589971	38.0531	2.65487
Da_WG_P_14_F_09	KHDRBS3	10656	NM_006558	275	318.138	174479	563.936	1.2196	56.8618	23.9216	4450.99	12.6131	317195	275.101	401371	273.04	101	6630.87	409.563	0.36727	16.9706	93	6	2	10	3.6364	0.3	3	0	0	0.81683	1.09091	33.8182	3.63636
Da_WG_P_14_F_10	SLC35F4	341880	NM_001080455	324	316.389	172303	561.875	1.2273	56.6265	23.6926	3299.63	10.1334	383689	285.615	472183	283.403	91	5389.6	373.222	0.28086	14.957	84	7	0	7	2.1605	0.57143	3	1	0	2.0345	0.925926	25.9259	2.16049
Da_WG_P_14_F_11	PLEKHF2	79666	NM_024613	368	292.94	164507	580.221	1.2231	54.5543	22.9364	3526.38	11.3824	326896	287.885	408503	284.53	134	4882.55	450.4	0.36413	16.6667	115	18	1	11	2.9891	0.27273	3	0	0	0.74898	0.815217	31.25	2.98913
Da_WG_P_14_F_12	SPRY4	81848	NM_030964	229	353.092	169585	502.167	1.2293	59.6201	25.0576	4390.16	11.4225	490449	269.56	582105	269.12	61	5483.81	379.633	0.26638	14.8226	57	4	0	6	2.6201	0.33333	2	0	0	1.2514	0.873362	24.8908	2.62009
Da_WG_P_14_F_13	MEGF11	84465	NM_032445	293	322.683	168639	543.955	1.2342	56.9522	24.0914	3697.4	10.9754	429041	297.771	523582	296.535	127	8989.42	492.39	0.43345	16.9612	113	14	0	8	2.7304	1	7	1	0	2.3071	2.38908	38.5666	2.73038
Da_WG_P_14_F_14	SLC35F5	80255	NM_025181	345	330.278	169172	526.588	1.2202	57.9681	24.2669	3463.5	10.1133	375574	281.462	461975	277.298	152	6705.99	615.685	0.44058	17.8355	135	13	3	6	1.7391	0.16667	1	0	0	0.37829	0.289855	39.1304	1.73913
Da_WG_P_14_F_15	FLJ40125	147699	NM_178494	452	348.095	160879	476.684	1.2204	59.458	24.707	4303.14	11.4105	432308	287.72	521312	279.686	187	7610.18	465.059	0.41372	15.6806	172	15	0	12	2.6549	0.66667	6	2	0	1.6114	1.32743	38.0531	2.65487
Da_WG_P_14_F_16	ZNF335	63925	NM_022095	233	396.597	177073	468.605	1.2052	63.7897	26.7753	5252.83	13.1767	638061	269.499	740722	266.619	79	5539.24	378.648	0.33906	13.9259	71	7	1	13	5.5794	0.38461	5	0	0	1.1344	2.14592	30.4721	5.5794
Da_WG_P_14_F_17	LCN6	158062	NM_198946	367	301.621	157761	537.008	1.2312	55.0763	23.0935	2767.59	9.0661	350583	302.269	436083	296.976	120	6230.78	405.715	0.32698	14.9836	108	12	0	3	0.81744	0.33333	1	0	0	1.0194	0.27248	29.4278	0.817439
Da_WG_P_14_F_18	DKFZP434K1815	222229	NM_152892	343	306.493	167333	562.425	1.2513	55.242	23.0549	2902.17	9.276	349717	269.912	428226	266.518	147	7316.41	466.667	0.42857	15.1611	136	10	1	4	1.1662	0.25	1	0	0	0.58333	0.291545	39.6501	1.16618
Da_WG_P_14_F_19	PLVAP	83483	NM_031310	348	295.319	160844	563.121	1.2399	54.4598	22.9709	2705.8	8.9808	351729	303.322	435153	298.05	124	6636.43	420.536	0.35632	15.125	111	10	2	5	1.4368	0.4	2	0	0	1.1226	0.574713	31.8966	1.43678
Da_WG_P_14_F_20	OR9A2	135924	NM_001001658	312	324.843	172013	541.854	1.2085	57.8077	24.5331	3505.86	10.346	411079	327.34	517000	326.149	91	5906.12	383.185	0.29167	15.0215	79	11	1	6	1.9231	0	0	0	0	0	0	25.3205	1.92308
Da_WG_P_14_F_21	CXCL12	6387	NM_001033886	298	313.433	178263	590.55	1.2181	56.6577	23.5821	3651.73	11.0096	313384	267.909	393615	266.312	94	5635.34	398.103	0.31544	15.8021	88	5	1	8	2.6846	0.5	4	0	0	1.5851	1.34228	29.5302	2.68456
Da_WG_P_14_F_22	AUTS2	26053	NM_015570	330	321.676	164141	529.691	1.2334	56.8394	23.6445	3307.24	9.7829	373461	259.428	455006	257.256	111	4673.78	409.728	0.33636	16.1228	100	11	0	5	1.5152	0.6	3	0	0	1.7838	0.909091	30.303	1.51515
Da_WG_P_14_G_03	ZNF132	7691	NM_003433	251	316.084	184002	601.951	1.2211	56.7131	23.7379	3109.46	9.6717	368503	269.021	455531	271.629	97	8004.23	517.454	0.38645	15.8265	84	10	3	2	0.79681	0	0	0	0	0	0	33.4661	0.796813
Da_WG_P_14_G_04	FEV	54738	NM_017521	484	307.186	175549	584.608	1.2202	56.0475	23.549	3473.89	10.9092	366446	296.874	456393	295.184	223	8629.78	521.503	0.46074	16.1498	199	21	3	7	1.4463	0.28571	2	0	0	0.62011	0.413223	41.1157	1.44628
Da_WG_P_14_G_05	SLAMF9	89886	NM_033438	379	308.631	172471	572.29	1.2261	55.9208	23.5238	3244.41	10.3965	302899	232.58	374301	231.357	155	6937.8	479.859	0.40897	14.5159	146	8	1	8	2.1108	0.25	2	0	0	0.61129	0.527704	38.5224	2.11082
Da_WG_P_14_G_06	WDR7	23335	NM_052834	318	319.934	171902	552.146	1.236	56.7264	23.6975	3918.61	11.3606	394624	246.63	471360	243.846	95	4921.81	335.996	0.29874	14.7579	89	6	0	11	3.4591	0.36364	4	0	0	1.2172	1.25786	27.9874	3.45912
Da_WG_P_14_G_07	PCDH10	57575	NM_020815	317	303.672	169581	582.552	1.2187	55.5647	23.3419	3366.72	10.5042	329170	236.112	401663	236.006	175	6732.62	742.303	0.55205	19.7303	153	17	5	6	1.8927	0.33333	2	0	0	0.60381	0.630915	48.265	1.89274
Da_WG_P_14_G_08	SHARPIN	81858	NM_030974	199	316.206	182900	600.396	1.2162	56.7839	23.9368	2806.49	8.9603	394521	273.223	487040	278.574	87	5609.87	696.9	0.43719	16.6552	78	9	0	0	0		0	0	0		0	39.196	0
Da_WG_P_14_G_09	NIPSNAP1	8508	NM_003634	311	327.781	174623	549.972	1.2116	57.8489	24.4005	3147.72	9.2862	394199	258.865	480312	259.495	145	8190.07	512.011	0.46624	15.5646	134	10	1	1	0.32154	0	0	0	0	0	0	43.0868	0.321543
Da_WG_P_14_G_10	UBQLN3	50613	NM_017481	405	314.97	176187	576.716	1.2227	56.5975	23.8135	3221.05	10.0813	403127	299.788	497576	297.976	188	7009.53	639.223	0.4642	17.7474	163	22	2	5	1.2346	1	4	1	0	2.1543	0.987654	40.2469	1.23457
Da_WG_P_14_G_11	RP4-692D3.1	728621	NM_001080850	475	323.874	166267	524.874	1.2318	57.1895	24.0051	3872.99	11.2651	386047	300.487	476918	294.293	196	6387.87	540.815	0.41263	16.1939	173	18	4	9	1.8947	0.44444	4	0	0	1.0771	0.842105	36.4211	1.89474
Da_WG_P_14_G_12	CASKIN1	57524	NM_020764	322	310.655	164076	538.44	1.2185	56.3137	23.7456	3616.62	10.9249	442773	297.923	534832	295.401	162	9983.99	532.903	0.50311	16.512	136	23	3	8	2.4845	0.5	4	0	0	0.99383	1.24224	42.236	2.48447
Da_WG_P_14_G_13	OTOR	56914	NM_020157	552	317.728	162796	527.031	1.2269	56.7446	23.9543	3236.8	9.7678	348996	300.627	433490	294.417	216	5055.7	534.812	0.3913	16.2192	193	23	0	9	1.6304	0.22222	2	0	0	0.5679	0.362319	34.9638	1.63043
Da_WG_P_14_G_14	TECTB	6975	NM_058222	328	330.698	172274	544.55	1.2116	58.2104	24.6767	3957.62	11.1315	409691	278.109	501054	277.18	175	7721.26	704.462	0.53354	19.1364	157	16	2	9	2.7439	0.66667	5	1	0	1.2495	1.52439	47.8659	2.7439
Da_WG_P_14_G_15	NRM	11270	NM_007243	434	317.972	168815	541.675	1.2415	56.4839	23.6637	2930.31	8.9444	333950	271.403	409800	264.428	154	4569.05	495.008	0.35484	16.3758	140	13	1	5	1.1521	0.6	2	1	0	1.6909	0.460829	32.2581	1.15207
Da_WG_P_14_G_16	FCHSD2	9873	NM_014824	489	310.395	175893	578.899	1.2362	55.8855	23.3946	3191.37	9.915	348930	275.451	433021	273.318	226	8673.18	490.52	0.46217	16.6652	208	18	0	8	1.636	0.5	4	0	0	1.0819	0.817996	42.5358	1.63599
Da_WG_P_14_G_17	LOC196463	196463	NM_173542	422	318.749	168728	539.291	1.2251	56.8957	23.8594	3275.24	9.9572	314680	268.939	396203	263.903	110	4375.34	305.123	0.26066	14.6036	98	11	1	7	1.6588	0.14286	1	0	0	0.54805	0.236967	23.2227	1.65877
Da_WG_P_14_G_18	OXA1L	5018	NM_005015	428	337.97	162123	493.347	1.2316	58.5	24.4273	3501.18	10.1146	378158	249.855	459405	246.669	170	6406.62	450.773	0.3972	14.454	156	14	0	10	2.3365	0.6	6	0	0	1.5106	1.40187	36.4486	2.33645
Da_WG_P_14_G_19	STOML3	161003	NM_145286	328	320.155	165552	537.762	1.2085	57.3049	24.0351	3013.27	9.2977	337995	277.452	426024	276.67	128	6092.47	409.641	0.39024	15.7442	113	14	1	3	0.91463	0.33333	1	0	0	0.85417	0.304878	34.4512	0.914634
Da_WG_P_14_G_20	GMFG	9535	NM_004877	431	323.749	163788	527.242	1.2311	57.0232	23.8813	3532.87	10.2	408731	279.046	496145	275.857	222	8352.88	617.599	0.51508	17.0442	198	22	2	9	2.0882	0.44444	4	0	0	0.86286	0.928074	45.9397	2.08817
Da_WG_P_14_G_21	CDH20	28316	NM_031891	356	332.317	172725	535.902	1.2152	58.3511	24.4009	3279.11	9.5964	384580	277.765	477638	278.481	196	6675.77	649.5	0.55056	15.9898	176	19	1	4	1.1236	0.25	1	0	0	0.45408	0.280899	49.4382	1.1236
Da_WG_P_14_G_22	SCXA	100129885	NM_001008271	505	322.436	163342	518.695	1.2267	57.1267	24.019	3134.54	9.4761	374561	297.021	466746	291.236	207	5595.81	556.036	0.4099	15.5169	185	19	3	8	1.5842	0.5	3	1	0	1.2198	0.594059	36.6337	1.58416
Da_WG_P_14_H_03	RPA2	6118	NM_002946	298	372.785	198363	537.065	1.2169	61.5134	25.9247	10159.4	25.0115	568262	304.487	682490	302.756	184	11003.6	678.923	0.61745	16.6774	151	28	5	33	11.0738	0.39394	13	0	0	0.63801	4.36242	50.6711	11.0738
Da_WG_P_14_H_04	ANAPC7	51434	NM_016238	338	322.775	187116	587.922	1.2329	57.213	23.8114	3844.68	11.3669	419301	324.181	522679	321.75	153	9834.75	558.54	0.45266	15.0325	141	12	0	5	1.4793	1	4	1	0	2.2092	1.18343	41.716	1.47929
Da_WG_P_14_H_05	SEC14L4	284904	NM_174977	301	334.927	173521	534.028	1.2245	58.2924	24.5183	3529.42	10.5022	509880	283.948	604982	282.68	164	11324.1	578.159	0.54485	17.119	143	20	1	5	1.6611	0.8	4	0	0	1.4683	1.3289	47.5083	1.66113
Da_WG_P_14_H_06	C4BPA	722	NM_000715	442	310.962	169732	565.075	1.2327	56.0452	23.3436	3562.53	10.7632	387370	310.445	479417	304.758	183	8221.4	508.504	0.41403	16.8859	161	19	3	7	1.5837	0.85714	6	0	0	2.0703	1.35747	36.4253	1.58371
Da_WG_P_14_H_07	LOC143941	143941	NM_001080441	416	329.654	167603	523.236	1.2406	57.3942	23.9456	4102.79	11.2185	374166	273.393	460061	269.748	155	5664.57	494.309	0.3726	18.5732	141	14	0	9	2.1635	0.44444	4	0	0	1.1928	0.961538	33.8942	2.16346
Da_WG_P_14_H_08	DKFZP761B107	91050	NM_001130726	450	355.378	169114	487.488	1.1924	60.7889	25.9594	3860.38	10.3446	661853	447.922	803959	437.368	102	7912.95	557.558	0.22667	15.6699	89	12	1	11	2.4444	0.54546	5	1	0	2.4064	1.11111	19.7778	2.44444
Da_WG_P_14_H_09	DTNB	1838	NM_033148	445	312.436	165423	544.872	1.23	56.182	23.5736	3659.68	10.8862	354489	287.857	440224	284.474	203	7427.87	508.532	0.45618	16.0294	179	22	2	7	1.573	0.14286	1	0	0	0.31316	0.224719	40.2247	1.57303
Da_WG_P_14_H_10	WDFY2	115825	NM_052950	371	308.199	188354	639.129	1.23	55.7332	23.302	3400.03	10.4778	374927	283.515	463348	283.28	129	5784.8	465.718	0.34771	15.3433	119	10	0	9	2.4259	0.22222	1	1	0	0.6391	0.269542	32.0755	2.42588
Da_WG_P_14_H_11	RBMY1A1	5940	NM_001007526	384	311.279	172464	579.823	1.231	56.0495	23.1223	2904.45	9.4729	378434	325.966	477835	323.684	174	10501.9	581.646	0.45313	17.6494	155	17	1	4	1.0417	0.5	2	0	0	1.1035	0.520833	40.3646	1.04167
Da_WG_P_14_H_12	SLC4A11	83959	NM_032034	447	310.622	180845	595.018	1.222	56.0917	23.5994	3079.76	9.8811	334893	322.881	431077	317.712	168	6905.78	462.94	0.37584	15.9474	156	12	0	6	1.3423	0.33333	2	0	0	0.88691	0.447427	34.8993	1.34228
Da_WG_P_14_H_13	NOSIP	51070	NM_015953	464	310.226	166349	554.604	1.2327	55.9052	23.4109	3184.18	10.3214	376458	292.38	464399	289.884	225	9313.88	586.93	0.48491	15.177	207	16	2	9	1.9397	0.33333	3	0	0	0.68741	0.646552	44.6121	1.93966
Da_WG_P_14_H_14	PTHLH	5744	NM_198966	409	323.714	173837	552.959	1.2174	57.4645	24.1316	3327.61	9.7818	318407	254.216	398798	252.158	159	7376.73	410.325	0.38875	16.9937	145	13	1	7	1.7115	0.71429	4	1	0	1.8374	0.977995	35.4523	1.71149
Da_WG_P_14_H_15	HLA-DRB4	3126	NM_021983	299	301.793	173460	590.17	1.2238	55.4247	23.5797	3986.2	12.3502	322593	256.596	402991	256.83	121	6552.72	409.683	0.40468	15.3415	109	12	0	12	4.0134	0.5	5	1	0	1.2355	1.67224	36.4548	4.01338
Da_WG_P_14_H_16	ZNF517	340385	NM_213605	278	358.284	172340	491.828	1.2214	60.3957	25.4495	3651.57	9.9207	332875	160.341	388523	159.993	152	9406.83	516.794	0.54676	16.9481	138	14	0	6	2.1583	0.33333	2	0	0	0.60965	0.719424	49.6403	2.15827
Da_WG_P_14_H_17	CCL24	6369	NM_002991	382	306.338	176840	586.6	1.2328	55.6806	23.3358	2967.9	9.4839	278240	232.42	349505	232.584	132	4005.16	407.696	0.34555	16.2348	120	11	1	7	1.8325	0	0	0	0	0	0	31.4136	1.83246
Da_WG_P_14_H_18	C12ORF4	57102	NM_020374	357	320.636	179377	573.259	1.2169	57.1933	24.0917	3316.09	10.1298	304390	257.29	385194	257.23	127	6081.59	488.34	0.35574	16.9	118	9	0	9	2.521	0.44444	4	0	0	1.2493	1.12045	33.0532	2.52101
Da_WG_P_14_H_19	HERPUD1	9709	NM_001010990	422	328.353	169683	539.699	1.2348	57.3009	23.9606	3674.27	10.5832	342901	238.163	419787	238.121	173	6331.94	415.241	0.40995	17.3143	153	20	0	11	2.6066	0.45454	3	2	0	1.1088	0.7109	36.2559	2.60664
Da_WG_P_14_H_20	PCP2	126006	NM_174895	442	314.217	156926	516.416	1.2501	55.9457	23.0428	3549.68	10.5756	289672	204.07	350661	200.74	220	4755.55	546.684	0.49774	16.0045	203	17	0	8	1.8099	0.875	5	2	0	1.7579	1.13122	45.9276	1.80995
Da_WG_P_14_H_21	BMP10	27302	NM_014482	233	382.382	165552	442.585	1.2066	62.7382	26.5263	3348.39	8.8172	586646	261.343	683745	259.506	197	16348.5	743.3	0.84549	16.8191	160	29	7	0	0		0	0	0		0	68.6695	0
Da_WG_P_14_H_22	SIN3B	23309	NM_015260	316	320.361	162266	519.562	1.2347	56.8513	23.7961	2894.13	8.7064	392571	248.933	472574	248.044	129	8174.2	484.758	0.40823	17	122	7	0	3	0.94937	0.33333	1	0	0	0.81654	0.316456	38.6076	0.949367
Da_WG_P_14_I_03	PSIP1	11168	NM_021144	436	320.266	172227	553.392	1.2384	56.6674	23.5209	3508.45	10.5788	425397	296.939	518187	294.722	205	11011.7	567.269	0.47018	18.4589	180	20	3	8	1.8349	0.5	3	1	0	1.0634	0.688073	41.2844	1.83486
Da_WG_P_14_I_04	SLC35E4	339665	NM_001001479	367	306.311	173538	589.975	1.2304	55.5313	23.217	3161.7	10.2235	289206	251.93	365249	251.092	83	4164.88	315.6	0.22616	17.1084	75	7	1	6	1.6349	0.16667	1	0	0	0.73695	0.27248	20.436	1.63488
Da_WG_P_14_I_05	C10ORF68	79741	NM_024688	497	307.408	172367	575.949	1.2371	55.5231	23.1266	3553.26	10.8264	352261	288.723	439342	285.411	173	6676.19	434.079	0.34809	15.2881	165	8	0	12	2.4145	0.41667	5	0	0	1.197	1.00604	33.1992	2.41449
Da_WG_P_14_I_06	MXRA8	54587	NM_032348	436	324.264	170325	541.732	1.2234	57.445	24.0596	3701.94	11.232	455347	299.843	546929	295.198	215	8867.91	553.762	0.49312	15.0605	190	22	3	12	2.7523	0.83333	7	2	1	1.6899	1.6055	43.578	2.75229
Da_WG_P_14_I_07	OR2T27	403239	NM_001001824	394	305.051	167998	567.23	1.2346	55.3934	23.2202	2948.42	9.7345	319515	271.062	402447	270.479	137	5444.82	481.053	0.34772	16.5827	126	9	2	3	0.76142	0.66667	1	1	0	1.9173	0.253807	31.9797	0.761421
Da_WG_P_14_I_08	DEFA6	1671	NM_001926	226	345.42	179789	540.906	1.226	59.0044	24.7024	5988.92	14.4686	468115	263.448	554171	258.498	89	8782.43	461.054	0.39381	18.3371	78	11	0	7	3.0974	0.57143	3	1	0	1.451	1.32743	34.5133	3.09735
Da_WG_P_14_I_09	PKD1L1	168507	NM_138295	375	292.168	175142	614.993	1.2287	54.4	22.811	2742.32	9.3941	322383	270.573	406990	275.676	146	5267.09	537.449	0.38933	15.1438	133	12	1	2	0.53333	0.5	1	0	0	1.2842	0.266667	35.4667	0.533333
Da_WG_P_14_I_10	PARP10	84875	NM_032789	457	364.565	158058	456.214	1.2244	60.7199	25.2627	3682.77	9.8168	485714	336.388	583880	326.616	159	7372.64	539.555	0.34792	16.566	148	8	2	2	0.43764	1	1	1	0	2.8742	0.218818	32.3851	0.437637
Da_WG_P_14_I_11	LOC339977	339977	NM_001024611	469	297.075	166946	580.686	1.2322	54.7676	22.9416	3328.61	10.7896	306586	277.677	389073	276.209	123	5153.29	386.772	0.26226	14.7559	113	10	0	13	2.7719	0.38461	4	1	0	1.4665	0.852878	24.0938	2.77186
Da_WG_P_14_I_12	MGC3196	79064	NM_001080501	360	306.314	168229	567.86	1.2245	55.7861	23.4893	2879.34	9.0841	383025	278.614	466127	276.409	171	9160.7	524.151	0.475	16.7151	151	14	4	3	0.83333	1	2	1	0	2.1053	0.555556	41.9444	0.833333
Da_WG_P_14_I_13	RPL26L1	51121	NM_016093	445	304.919	170590	575.275	1.2239	55.6292	23.3507	3385.4	10.3895	361164	276.82	447866	276.423	223	9057.22	505.702	0.50112	16.2423	200	22	1	9	2.0225	0.55556	5	0	0	1.1086	1.1236	44.9438	2.02247
Da_WG_P_14_I_14	SIGLEC8	27181	NM_014442	483	310.089	172640	571.5	1.226	56.1573	23.5928	3163.63	9.8513	352744	291.501	440501	288.434	150	5459.9	374.492	0.31056	14.6316	135	15	0	7	1.4493	0.14286	1	0	0	0.46	0.207039	27.9503	1.44928
Da_WG_P_14_I_15	SLC2A10	81031	NM_030777	330	357.939	173368	509.267	1.2388	59.8455	24.786	5193.8	13.4996	528750	255.549	615376	252.638	142	8191.02	497.691	0.4303	16.1469	131	10	1	18	5.4546	0.66667	11	1	0	1.5493	3.33333	39.697	5.45455
Da_WG_P_14_I_16	EVI2A	2123	NM_014210	380	318.103	174297	574.323	1.2212	56.9553	23.7218	2730.11	8.505	346734	295.144	438725	293.6	154	9748.81	554.266	0.40526	18.2308	139	13	2	2	0.52632	1.5	2	1	0	3.7013	0.526316	36.5789	0.526316
Da_WG_P_14_I_17	STARD10	10809	NM_006645	402	312.371	169725	556.816	1.2238	56.3856	23.6687	3279.79	10.0012	367621	320.425	464539	315.582	142	7980.77	457.334	0.35323	17.4966	131	10	1	8	1.9901	0.625	5	0	0	1.7694	1.24378	32.5871	1.99005
Da_WG_P_14_I_18	FLJ45224	401562	NM_207510	358	333.802	164478	510.302	1.213	58.5838	24.5186	3242.64	9.605	351524	262.35	436780	261.339	111	5832.34	395.313	0.31006	14.614	99	12	0	2	0.55866	0	0	0	0	0	0	27.6536	0.558659
Da_WG_P_14_I_19	FSCN2	25794	NM_012418	43	333.558	186467	598.746	1.1843	58.7907	25.3981	3730.09	11.3579	337567	281.423	440393	294.56	12	7489.47	349.96	0.27907	14.4167	10	2	0	2	4.6512	0.5	1	0	0	1.7917	2.32558	23.2558	4.65116
Da_WG_P_14_I_20	VPS26A	9559	NM_001035260	325	330.185	176171	546.878	1.2241	57.9169	24.172	3421.75	10.042	347902	271.794	434562	269.177	134	7612.99	460.434	0.41231	15.6642	121	13	0	7	2.1538	0.57143	4	0	0	1.3859	1.23077	37.2308	2.15385
Da_WG_P_14_I_21	CNNM3	26505	NM_199078	268	292.392	170701	592.218	1.2319	54.2052	22.9391	4118.68	12.8097	278647	222.12	346067	223.731	107	4331.64	443.73	0.39925	15.5648	99	6	2	16	5.9702	0.5	8	0	0	1.2523	2.98507	36.9403	5.97015
Da_WG_P_14_I_22	FAM8A1	51439	NM_016255	431	296.276	164192	570.985	1.2347	54.6056	22.7942	2652.65	8.8483	352483	300.217	436950	295.319	224	8042.46	614.08	0.51972	15.4779	192	31	1	4	0.92807	0.75	2	1	0	1.4431	0.464037	44.5476	0.928074
Da_WG_P_14_J_03	C20ORF121	79183	NM_001039199	242	323.971	173962	552.328	1.2427	56.876	23.792	3480.7	10.5248	462363	308.658	562083	307.639	98	8252.59	541.394	0.40496	14.91	90	8	0	2	0.82645	1	2	0	0	2.4694	0.826446	37.1901	0.826446
Da_WG_P_14_J_04	MGAT5B	146664	NM_198955	332	297.771	176732	606.361	1.2278	55.0542	23.0926	2668.57	9.1135	267173	232.533	333618	230.448	135	5092.77	511.175	0.40663	16.5333	118	14	3	4	1.2048	0.5	2	0	0	1.2296	0.60241	35.5422	1.20482
Da_WG_P_14_J_05	ANKRD29	147463	NM_173505	383	301.131	167724	572.519	1.2202	55.3995	23.1952	3241.18	10.767	389312	314.073	479479	310.361	144	7814.16	477.982	0.37598	16.125	131	12	1	6	1.5666	0.16667	1	0	0	0.44329	0.261097	34.2037	1.56658
Da_WG_P_14_J_06	FUBP3	8939	XM_932775	515	311.577	169870	559.754	1.2318	56.066	23.5558	3511.03	10.9975	381025	333.527	476927	326.035	200	7815.56	511.468	0.38835	15.4901	188	12	0	11	2.1359	0.36364	4	0	0	0.93636	0.776699	36.5049	2.13592
Da_WG_P_14_J_07	HCG3	414061	NM_001001394	374	303.171	169464	577.965	1.221	55.5027	23.2994	3658.39	11.7825	386584	313.423	479593	311.014	199	8214.4	629.145	0.53209	16.7822	169	24	6	12	3.2086	0.5	5	1	0	0.9397	1.3369	45.1872	3.20856
Da_WG_P_14_J_08	KIAA0100	9703	NM_014680	365	319.54	182952	586.758	1.2217	57	23.8964	3498.81	10.6131	387289	291.917	478054	289.491	141	7232	479.518	0.3863	15.5745	127	13	1	8	2.1918	0.375	3	0	0	0.97074	0.821918	34.7945	2.19178
Da_WG_P_14_J_09	PFN4	375189	NM_199346	372	335.849	181995	560.919	1.2266	58.2285	24.2134	3854.82	11.2079	340389	245.049	425516	248.326	176	8595.05	460.899	0.47312	18.1705	161	14	1	9	2.4194	0.33333	3	0	0	0.70454	0.806452	43.2796	2.41935
Da_WG_P_14_J_10	NPM2	10361	NM_182795	525	305.223	169122	570.702	1.2232	55.6286	23.3849	2884.93	9.1818	314801	271.299	394487	267.86	204	4589.29	510.486	0.38857	16.432	184	18	2	4	0.76191	0.5	1	1	0	1.2868	0.190476	35.0476	0.761905
Da_WG_P_14_J_11	TBCD	6904	NM_001033052	267	321.532	179077	573.761	1.1958	58.0187	24.3463	2799.76	8.8048	372917	273.459	461214	274.532	119	10080.4	512.745	0.44569	17.7833	107	11	1	1	0.37453	2	1	1	0	4.4874	0.374532	40.0749	0.374532
Da_WG_P_14_J_12	SOX30	11063	NM_007017	454	302.76	164897	559.349	1.2351	55.2026	23.1771	3028.49	9.6334	362638	276.987	443556	272.579	245	10532.4	561.375	0.53965	17.2389	223	20	2	6	1.3216	0.83333	3	1	1	1.5442	0.660793	49.1189	1.32159
Da_WG_P_14_J_13	SCUBE2	57758	NM_020974	443	310.847	166658	550.508	1.2348	55.8984	23.3564	2947.32	9.3024	386320	282.169	474300	283.309	163	6624.24	460.742	0.36795	15.0485	155	8	0	4	0.90294	1.25	4	1	0	3.3972	0.902935	34.9887	0.902935
Da_WG_P_14_J_14	VPRBP	9730	NM_014703	399	337.867	173940	523.581	1.2275	58.4411	24.6837	3258.01	9.5315	452695	278.563	546323	276.89	205	8463.53	629.434	0.51378	16.9567	178	24	3	5	1.2531	0.4	2	0	0	0.77854	0.501253	44.6115	1.25313
Da_WG_P_14_J_15	KRTAP5-8	57830	NM_021046	414	316.848	168387	543.879	1.2256	56.6667	23.707	3129.85	9.5876	350371	281.74	438143	279.952	184	5040.39	621.735	0.44444	17.0652	160	23	1	5	1.2077	0.6	3	0	0	1.35	0.724638	38.6473	1.20773
Da_WG_P_14_J_16	MAEA	10296	NM_005882	352	302.284	169977	590.992	1.2237	55.4432	23.2839	3292.37	10.3279	354617	260.249	434645	258.928	185	9165.67	514.384	0.52557	16.6158	160	22	3	10	2.8409	0.3	2	1	0	0.57081	0.568182	45.4545	2.84091
Da_WG_P_14_J_17	DDHD2	23259	NM_015214	504	321.704	174852	554.485	1.2185	57.25	24.1878	3701.59	10.9135	343242	276.038	430116	273.556	230	6417.23	504.238	0.45635	15.6144	202	26	2	15	2.9762	0.4	6	0	0	0.87652	1.19048	40.0794	2.97619
Da_WG_P_14_J_18	FAM20C	56975	NM_020223	433	323.7	161149	516.912	1.2332	57.097	23.7091	3068.88	9.3499	324291	229.03	397099	227.998	204	5241.16	551.553	0.47113	16.7282	187	13	3	4	0.92379	0.25	1	0	0	0.53064	0.230947	43.1871	0.923788
Da_WG_P_14_J_19	2015-12-01	50514	NM_017418	285	301.846	176108	601.282	1.2372	55.0667	23.1853	3231.52	10.475	307793	219.414	377351	222.404	116	6432.36	433.766	0.40702	16.2797	108	7	1	8	2.807	0.625	5	0	0	1.5356	1.75439	37.8947	2.80702
Da_WG_P_14_J_20	TAS2R13	50838	NM_023920	205	297.093	171482	593.955	1.2092	55.3024	23.0363	2643.08	9.3218	224750	211.78	287896	213.297	56	4198.2	342.192	0.27317	19.0714	51	5	0	2	0.97561	0.5	1	0	0	1.8304	0.487805	24.878	0.97561
Da_WG_P_14_J_21	SLC45A3	85414	NM_033102	448	316.904	158419	515.64	1.2314	56.5558	23.5776	2971.12	8.9556	246040	202.272	306210	200.03	227	7892.19	531.361	0.5067	18.4454	213	13	1	5	1.1161	0.6	3	0	0	1.1841	0.669643	47.5446	1.11607
Da_WG_P_14_J_22	MBNL1	4154	NM_207294	465	321.596	166235	534.53	1.2372	56.8602	23.5823	3095.39	9.3475	258232	218.742	326054	215.422	184	5733.61	440.226	0.3957	16.8663	173	11	0	6	1.2903	0.5	3	0	0	1.2636	0.645161	37.2043	1.29032
Da_WG_P_14_K_03	RPP40	10799	NM_006638	422	312.531	167221	550.814	1.2243	56.3791	23.6912	3284.89	10.1615	395087	285.574	483650	283.526	194	9010.91	551.77	0.45972	15.759	177	15	2	3	0.7109	0.33333	1	0	0	0.72509	0.236967	41.9431	0.7109
Da_WG_P_14_K_04	OR51M1	390059	NM_001004756	259	409.278	178448	446.231	1.2169	64.5637	26.8843	5289.67	12.2212	730984	306.484	847381	301.172	144	11678.1	595.238	0.55598	16.8571	120	20	4	14	5.4054	0.71429	6	2	2	1.2847	2.3166	46.332	5.40541
Da_WG_P_14_K_05	LAT	27040	NM_001014989	446	314.496	167627	550.664	1.2284	56.4215	23.7621	3281.26	10.0567	376118	265.666	459180	264.267	228	9185.91	559.805	0.51121	15.6507	205	23	0	6	1.3453	0.5	3	0	0	0.97807	0.672646	45.9641	1.34529
Da_WG_P_14_K_06	CD3E	916	NM_000733	493	319.499	168941	544.196	1.2387	56.6268	23.6928	3502.66	10.6597	342200	266.328	422746	261.884	162	5164.07	464.634	0.3286	17.0245	151	11	0	9	1.8256	0.44444	4	0	0	1.3525	0.811359	30.6288	1.82556
Da_WG_P_14_K_07	SYNGR3	9143	NM_004209	437	319.506	169002	541.009	1.2299	56.8879	23.7999	3094.23	9.4398	411115	299.485	502332	295.288	180	8992.69	542.175	0.4119	16.375	168	11	1	6	1.373	0.33333	2	0	0	0.80926	0.457666	38.4439	1.373
Da_WG_P_14_K_08	C8orf22	492307	NM_001007176	500	316.798	164033	534.003	1.236	56.4	23.7056	3408.88	10.2501	371322	291.044	457524	285.32	253	8109.31	602.598	0.506	17.293	222	29	2	4	0.8	1.25	3	1	1	2.4704	0.6	44.4	0.8
Da_WG_P_14_K_09	ZNF582	147948	NM_144690	399	310.168	176428	583.078	1.2334	55.9323	23.4373	3677.1	11.1057	330039	250.609	409487	250.545	152	5570.27	450.06	0.38095	17.0779	144	7	1	8	2.005	0.75	5	1	0	1.9688	1.25313	36.0902	2.00501
Da_WG_P_14_K_10	C10ORF30	222389	NM_001100912	597	301.536	164787	558.277	1.2236	55.3367	23.337	3617.5	11.2665	335969	321.355	427728	314.682	243	6262.19	514.715	0.40703	14.9177	219	24	0	16	2.6801	0.4375	6	1	0	1.0749	1.00503	36.6834	2.68007
Da_WG_P_14_K_11	PRIMA1	145270	NM_178013	536	311.539	174855	572.567	1.2219	56.2705	23.6922	3776.46	11.4385	391836	353.687	492492	345.758	173	5526.94	492.157	0.32276	14.5829	152	21	0	14	2.6119	0.35714	5	0	0	1.1065	0.932836	28.3582	2.61194
Da_WG_P_14_K_12	NUP37	79023	NM_024057	511	306.534	160894	537.303	1.2355	55.5988	23.2986	3195.05	10.066	365065	293.427	447397	287.733	234	8480.41	524.769	0.45793	15.4195	211	22	1	6	1.1742	1	4	2	0	2.1838	0.782779	41.2916	1.17417
Da_WG_P_14_K_13	ZNF674	641339	NM_001039891	340	355.709	167942	483.623	1.2193	60.1794	25.3691	7051.29	17.5222	504349	245.473	581714	240.984	172	7407.14	616.145	0.50588	17.185	157	14	1	21	6.1765	0.57143	10	1	1	1.1296	2.94118	46.1765	6.17647
Da_WG_P_14_K_14	PLEKHF1	79156	NM_024310	528	327.273	179744	560.998	1.2109	58.0511	24.4143	3231.87	9.5934	343633	294.378	433838	290.618	199	7121.61	442.992	0.37689	16.335	184	15	0	6	1.1364	0.33333	2	0	0	0.88442	0.378788	34.8485	1.13636
Da_WG_P_14_K_15	C1ORF32	387597	NM_199351	568	303.327	166903	566.396	1.2292	55.4296	23.2628	3005.92	9.6653	287980	276.732	364142	270.822	185	5744.9	381.121	0.3257	14.7181	169	16	0	9	1.5845	0.44444	3	1	0	1.3646	0.528169	29.7535	1.58451
Da_WG_P_14_K_16	OR8H1	219469	NM_001005199	438	318.043	170232	549.656	1.2252	56.8516	23.7611	2739.3	8.5468	322451	251.5	401695	249.8	170	5675.25	452.948	0.38813	17.2941	149	19	2	2	0.45662	1	2	0	0	2.5765	0.456621	34.0183	0.456621
Da_WG_P_14_K_17	SOX21	11166	NM_007084	396	345.667	162305	485.236	1.2232	59.1439	24.827	3440.97	9.4546	396573	240.762	475384	237.287	207	6674.03	581.9	0.52273	16.4648	180	23	3	5	1.2626	0.6	3	0	0	1.1478	0.757576	45.4545	1.26263
Da_WG_P_14_K_18	ZNF30	90075	NM_194325	434	321.376	165115	535.266	1.2163	57.2097	23.9225	2941.65	9.1533	293500	221.593	362967	221.492	151	4319.18	439.723	0.34793	16.6447	138	10	3	5	1.1521	0.2	1	0	0	0.57483	0.230415	31.7972	1.15207
Da_WG_P_14_K_19	RBMY1E	378950	NM_001006118	492	313.415	160114	524.413	1.2267	56.3516	23.8003	3154.36	9.6398	356598	264.664	432483	258.372	164	5612.07	358.282	0.33333	15.5301	149	14	1	6	1.2195	0.16667	1	0	0	0.5	0.203252	30.2846	1.21951
Da_WG_P_14_K_20	WFDC10A	140832	NM_080753	314	311.631	175300	576.867	1.2263	56.2229	23.4861	3254.12	10.0741	343475	268.341	431113	271.191	145	8073.88	608.356	0.46178	19.1293	127	17	1	8	2.5478	0.375	3	0	0	0.81207	0.955414	40.4459	2.54777
Da_WG_P_14_K_21	PRR3	80742	NM_001077497	530	310.749	158575	527.634	1.2243	56.1792	23.577	2889.95	9.1174	308352	276.12	388938	271.201	229	6907.71	453.391	0.43207	15.2338	219	10	0	11	2.0755	0.18182	2	0	0	0.4208	0.377358	41.3208	2.07547
Da_WG_P_14_K_22	OR6N2	81442	NM_001005278	519	316.468	161463	520.335	1.2221	56.817	23.9476	2843.6	8.7377	325150	273.368	408363	268.015	226	6410.88	541.456	0.43545	16.4361	212	11	3	3	0.57803	1	2	1	0	2.2965	0.385356	40.8478	0.578035
Da_WG_P_14_L_03	C9ORF39	54875	NM_001114395	428	326.668	178842	558.329	1.2375	57.3575	23.9277	4116.14	11.9995	475397	317.207	574875	313.384	196	9253.91	555.298	0.45794	15.7462	175	20	1	11	2.5701	0.54546	5	1	0	1.1911	1.16822	40.8879	2.57009
Da_WG_P_14_L_04	TDRKH	11022	NM_006862	524	304.405	171195	576.161	1.2445	55.2252	23.0578	3232.04	10.4024	392807	328.547	488941	322.89	232	7370.45	567.811	0.44275	16.0809	201	25	6	8	1.5267	0.375	3	0	0	0.84698	0.572519	38.3588	1.52672
Da_WG_P_14_L_05	ZFY	7544	NM_003411	364	318.354	175664	565.614	1.2307	56.5989	23.7875	4658.65	13.2882	410870	277.189	500069	275.964	164	8992	578.105	0.45055	15.1576	152	10	2	18	4.9451	0.38889	7	0	0	0.86314	1.92308	41.7582	4.94505
Da_WG_P_14_L_06	TMED5	50999	NM_016040	454	307.328	184082	609.228	1.235	55.7026	23.2128	3570.86	11.0112	376575	291.588	463666	288.459	131	5030.76	377.63	0.28855	14.0075	120	11	0	8	1.7621	0.625	4	1	0	2.166	0.881057	26.4317	1.76211
Da_WG_P_14_L_07	C3orf31	132001	NM_138807	372	335.228	168801	530.544	1.2245	58.2688	24.5598	4300.4	11.8172	337615	205.993	405901	205.144	234	8308.72	596.529	0.62903	17.4128	210	22	2	12	3.2258	0.58333	7	0	0	0.92735	1.88172	56.4516	3.22581
Da_WG_P_14_L_08	FOLR3	2352	NM_000804	516	317.622	168205	543.033	1.2213	56.845	23.9099	3490.08	10.6495	345459	275.956	430407	272.592	249	5324.11	621.627	0.48256	17.008	229	20	0	11	2.1318	0.90909	8	2	0	1.8839	1.55039	44.3798	2.13178
Da_WG_P_14_L_09	SMOC2	64094	NM_022138	295	305.549	179432	605.064	1.222	55.6339	23.4418	3570.12	11.9332	372005	287.702	464668	288.918	95	6990.84	372.48	0.32203	14.6804	83	9	3	10	3.3898	0.2	2	0	0	0.62105	0.677966	28.1356	3.38983
Da_WG_P_14_L_10	76P	27229	NM_014444	433	319.062	159552	517.325	1.2321	56.6559	23.8063	3303.83	10.1019	418239	292.449	507770	288.792	240	10079	592.802	0.55427	15.8449	213	22	4	5	1.1547	0.8	4	0	0	1.4433	0.923788	49.1917	1.15473
Da_WG_P_14_L_11	SDCBP2	27111	NM_015685	475	320.661	163477	523.743	1.2266	56.9853	23.9553	3997.57	11.7493	426559	311.504	521191	305.876	215	8467.99	510.805	0.45263	16.1284	197	17	1	13	2.7368	0.76923	8	1	1	1.6995	1.68421	41.4737	2.73684
Da_WG_P_14_L_12	CPXCR1	53336	NM_033048	442	312.077	168068	552.779	1.2374	55.9819	23.4671	3777.87	11.6456	429598	297.619	519083	294.148	179	8476.08	522.07	0.40498	16.0552	165	14	0	9	2.0362	0.55556	5	0	0	1.3718	1.13122	37.3303	2.0362
Da_WG_P_14_L_13	FKBP8	23770	NM_012181	407	334.253	169772	517.48	1.2207	58.3857	24.6342	3434.09	9.8897	456724	308.676	560221	307.018	224	11191.1	612.398	0.55037	17.2863	196	25	3	4	0.9828	0.5	2	0	0	0.90848	0.4914	48.1572	0.982801
Da_WG_P_14_L_14	TMOD2	29767	NM_014548	414	332.321	162743	498.893	1.2265	58.029	24.3959	3413.51	9.8549	394430	245.892	472960	243.06	185	7693.18	511.558	0.44686	14.7487	172	12	1	8	1.9324	0.5	4	0	0	1.1189	0.966184	41.5459	1.93237
Da_WG_P_14_L_15	TRA16	126382	NM_176880	492	335.472	166154	509.632	1.2048	58.7358	24.7281	3599.3	10.0685	309654	248.093	388920	244.497	221	6294.65	493.344	0.44919	18.25	206	15	0	12	2.439	0.75	8	1	0	1.6697	1.62602	41.8699	2.43902
Da_WG_P_14_L_16	MPHOSPH9	10198	NM_022782	363	299.774	171108	584.422	1.2351	54.9036	23.0693	2724.64	8.8071	337802	267.414	421185	269.283	170	7746.44	522.91	0.46832	16.4942	147	20	3	4	1.1019	0	0	0	0	0	0	40.4959	1.10193
Da_WG_P_14_L_17	HIST1H1D	3007	NM_005320	458	325.417	164171	516.946	1.2394	57.1921	23.7973	3979.76	11.4345	372153	261.042	452454	256.113	228	5213.75	572.087	0.49782	17.3247	198	27	3	14	3.0568	0.57143	6	1	1	1.1479	1.31004	43.2314	3.05677
Da_WG_P_14_L_18	SLAMF8	56833	NM_020125	497	292.664	158289	559.007	1.2396	54.1288	22.6429	2542.81	8.6317	215550	190.375	271316	189.851	214	6227.23	510.148	0.43058	18.9091	201	13	0	4	0.80483	0.5	2	0	0	1.1612	0.402414	40.4427	0.804829
Da_WG_P_14_L_19	OR12D2	26529	NM_013936	444	331.135	159653	502.166	1.2334	57.7545	24.0541	2814.27	8.4523	381743	254.541	460519	251.46	190	8219.39	470.968	0.42793	16.776	171	18	1	4	0.9009	1.25	3	2	0	2.9211	0.675676	38.5135	0.900901
Da_WG_P_14_L_20	BRUNOL6	60677	NM_052840	531	311.452	166073	553.284	1.2236	56.1846	23.8038	2940.96	9.2506	317467	264.855	393793	259.617	191	4895.19	470.604	0.3597	16.701	179	12	0	6	1.1299	0.33333	2	0	0	0.9267	0.376648	33.71	1.12994
Da_WG_P_14_L_21	PICALM	8301	NM_001008660	300	314.453	168790	559.144	1.2294	56.4	23.7612	3154.06	9.6137	292660	201.518	359756	203.229	148	4321.89	537.082	0.49333	18.4737	133	14	1	5	1.6667	0.6	3	0	0	1.2162	1	44.3333	1.66667
Da_WG_P_14_L_22	LRIG2	9860	NM_014813	382	322.437	172307	547.822	1.2259	57.2382	23.7666	3469.54	10.0854	354299	230.499	429844	230.347	196	9716.83	556.565	0.51309	16.2944	170	25	1	8	2.0942	0.5	4	0	0	0.97449	1.04712	44.5026	2.09424
Da_WG_P_14_M_03	EXOSC3	51010	NM_001002269	266	330.936	167538	518.783	1.2323	57.8008	24.3959	4040.45	11.308	437172	283.953	528431	280.026	100	7388.7	516.502	0.37594	14.7379	94	6	0	4	1.5038	1	3	1	0	2.66	1.12782	35.3383	1.50376
Da_WG_P_14_M_04	MSI1	4440	NM_002442	169	317.249	182063	590.696	1.2282	56.6095	23.9272	4453.48	12.9734	579484	338.243	686047	336.497	82	11777	728.65	0.48521	14.7561	67	12	3	5	2.9586	0.6	3	0	0	1.2366	1.77515	39.645	2.95858
Da_WG_P_14_M_05	C20ORF3	57136	NM_020531	328	316.18	166784	545.369	1.2416	56.2226	23.5081	3151.79	9.6672	366816	255.636	442683	251.015	97	5266.3	376.093	0.29573	15.5	93	4	0	4	1.2195	0.5	2	0	0	1.6907	0.609756	28.3537	1.21951
Da_WG_P_14_M_06	NOL9	79707	NM_024654	310	322.339	176950	561.255	1.2151	57.4677	24.1397	3556.04	10.7745	396363	304.397	489812	300.566	151	4916.22	662.595	0.4871	16.4172	134	12	4	6	1.9355	0.16667	1	0	0	0.34216	0.322581	43.2258	1.93548
Da_WG_P_14_M_07	EDN1	1906	NM_001955	221	317.534	170788	551.696	1.2244	56.8507	23.9019	3750.28	11.3761	434125	238.916	513628	238.265	96	7793.34	478.112	0.43439	14.732	85	8	2	7	3.1674	0.85714	3	1	1	1.9732	1.35747	38.4615	3.16742
Da_WG_P_14_M_08	RBM3	5935	NM_001017431	219	290.721	167502	617.881	1.2284	53.9954	22.805	3457.62	11.6176	409990	287.734	506809	297.199	71	9290.49	725.197	0.3242	19.9722	63	7	1	3	1.3699	0.33333	1	0	0	1.0282	0.456621	28.7671	1.36986
Da_WG_P_14_M_09	OR10G4	390264	NM_001004462	258	305.12	166132	559.272	1.2033	56.2248	24.1688	3402.15	10.5743	359595	256.588	437917	254.683	108	6979.75	427.916	0.41861	15.5091	95	11	2	5	1.938	1	3	1	1	2.3889	1.16279	36.8217	1.93798
Da_WG_P_14_M_10	GJC1	125111	NM_152219	320	309.975	163697	545.735	1.2295	55.9312	23.6927	3655	11.1432	391944	312.04	487406	309.937	107	5704.59	367.769	0.33437	14.1273	98	9	0	8	2.5	0.5	4	0	0	1.4953	1.25	30.625	2.5
Da_WG_P_14_M_11	GABARAPL1	23710	NM_031412	299	319.288	164652	531.873	1.2336	56.6823	23.8868	4085.78	11.6158	455981	308.648	550223	304.23	124	8608	554.406	0.41472	15.6641	112	10	1	8	2.6756	0.625	5	0	0	1.5071	1.67224	37.4582	2.67559
Da_WG_P_14_M_12	H2AFB2	474381	NM_001017991	232	338.125	165026	502.387	1.2207	58.625	24.7496	4233.16	11.4303	378676	203.864	448703	203.593	122	10219.3	502.931	0.52586	18.9426	109	12	1	7	3.0172	0.42857	3	0	0	0.81499	1.2931	46.9828	3.01724
Da_WG_P_14_M_13	SIGLEC11	114132	NM_052884	297	332.401	167487	513.995	1.2274	58.101	24.3578	3820.32	10.8794	432427	295.397	527234	291.707	124	8571.75	550.807	0.41751	15.992	114	10	0	9	3.0303	0.44444	4	0	0	1.0645	1.3468	38.3838	3.0303
Da_WG_P_14_M_14	LOC90826	90826	NM_138364	424	309.17	167704	555.197	1.2227	56.1934	23.712	2997.6	9.3649	321263	329.681	412361	321.312	126	4062.02	456.128	0.29717	15.6406	113	13	0	4	0.9434	0.25	1	0	0	0.84127	0.235849	26.6509	0.943396
Da_WG_P_14_M_15	RBMS1	5937	NM_002897	336	317.545	165776	535.354	1.2335	56.6399	23.7409	3342.19	10.1813	343856	273.608	428202	270.699	143	8631.36	461.638	0.4256	17.8276	131	12	0	6	1.7857	0.33333	2	0	0	0.78322	0.595238	38.9881	1.78571
Da_WG_P_14_M_16	SAA4	6291	NM_006512	237	333.367	164938	515.022	1.2312	57.8945	24.3946	3796.5	10.5712	510588	293.321	609453	292.527	105	9483.89	551.864	0.44304	16.0183	90	14	1	5	2.1097	1.2	3	2	1	2.7086	1.26582	37.9747	2.1097
Da_WG_P_14_M_17	SLC39A6	25800	NM_012319	140	332.286	186175	593.14	1.2185	58.3357	24.4387	3624.47	10.3163	429976	255.884	522180	261.678	84	12679.2	761.296	0.6	21.4118	72	10	2	2	1.4286	1	2	0	0	1.6667	1.42857	51.4286	1.42857
Da_WG_P_14_M_18	SCRT1	83482	NM_031309	308	314.114	155437	508.792	1.2334	56.3052	23.675	3001.86	9.4406	337111	245.847	410866	241.805	148	7993.43	524.07	0.48052	14.3179	135	13	0	3	0.97403	0.33333	1	0	0	0.69369	0.324675	43.8312	0.974026
Da_WG_P_14_M_19	TMEM30A	55754	NM_018247	313	321.709	158681	502.139	1.2343	56.8914	23.6898	3396.49	10.1786	370073	261.102	450953	257.045	92	5188.19	352.832	0.29393	15.1064	86	5	1	5	1.5974	0.6	3	0	0	2.0413	0.958466	27.476	1.59744
Da_WG_P_14_M_20	CST11	140880	NM_080830	352	329.861	164591	513.06	1.2269	57.7642	23.9942	3879.2	10.782	312892	265.258	391007	259.429	91	4600.85	309.954	0.25852	15.6344	87	4	0	10	2.8409	0.2	2	0	0	0.77363	0.568182	24.7159	2.84091
Da_WG_P_14_M_21	FLJ13305	84140	NM_032180	354	327.856	162348	505.451	1.2282	57.7119	24.2174	2964.02	8.8805	289954	246.636	365636	242.735	164	7326.54	478.794	0.46328	15.1818	154	10	0	4	1.1299	0.75	2	1	0	1.6189	0.564972	43.5028	1.12994
Da_WG_P_14_M_22	C9ORF90	203245	NM_197956	272	334.353	164154	500.083	1.2146	58.4154	24.7262	3361.92	9.6884	338760	216.727	412631	217.067	119	6935.23	450.601	0.4375	15.525	111	8	0	5	1.8382	0.2	1	0	0	0.45714	0.367647	40.8088	1.83824
Da_WG_P_14_N_03	BTLA	151888	NM_181780	342	315.398	167174	541.583	1.2331	56.3129	23.5643	3765.94	11.0734	289368	234.648	357152	229.499	133	4967.47	507.186	0.38889	16.3778	125	8	0	6	1.7544	0.66667	4	0	0	1.7143	1.16959	36.5497	1.75439
Da_WG_P_14_N_04	ZNF518	9849	NM_014803	235	351.932	174976	516.522	1.2342	59.5021	24.6512	4040.29	11.2871	461476	211.558	534584	210.729	95	8153.82	472.765	0.40425	17.0947	90	5	0	8	3.4043	0.5	4	0	0	1.2368	1.70213	38.2979	3.40426
Da_WG_P_14_N_05	OR3A1	4994	NM_002550	249	335.253	168806	512.87	1.2264	58.3293	24.3611	4741.73	12.8031	405040	242.487	484414	239.914	146	6103.11	789.067	0.58635	18.2585	127	17	2	8	3.2129	0.25	2	0	0	0.42637	0.803213	51.004	3.21285
Da_WG_P_14_N_06	CRYGB	1419	NM_005210	265	332.732	169212	522.798	1.2392	57.7811	24.2869	3790.49	10.5729	389072	248.095	468525	245.297	85	6926.24	423.75	0.32076	17.186	81	4	0	4	1.5094	0.5	2	0	0	1.5588	0.754717	30.566	1.50943
Da_WG_P_14_N_07	FLJ45537	401535	NM_001001709	192	329.563	172688	540.606	1.2176	58.0781	24.2411	4976.06	13.7438	403215	251.306	486899	251.428	67	6308.71	377.383	0.34896	15.0735	62	4	1	6	3.125	0.5	3	0	0	1.4328	1.5625	32.2917	3.125
Da_WG_P_14_N_08	ZDHHC15	158866	NM_144969	228	329.627	168475	520.295	1.2286	57.7325	24.2791	3858.38	11.2092	388777	224.717	464976	225.8	127	8177.41	569.511	0.55702	17.6172	114	13	0	7	3.0702	0.57143	4	0	0	1.0259	1.75439	50	3.07018
Da_WG_P_14_N_09	ABI1	10006	NM_001012751	267	320.479	178961	576.758	1.1902	57.6929	24.7502	3791.03	11.6695	389300	346.226	497686	343.033	81	7843.97	474.666	0.30337	16.2118	72	8	1	7	2.6217	0.14286	1	0	0	0.4709	0.374532	26.9663	2.62172
Da_WG_P_14_N_10	OSBPL5	114879	NM_145638	294	337.793	169519	513.045	1.2258	58.534	24.515	5414.12	14.7509	334018	209.265	405775	208.512	130	7689.54	454.675	0.44218	16.313	122	7	1	21	7.1429	0.80952	15	2	0	1.8308	5.10204	41.4966	7.14286
Da_WG_P_14_N_11	ARPM1	84517	NM_032487	370	342.492	164240	493.153	1.2381	58.6081	24.5889	3707.92	10.2201	319447	198.766	384359	196.48	181	9218.5	484.995	0.48919	18.4098	170	11	0	7	1.8919	0.57143	4	0	0	1.1681	1.08108	45.9459	1.89189
Da_WG_P_14_N_12	YIPF1	54432	NM_018982	310	314.674	166157	539.684	1.204	57.0226	24.4105	3552.25	11.0827	441806	338.187	545047	332.434	143	11591.3	589.384	0.46129	17.2153	124	16	2	5	1.6129	0	0	0	0	0	0	40	1.6129
Da_WG_P_14_N_13	MRPL53	116540	NM_053050	264	313.795	161383	532.328	1.2307	56.2917	23.6788	3710.91	11.0305	427402	268.813	512089	267.018	121	7845.45	626.566	0.45833	17.3471	112	9	0	7	2.6515	0.42857	3	0	0	0.93507	1.13636	42.4242	2.65152
Da_WG_P_14_N_14	OR8K1	390157	NM_001002907	196	301.474	161930	551.563	1.2384	55.0051	23.0549	2710.84	8.8627	263795	202.876	330206	206.41	86	6167.44	478.301	0.43878	15.4767	83	3	0	1	0.5102	0	0	0	0	0	0	42.3469	0.510204
Da_WG_P_14_N_15	LOC441956	441956	NM_001013729	299	302.846	165467	565.323	1.2307	55.2475	23.2249	2843.05	9.1571	360628	280.244	447606	278.963	88	5521.96	367.313	0.29431	14.6742	81	7	0	2	0.6689	0	0	0	0	0	0	27.0903	0.668896
Da_WG_P_14_N_16	COL15A1	1306	NM_001855	241	296.61	173173	604.335	1.2182	55.0041	23.1991	2852.87	9.4037	379263	306.169	470679	307.442	110	9953.44	553.482	0.45643	16.4286	100	10	0	2	0.82988	1	2	0	0	2.1909	0.829876	41.4938	0.829876
Da_WG_P_14_N_17	STX16	8675	NM_001001434	339	323.988	163362	517.984	1.2306	57.2566	23.9093	3258.44	9.5924	329149	270.663	411252	265.34	159	6573.64	517.102	0.46903	17.1963	144	15	0	3	0.88496	1.3333	3	1	0	2.8428	0.884956	42.4779	0.884956
Da_WG_P_14_N_18	LOC150084	150084	NM_001080444	322	306.851	164745	551.613	1.2367	55.6708	23.2362	2767.49	9.0257	301346	240.074	374996	237.992	135	5316.54	493.89	0.41925	18.0584	124	10	1	3	0.93168	0.33333	1	0	0	0.79506	0.310559	38.5093	0.931677
Da_WG_P_14_N_19	TCN1	6947	NM_001062	333	305.351	156903	524.348	1.2315	55.6517	23.3612	3222.19	10.2354	315680	255.557	392923	253.28	129	5081.34	508.401	0.38739	15.803	120	8	1	7	2.1021	0.57143	3	1	0	1.4751	0.900901	36.036	2.1021
Da_WG_P_14_N_20	MB	4151	NM_005368	262	324.214	157295	499.135	1.2304	57.1947	24.0215	2916.97	8.9844	373015	235.701	446924	233.107	129	7829.81	522.934	0.49237	14.2331	117	11	1	2	0.76336	0.5	1	0	0	1.0155	0.381679	44.6565	0.763359
Da_WG_P_14_N_21	MGC33846	220382	NM_175885	275	310.578	163172	542.874	1.2404	55.8182	23.3622	2978.79	9.2738	346546	246.783	423460	245.068	138	6656.35	634.147	0.50182	17.6286	129	9	0	3	1.0909	0.33333	1	0	0	0.66425	0.363636	46.9091	1.09091
Da_WG_P_14_N_22	CPEB4	80315	NM_030627	251	324.697	163198	520.064	1.2265	57.3984	24.0399	3121.8	9.4066	360207	229.159	433434	227.445	131	9173.16	529.222	0.52191	16.6316	118	12	1	2	0.79681	0.5	1	0	0	0.95801	0.398406	47.012	0.796813
Da_WG_P_14_O_03	KRTAP13-1	140258	NM_181599	528	348.964	168149	494.157	1.2179	59.6723	25.0521	4574.73	12.122	435909	360.175	535091	347.796	172	4413.66	597.031	0.32576	16.3736	154	16	2	14	2.6515	0.28571	4	0	0	0.87708	0.757576	29.1667	2.65152
Da_WG_P_14_O_04	LOC389458	389458	NM_203393	364	311.299	168243	553.375	1.2307	56.1703	23.6857	2819.27	8.8467	346884	242.26	423511	242.305	162	6035.88	539.791	0.44505	17.816	141	21	0	2	0.54945	0.5	1	0	0	1.1235	0.274725	38.7363	0.549451
Da_WG_P_14_O_05	RPL41	6171	NM_021104	403	316.489	183351	594.419	1.2286	56.6228	23.8624	4756.94	14.0206	367136	300.045	457949	296.548	68	3231.71	329.785	0.16873	18.4638	66	2	0	13	3.2258	0.076923	1	0	0	0.45588	0.248139	16.3772	3.22581
Da_WG_P_14_O_06	SEC61G	23480	NM_001012456	133	297.045	192253	651.638	1.1819	55.7368	23.5654	3207.94	10.9	189359	172.732	247399	179.554	42	4563.09	351.483	0.31579	20.6047	32	8	1	4	3.0075	0.25	1	0	0	0.79167	0.75188	24.0602	3.00752
Da_WG_P_14_O_07	LOC161931	161931	NM_139174	357	319.832	164679	529.509	1.2195	57.1204	23.8568	3378.81	10.0258	459495	344.095	565805	339.184	110	7028.41	472.311	0.30812	15.7946	101	8	1	4	1.1204	0	0	0	0	0	0	28.2913	1.12045
Da_WG_P_14_O_08	GOLGA8B	440270	NM_001023567	480	288.694	163058	578.684	1.2408	53.7521	22.4955	3556.09	11.6781	424790	332.057	519252	328.234	208	8593.49	475.101	0.43333	15.9474	173	31	3	9	1.875	0.33333	3	0	0	0.76923	0.625	36.0417	1.875
Da_WG_P_14_O_09	ZNF366	167465	NM_152625	291	296.557	162976	568.644	1.2416	54.4983	22.9642	3173.49	10.4418	397932	292.56	486523	292.482	100	7249.95	461.485	0.34364	16.2157	90	10	0	6	2.0619	0.5	3	0	0	1.455	1.03093	30.9278	2.06186
Da_WG_P_14_O_10	BEX1	55859	NM_018476	145	313.497	175780	580.491	1.2155	56.7862	23.8739	3045.26	9.6019	287192	214.482	357808	215.484	60	4951.75	401.849	0.41379	17.5167	55	5	0	1	0.68966	0	0	0	0	0	0	37.931	0.689655
Da_WG_P_14_O_11	FMNL3	91010	NM_198900	293	360.089	174092	496.677	1.2098	60.7372	25.7487	4151.31	10.7158	642496	345.91	760716	342.374	156	9618.63	759.965	0.53242	18.3899	133	21	2	8	2.7304	0.625	3	2	0	1.1739	1.02389	45.3925	2.73038
Da_WG_P_14_O_12	CHTF18	63922	NM_022092	109	339.165	168395	525.972	1.1993	58.9541	24.3606	2887.21	8.7406	211633	125.864	255211	127.524	18	3268.27	282.716	0.16514	20.4444	17	1	0	0	0		0	0	0		0	15.5963	0
Da_WG_P_14_O_13	PSG1	5669	NM_006905	389	357.332	166084	478.774	1.2053	60.7018	25.642	3684.65	9.7792	455782	273.711	541847	268.772	164	8387.99	451.894	0.42159	17.1988	140	20	4	7	1.7995	0.28571	2	0	0	0.6777	0.514139	35.9897	1.79949
Da_WG_P_14_O_14	ZDHHC21	340481	NM_178566	359	336.039	159620	486.85	1.2286	58.273	24.6359	3349.42	9.5861	340372	201.571	407700	200.762	193	6968.99	560.819	0.5376	17.2718	173	17	3	5	1.3928	0.6	3	0	0	1.1161	0.835655	48.1894	1.39276
Da_WG_P_14_O_15	ZMAT4	79698	NM_001135731	446	329.78	164654	512.101	1.2346	57.6771	23.9884	3057.32	9.0346	344992	276.13	428561	270.567	208	6140.97	588.324	0.46637	18.2559	185	19	3	4	0.89686	0.25	1	0	0	0.53606	0.224215	41.4798	0.896861
Da_WG_P_14_O_16	OR5D14	219436	NM_001004735	417	294.638	162385	572.207	1.2246	54.5923	23.3093	3970.89	12.6793	451628	318.32	547211	318.023	211	6912.82	728.754	0.50599	15.0516	182	26	3	13	3.1175	0.46154	6	0	0	0.91214	1.43885	43.6451	3.11751
Da_WG_P_14_O_17	CST9	128822	NM_001008693	190	323.547	186988	591.949	1.2239	57.1526	23.9502	2748.77	8.5704	337594	245.555	419613	247.303	72	5372.57	558.486	0.37895	19.3836	62	8	2	0	0		0	0	0		0	32.6316	0
Da_WG_P_14_O_18	KIAA0256	9728	NM_014701	327	325.287	170111	535.964	1.2069	57.8838	24.7368	3375.53	9.8531	320612	232.49	398660	234.966	164	7311.7	508.326	0.50153	16.512	143	15	5	4	1.2232	0.75	3	0	0	1.4954	0.917431	43.7309	1.22324
Da_WG_P_14_O_19	MGC119295	441273	NM_001031618	257	353.058	163773	471.91	1.2102	60.0778	25.6742	3604.63	9.5054	379755	165.634	441505	166.858	127	7116.1	443.363	0.49416	15.0078	119	8	0	5	1.9455	1	4	1	0	2.0236	1.55642	46.3035	1.94553
Da_WG_P_14_O_20	ZCCHC8	55596	NM_017612	189	307.476	169456	567.033	1.226	55.7672	23.4496	4342.44	13.0306	334261	220.289	404207	221.208	74	6510.41	444.93	0.39153	20.3333	68	6	0	4	2.1164	0.25	1	0	0	0.63851	0.529101	35.9788	2.1164
Da_WG_P_14_O_21	MYRIP	25924	NM_015460	343	333.047	160762	498.548	1.2087	58.5831	24.7077	3392.61	9.6011	295090	210.418	366231	209.223	146	7128.63	414.107	0.42566	18.723	135	10	1	7	2.0408	0.42857	3	0	0	1.0069	0.874636	39.3586	2.04082
Da_WG_P_14_O_22	APCS	325	NM_001639	163	330.245	172752	539.493	1.2046	58.411	24.8062	2931.36	8.9669	633867	462.969	796154	466.833	61	15250	690.582	0.37423	16.6066	48	10	2	0	0		0	0	0		0	29.4479	0
Da_WG_P_14_P_03	LOC339344	339344	NM_001012643	298	309.48	172576	575.92	1.2354	55.8423	23.3598	3852.9	11.6982	294655	202.036	356475	200.7	93	4230.53	307.377	0.31208	14.6289	83	10	0	13	4.3624	0.46154	6	0	0	1.4789	2.01342	27.8523	4.36242
Da_WG_P_14_P_04	ZNF560	147741	NM_152476	388	308.309	164047	538.835	1.221	56.0619	23.5983	3537.27	10.8996	277148	245.283	349793	241.67	139	4419.49	446.105	0.35825	17.4468	120	19	0	11	2.835	0.45454	4	1	0	1.2688	1.03093	30.9278	2.83505
Da_WG_P_14_P_05	STC2	8614	NM_003714	356	317.458	174358	563.909	1.2226	56.7753	23.7967	2905.7	9.0254	291697	226.737	362855	225	140	6689.4	390.113	0.39326	17.8112	128	12	0	4	1.1236	0.25	1	0	0	0.63571	0.280899	35.9551	1.1236
Da_WG_P_14_P_06	C14ORF80	283643	NM_001134877	450	340.429	168002	505.893	1.218	58.9333	24.8518	4475.59	12.4605	452193	325.664	553000	317.27	150	6174.54	562.624	0.33333	16.0658	140	9	1	14	3.1111	0.35714	5	0	0	1.0714	1.11111	31.1111	3.11111
Da_WG_P_14_P_07	CCDC7	221016	NM_001026383	324	353.818	162961	472.755	1.2282	59.8765	24.9054	3477.92	9.6678	237523	142.156	287355	141.757	184	9683.87	616.397	0.5679	19.1436	169	14	1	3	0.92593	0.66667	2	0	0	1.1739	0.617284	52.1605	0.925926
Da_WG_P_14_P_08	TMEM49	81671	NM_030938	411	329.693	158983	497.152	1.2393	57.4599	23.9742	3568.25	10.477	363098	226.777	433150	222.377	108	4483.83	304.711	0.26277	15.036	100	8	0	6	1.4599	0.33333	2	0	0	1.2685	0.486618	24.3309	1.45985
Da_WG_P_14_P_09	RAD9B	144715	NM_152442	61	348.18	212875	620.747	1.1905	60.3934	25.2372	3279.59	9.4764	239539	174.629	309657	177.857	19	6873.13	473.773	0.31148	21.7368	17	2	0	0	0		0	0	0		0	27.8689	0
Da_WG_P_14_P_10	CLASP1	23332	NM_015282	487	341.329	158993	477.022	1.2509	58.1807	23.9563	3813.16	10.2699	346264	264.367	429999	261.23	255	11992.7	605.709	0.52361	18.2201	229	22	4	6	1.232	0.16667	1	0	0	0.3183	0.205339	47.0226	1.23203
Da_WG_P_14_P_11	PDCL3	79031	NM_024065	368	324.245	166786	529.051	1.2291	57.2935	23.9747	3304.94	9.8114	370832	253.698	449017	249.253	149	8259.76	442.09	0.40489	17.4539	132	14	2	7	1.9022	1	4	1	1	2.4698	1.08696	35.8696	1.90217
Da_WG_P_14_P_12	BCL7B	9275	NM_138707	503	271.221	159482	600.096	1.2002	53.0795	22.8557	3052.08	10.898	312249	349.836	410035	349.961	134	6641.31	408.882	0.2664	14.0148	120	13	1	8	1.5905	0.375	3	0	0	1.4077	0.596421	23.8569	1.59046
Da_WG_P_14_P_13	ZMYND17	118490	NM_001024593	459	316.885	161750	521.234	1.2232	56.732	23.6551	3481.37	10.4661	378227	284.356	468064	282.647	196	8197.87	491.69	0.42701	15.7035	176	17	3	7	1.5251	0.42857	3	0	0	1.0036	0.653595	38.3442	1.52505
Da_WG_P_14_P_14	FLJ45079	400624	NM_001001685	482	346.909	157562	463.857	1.2257	59.3568	24.6575	3028.68	8.764	384087	285.776	474185	279.756	242	9452.16	546.173	0.50208	15.8939	220	22	0	0	0		0	0	0		0	45.6432	0
Da_WG_P_14_P_15	LOC338809	338809	NM_001037671	355	324.668	167767	529.296	1.2211	57.4648	24.1351	3587.03	10.4431	341745	273.367	426882	270.01	123	4829.61	477.284	0.34648	15.7874	111	11	1	8	2.2535	0.875	5	1	1	2.5254	1.40845	31.2676	2.25352
Da_WG_P_14_P_16	LYAR	55646	NM_017816	397	377.899	163705	447.757	1.226	61.7657	25.7078	3927.49	10.0545	514659	309.946	621833	303.192	165	8965.32	519.281	0.41562	17.1446	152	13	0	8	2.0151	0.5	3	1	0	1.203	0.755668	38.2872	2.01511
Da_WG_P_14_P_17	NHS	4810	NM_198270	439	316.474	157847	512.97	1.232	56.5626	23.4949	2988.33	9.2107	468821	340.799	572749	336.958	231	10521.7	733.066	0.5262	15.6379	195	30	5	5	1.1389	0.8	3	1	0	1.5204	0.683371	44.4191	1.13895
Da_WG_P_14_P_18	HEBP2	23593	NM_014320	450	313.776	152203	495.879	1.2083	56.7689	24.2909	2688.45	8.6299	340470	258.854	421292	257.916	224	6313.07	583.41	0.49778	16.1504	194	28	2	0	0		0	0	0		0	43.1111	0
Da_WG_P_14_P_19	FTHL17	53940	NM_031894	320	433.959	159058	375.754	1.1695	67.8906	29.2633	3370.36	7.7551	408886	193.954	480219	189.507	125	6054.43	347.326	0.39063	15.6587	108	14	3	0	0		0	0	0		0	33.75	0
Da_WG_P_14_P_20	PSME3	10197	NM_005789	328	273.134	154638	586.256	1.2202	52.7165	22.5267	2625.11	9.2044	638933	531.745	766739	517.377	57	26883	774.14	0.17378	17.8421	48	8	1	2	0.60976	0	0	0	0	0	0	14.6341	0.609756
Da_WG_P_14_P_21	OMP	4975	NM_006189	176	319.063	169338	547.662	1.2229	56.983	24.0616	2728.09	8.4867	320717	214.649	391473	214.609	83	5203.95	556.043	0.47159	17.4217	72	9	2	1	0.56818	0	0	0	0	0	0	40.9091	0.568182
Da_WG_P_14_P_22	FOXK1	221937	NM_001037165	332	316.343	167702	558.51	1.2237	56.6476	23.8216	3055.48	9.5987	351906	275.019	437832	273.988	140	7067.23	544.391	0.42169	16.3929	126	12	2	4	1.2048	0.5	2	0	0	1.1857	0.60241	37.9518	1.20482
Da_WG_P_15_A_03	MBP	4155	NM_001025092	290	341.545	168493	510.019	1.2352	58.4414	24.5727	3617.26	10.1071	442528	262.001	525921	257.758	89	6104.84	394.693	0.3069	18.1758	81	8	0	7	2.4138	0.28571	2	0	0	0.93098	0.689655	27.931	2.41379
Da_WG_P_15_A_04	NUDT17	200035	NM_001012758	288	326.92	173711	555.094	1.2256	57.5833	24.1696	4511.33	13.0634	573935	342.88	681892	340.052	143	11783.7	646.098	0.49653	15.3403	113	25	4	10	3.4722	0.5	3	1	1	1.007	1.04167	39.2361	3.47222
Da_WG_P_15_A_05	RDX	5962	NM_002906	275	308.433	167563	559.571	1.2476	55.4327	23.2579	2648.2	8.5092	252755	175.074	308531	175.092	155	8804.81	585.574	0.56364	14.4679	138	14	3	2	0.72727	0	0	0	0	0	0	50.1818	0.727273
Da_WG_P_15_A_06	LILRB2	10288	NM_005874	345	316.113	164578	531.069	1.2432	56.2986	23.2897	2774.72	8.6025	338211	262.112	416767	259.028	155	6560.9	577.552	0.44927	16.6065	143	11	1	2	0.57971	0.5	1	0	0	1.1129	0.289855	41.4493	0.57971
Da_WG_P_15_A_07	SEBOX	645832	NM_001080837	277	297.495	168504	581.295	1.2399	54.5343	23.0577	3738.28	11.4895	298426	205.148	360332	204.373	123	6119.33	526.375	0.44404	17.192	110	12	1	8	2.8881	0.625	5	0	0	1.4075	1.80505	39.7112	2.88809
Da_WG_P_15_A_08	SLC6A17	388662	NM_001010898	302	351.894	171269	505.651	1.2242	59.8543	24.8768	4973.87	12.8049	404596	251.887	485540	246.809	139	8392.15	502.899	0.46026	16.9786	128	9	2	8	2.649	0.5	4	0	0	1.0863	1.3245	42.3841	2.64901
Da_WG_P_15_A_09	AP3B2	8120	NM_004644	194	358.268	182455	535.063	1.2146	60.3093	25.2755	3322.88	9.7048	476626	210.113	556337	212.426	102	11997.8	652.966	0.52577	17.1058	93	8	1	1	0.51546	0	0	0	0	0	0	47.9381	0.515464
Da_WG_P_15_A_10	CSTF2T	23283	NM_015235	304	309.694	162698	544.534	1.236	55.8322	23.1933	3001.2	9.3317	383170	276.96	468834	274.694	116	7535.24	439.484	0.38158	16.2417	101	13	1	6	1.9737	0.16667	1	0	0	0.43678	0.328947	33.2237	1.97368
Da_WG_P_15_A_11	CYB561	1534	NM_001915	274	344.77	165983	493.369	1.2351	58.9818	24.5396	4236.26	11.0614	510726	279.125	602500	275.169	101	7144.59	497.632	0.36861	14.1569	92	9	0	7	2.5547	1.1429	6	2	0	3.1004	2.18978	33.5766	2.55474
Da_WG_P_15_A_12	CWF19L2	143884	NM_152434	280	339.025	164633	507.611	1.2065	59.0286	24.6971	3031.6	8.7041	504492	298.137	608546	299.934	157	11718.8	628.991	0.56071	15.6815	143	12	2	2	0.71429	0.5	1	0	0	0.89172	0.357143	51.0714	0.714286
Da_WG_P_15_A_13	STATH	6779	NM_001009181	340	321.044	163421	516.844	1.227	57.1147	23.8572	2784.37	8.4897	307485	239.148	382429	235.476	113	5357	394.191	0.33235	15.0783	105	8	0	2	0.58823	0.5	1	0	0	1.5044	0.294118	30.8824	0.588235
Da_WG_P_15_A_14	IGJ	3512	NM_144646	317	324.297	160500	509.372	1.2278	57.2776	24.1378	2770.74	8.1905	423885	280.045	510518	276.639	114	5804.99	410.457	0.35962	14.0614	100	11	2	2	0.63092	0	0	0	0	0	0	31.5457	0.630915
Da_WG_P_15_A_15	ZNF490	57474	NM_020714	337	344.644	164330	488.164	1.2332	58.9347	24.7238	3939.02	10.7177	454208	247.381	536910	245.091	150	6592.5	522.834	0.4451	16.1184	141	9	0	11	3.2641	0.27273	3	0	0	0.61273	0.890208	41.8398	3.26409
Da_WG_P_15_A_16	EFS	10278	NM_032459	402	379.465	160031	430.834	1.2234	61.9876	25.7225	2954.16	7.6417	373403	231.524	455003	227.555	130	4391.97	443.334	0.32338	17.7308	125	5	0	3	0.74627	0.33333	1	0	0	1.0308	0.248756	31.0945	0.746269
Da_WG_P_15_A_17	RQCD1	9125	NM_005444	304	302.484	159676	537.573	1.2559	54.773	22.6452	2699.59	8.2005	289530	178.551	342117	177.038	131	5826.45	485.44	0.43092	14.6418	124	7	0	2	0.6579	0.5	1	0	0	1.1603	0.328947	40.7895	0.657895
Da_WG_P_15_A_18	RPS4X	6191	NM_001007	111	377.937	175005	487.92	1.1944	62.8378	27.0343	3216.72	8.5977	682509	298.765	803413	302.82	74	16754.6	847.059	0.66667	17.28	67	7	0	0	0		0	0	0		0	60.3604	0
Da_WG_P_15_A_19	USH1G	124590	NM_173477	340	301.094	156913	538.034	1.2384	55.0441	23.0627	2466.03	7.9669	382596	316.123	475423	312.95	137	7605.22	565.728	0.40294	13.951	128	8	1	2	0.58823	0	0	0	0	0	0	37.6471	0.588235
Da_WG_P_15_A_20	KIAA0427	9811	NM_014772	362	319.738	162061	522.686	1.2321	56.8508	23.7242	2794.09	8.4549	363614	269.522	445135	265.369	183	8052.63	539.113	0.50553	15.0806	161	20	2	4	1.105	0.5	2	0	0	0.98907	0.552486	44.4751	1.10497
Da_WG_P_15_A_21	SCT	6343	NM_021920	359	334.019	165111	510.194	1.243	57.7855	23.9647	3300.6	9.3918	377279	240.973	448834	236.824	133	5091.97	460.145	0.37047	15.1985	126	7	0	9	2.507	0.44444	3	1	0	1.1997	0.835655	35.0975	2.50696
Da_WG_P_15_A_22	RNASE13	440163	NM_001012264	306	316.356	169366	552.665	1.2217	56.719	23.8389	2516.5	8.0738	315728	247.244	393312	245.474	160	8813.11	554.301	0.52288	15.6442	149	11	0	2	0.6536	0	0	0	0	0	0	48.6928	0.653595
Da_WG_P_15_B_03	MAGEA10	4109	NM_021048	227	374.335	169001	461.592	1.2298	61.3436	25.7224	4257.78	10.4542	584364	266.459	678000	262.803	58	3935.02	303.948	0.25551	13.8621	53	5	0	2	0.88106	1	2	0	0	3.9138	0.881057	23.348	0.881057
Da_WG_P_15_B_04	ROBO2	6092	NM_002942	234	334.748	166718	517.519	1.2326	58.0726	24.4084	4001.16	11.5122	445475	250.879	529410	250.746	105	8953.37	521.336	0.44872	17.1215	97	8	0	6	2.5641	0.33333	2	0	0	0.74286	0.854701	41.453	2.5641
Da_WG_P_15_B_05	MGC23985	389336	NM_206966	304	359.612	161296	457.601	1.2232	60.273	25.1651	3172.91	8.6593	474121	330.563	578382	321.209	131	8469.04	548.616	0.43092	15.0909	122	9	0	2	0.6579	0.5	1	0	0	1.1603	0.328947	40.1316	0.657895
Da_WG_P_15_B_06	LRFN4	78999	NM_024036	270	276.093	170531	629.075	1.2489	52.3963	21.8013	2502.72	8.639	371711	313.288	461022	311.911	161	13445.4	719.024	0.5963	16.6766	140	20	1	4	1.4815	1.5	4	1	1	2.5155	1.48148	51.8519	1.48148
Da_WG_P_15_B_07	UNQ9391	203074	NM_198464	366	348.443	171280	500.724	1.2181	59.5792	25.0313	3569.25	9.5918	336910	207.877	402494	203.826	172	6957.44	486.054	0.46995	16.8239	158	14	0	11	3.0055	0.72727	6	2	0	1.5476	1.63934	43.1694	3.00546
Da_WG_P_15_B_08	ANKRD36	375248	NM_198555	306	323.438	164395	519.655	1.2378	57.0196	23.707	2852.95	8.5415	401530	280.401	487427	275.121	118	6861.3	453.254	0.38562	15.4454	111	7	0	3	0.98039	0.33333	1	0	0	0.86441	0.326797	36.2745	0.980392
Da_WG_P_15_B_09	CXORF20	139105	NM_153346	323	296.827	159765	561.349	1.2338	54.6842	22.8825	3289.27	10.4465	302288	228.439	370496	227.131	135	6969.07	451.082	0.41796	15.5612	125	8	2	9	2.7864	0.55556	5	0	0	1.3292	1.54799	38.6997	2.78638
Da_WG_P_15_B_10	ADFP	123	NM_001122	231	299.887	165854	574.412	1.2474	54.6364	22.7493	3450.88	10.6068	515399	309.084	614182	311.9	75	8677.93	498.524	0.32467	16.3947	68	6	1	11	4.7619	0.45454	5	0	0	1.4	2.1645	29.4372	4.7619
Da_WG_P_15_B_11	OR2M2	391194	NM_001004688	250	318.388	158077	512.552	1.2233	56.828	23.8929	2895.76	8.7524	341351	228.78	418191	229.908	122	9359.98	522.463	0.488	16.8968	108	13	1	2	0.8	1	2	0	0	2.0492	0.8	43.2	0.8
Da_WG_P_15_B_12	SEMA6C	10500	NM_030913	410	333.461	164940	508.388	1.237	57.8732	24.0154	4183.35	11.6524	492808	320.613	596856	316.74	157	7553.07	496.966	0.38293	15.1687	145	12	0	12	2.9268	0.41667	5	0	0	1.0881	1.21951	35.3659	2.92683
Da_WG_P_15_B_13	tcag7.926	402715	XM_926643	318	317.437	162603	526.101	1.2433	56.3396	23.5136	3084.73	9.3314	397549	258.933	479629	257.683	135	6884.07	480.829	0.42453	15.3885	124	11	0	4	1.2579	0.5	2	0	0	1.1778	0.628931	38.9937	1.25786
Da_WG_P_15_B_14	KRT23	25984	NM_015515	328	311.552	169567	550.697	1.2325	56.125	23.3573	2868.24	8.678	274977	215.14	343286	214.967	82	2053.81	386.063	0.25	15.6235	79	3	0	7	2.1342	0.42857	3	0	0	1.7143	0.914634	24.0854	2.13415
Da_WG_P_15_B_15	KLRC2	3822	NM_002260	233	347.747	163700	489.387	1.2387	59.0172	24.6284	3951.59	10.2349	438433	215.906	520706	219.128	139	11420.2	710.79	0.59657	18.15	133	6	0	7	3.0043	0.85714	6	0	0	1.4368	2.57511	57.0815	3.00429
Da_WG_P_15_B_16	S100A2	6273	NM_005978	277	360.805	155897	441.628	1.2215	60.6245	25.2275	3631.31	9.5529	386368	232.491	465570	229.785	181	13836.7	660.378	0.65343	19.3791	162	17	2	6	2.1661	0.16667	1	0	0	0.25506	0.361011	58.4838	2.16606
Da_WG_P_15_B_17	ELL2	22936	NM_012081	286	310.129	167582	557.73	1.2355	55.8741	23.3521	2838.72	8.9005	331561	247.545	407117	244.456	89	5528.05	386.619	0.31119	14.6848	83	6	0	4	1.3986	0.5	1	1	0	1.6067	0.34965	29.021	1.3986
Da_WG_P_15_B_18	CBX5	23468	NM_012117	246	315.207	163481	531.682	1.2168	56.8089	23.9626	3235.11	9.5402	389781	238.487	466749	239.331	103	7877.1	520.568	0.4187	14.9048	95	7	1	4	1.626	0.5	2	0	0	1.1942	0.813008	38.6179	1.62602
Da_WG_P_15_B_19	GLRXL	100132510	NM_001123388	287	359.526	165088	474.199	1.2217	60.3031	25.0547	3686.01	9.8201	505676	299.522	598819	293.917	154	8018.48	633.096	0.53658	17.3077	134	18	2	8	2.7875	0.375	3	0	0	0.69886	1.0453	46.6899	2.78746
Da_WG_P_15_B_20	TRIM9	114088	NM_052978	399	321.734	160327	529.853	1.2427	56.5764	23.4886	3252.81	9.5413	422673	309.295	516235	305.859	142	6080.55	473.674	0.35589	15.7254	129	13	0	9	2.2556	0.55556	4	1	0	1.561	1.00251	32.3308	2.25564
Da_WG_P_15_B_21	DCBLD2	131566	NM_080927	346	307.775	158866	529.259	1.2261	55.8468	23.5377	2544.99	8.0994	344580	259.836	423695	257.365	165	9495.65	539.441	0.47688	16.3452	145	18	2	5	1.4451	0.8	3	1	0	1.6776	0.867052	41.9075	1.44509
Da_WG_P_15_B_22	TCL6	27004	NM_020554	301	344.674	155692	461.378	1.2199	59.289	25.0447	2727.91	7.7954	321237	203.303	388495	201.082	176	8339.06	521.906	0.58472	15.6099	161	13	2	3	0.99668	0.66667	2	0	0	1.1402	0.664452	53.4884	0.996678
Da_WG_P_15_C_03	BANF1	8815	NM_003860	311	319.206	170056	549.242	1.1874	57.7685	24.7369	4163.75	12.2803	565945	430.196	704067	428.963	122	19547	740.572	0.39228	16.5328	108	13	1	11	3.537	0.72727	7	1	0	1.854	2.2508	34.7267	3.53698
Da_WG_P_15_C_04	LSM4	25804	NM_012321	350	337.046	179832	543.707	1.2159	58.7629	24.7228	5248.4	13.7062	434328	286.108	530913	285.354	120	6774.08	484.17	0.34286	16.9431	109	10	1	15	4.2857	0.33333	5	0	0	0.97222	1.42857	31.1429	4.28571
Da_WG_P_15_C_05	CYORF15B	84663	NM_032576	300	362.623	188164	535.885	1.2281	60.4767	25.3073	6441.74	15.5487	561530	281.591	665828	281.944	122	9503.78	528.348	0.40667	17.5476	113	7	2	20	6.6667	0.8	14	1	1	1.9672	4.66667	37.6667	6.66667
Da_WG_P_15_C_06	PLXDC2	84898	NM_032812	395	338.661	173321	521.174	1.226	58.5392	24.2166	4695.72	12.4966	464291	282.419	558609	281.334	94	2821.91	312.905	0.23797	13.5895	90	3	1	16	4.0506	0.125	2	0	0	0.52527	0.506329	22.7848	4.05063
Da_WG_P_15_C_07	COG2	22796	NM_007357	578	310.55	170500	563.593	1.2313	55.9637	23.2377	2720.22	8.5483	334831	313.866	426767	307.408	193	6899.6	443.602	0.33391	15.8454	183	10	0	3	0.51903	0.66667	2	0	0	1.9966	0.346021	31.6609	0.519031
Da_WG_P_15_C_08	GPHB5	122876	NM_145171	267	382.135	174612	476.144	1.2143	62.412	26.0911	4825.16	11.4864	616207	251.316	710935	249.632	93	5052.88	406.014	0.34831	17.1809	85	8	0	7	2.6217	0.28571	2	0	0	0.82028	0.749064	31.8352	2.62172
Da_WG_P_15_C_09	FLJ43692	445328	NM_001003702	421	304.283	169684	574.925	1.2532	54.9169	22.7604	3095.55	9.5655	282938	203.196	343824	200.83	224	9845.98	539.206	0.53207	18.3436	209	15	0	9	2.1378	0.44444	4	0	0	0.83532	0.950119	49.6437	2.13777
Da_WG_P_15_C_10	RTN4	57142	NM_007008	421	302.838	165384	562.108	1.2354	55.2209	23.1038	3228.09	9.9472	299362	214.635	362936	213.115	154	3701.74	484.572	0.3658	15.2278	144	9	1	13	3.0879	0.23077	3	0	0	0.63087	0.712589	34.2043	3.08789
Da_WG_P_15_C_11	ASCL3	56676	NM_020646	426	339.326	166511	505.401	1.2312	58.5235	24.5845	3474.94	9.6386	401286	277.764	490013	273.445	152	5814.42	469.001	0.35681	17.3026	145	7	0	9	2.1127	0.33333	3	0	0	0.93421	0.704225	34.0376	2.11268
Da_WG_P_15_C_12	LOC389833	389833	NM_001033515	358	338.732	169157	512.116	1.2299	58.5475	24.4581	2854.46	8.303	375571	235.471	456144	235.307	138	3813.99	567.473	0.38548	17.7246	127	11	0	3	0.83799	0.33333	1	0	0	0.86473	0.27933	35.4749	0.837989
Da_WG_P_15_C_13	NUCB1	4924	NM_006184	365	322.575	166317	526.593	1.2475	56.6329	23.5505	3102.69	8.966	264521	176.932	323093	177.208	171	5506.44	574.571	0.46849	16.7326	161	10	0	6	1.6438	0.66667	4	0	0	1.423	1.09589	44.1096	1.64384
Da_WG_P_15_C_14	TMSB4X	7114	NM_021109	445	321.038	162343	521.356	1.2295	57.0225	23.9028	2426.34	7.4799	303048	213.29	369782	211.95	134	3899.09	392.508	0.30112	17.5362	131	3	0	2	0.44944	1	2	0	0	3.3209	0.449438	29.4382	0.449438
Da_WG_P_15_C_15	MGC35308	285800	NM_175922	517	314.191	163942	531.149	1.2314	56.3675	23.7511	2689.68	8.4549	347577	302.497	438176	296.683	161	5943.59	394.226	0.31141	15.1879	151	10	0	5	0.96712	0.6	2	1	0	1.9267	0.386847	29.207	0.967118
Da_WG_P_15_C_16	ZNF497	162968	NM_198458	469	315.424	161925	529.786	1.2455	56.1109	23.4513	3181.58	9.368	438215	312.695	531143	308.091	177	5014.38	561.183	0.3774	15.7247	152	23	2	8	1.7058	0.5	4	0	0	1.3249	0.852878	32.4094	1.70576
Da_WG_P_15_C_17	PLEKHB1	58473	NM_021200	552	303.464	165068	558.448	1.2363	55.2228	23.2099	3052.78	9.6188	354440	306.667	442845	301.25	222	5430.96	566.665	0.40217	16.7297	195	26	1	12	2.1739	0.66667	7	1	0	1.6577	1.26812	35.3261	2.17391
Da_WG_P_15_C_18	OR4D2	124538	NM_001004707	359	341.997	182095	546.979	1.2136	59.312	24.9314	2704.94	7.84	353325	238.307	434342	236.382	160	8915.92	431.304	0.44568	19.2284	143	15	2	3	0.83566	0.33333	1	0	0	0.74792	0.278552	39.8329	0.835655
Da_WG_P_15_C_19	RP11-257K9.7	100129128	NM_001126063	464	320.086	166859	540.661	1.2459	56.4073	23.4693	2702.72	8.4901	366798	251.916	437783	246.18	187	7661.18	435.465	0.40302	17.0579	163	22	2	8	1.7241	0.25	2	0	0	0.62032	0.431034	35.1293	1.72414
Da_WG_P_15_C_20	C22ORF13	83606	NM_031444	368	318.16	169761	544.219	1.2105	57.125	24.2929	3309.72	9.8197	366116	273.784	452010	272.545	123	4442.25	433.413	0.33424	16.1613	112	10	1	9	2.4457	0.55556	5	0	0	1.6622	1.3587	30.4348	2.44565
Da_WG_P_15_C_21	AHRR	57491	NM_020731	438	338.078	169153	512.052	1.2204	58.6872	24.4212	2667.35	7.9311	325236	254.965	406108	250.468	194	4997.76	583.973	0.44292	17.7778	186	8	0	3	0.68493	0.33333	1	0	0	0.75258	0.228311	42.4658	0.684932
Da_WG_P_15_C_22	ZNF434	54925	NM_017810	470	325.536	160757	508.753	1.2352	57.283	23.8795	2828.53	8.3428	451739	312.343	542175	303.201	183	6264.77	482.96	0.38936	13.1467	173	10	0	7	1.4894	0.14286	1	0	0	0.3669	0.212766	36.8085	1.48936
Da_WG_P_15_D_03	LY86	9450	NM_004271	375	324.197	170243	538.847	1.2279	57.3733	24.0623	3348.82	9.946	393888	269.599	479863	267.142	177	9773.88	529.799	0.472	17.6102	163	14	0	4	1.0667	0	0	0	0	0	0	43.4667	1.06667
Da_WG_P_15_D_04	AZGP1	563	NM_001185	342	358.947	178161	512.281	1.2302	60.1404	25.3651	4035.77	10.5241	414297	228.602	492514	226.329	140	6891.87	483.98	0.40936	18.3169	131	9	0	6	1.7544	0.66667	4	0	0	1.6286	1.16959	38.3041	1.75439
Da_WG_P_15_D_05	OR2A5	393046	NM_012365	489	318.767	176648	572.052	1.226	56.8323	23.7192	3580.51	10.5849	389165	309.625	485917	306.793	186	7454.3	464.018	0.38037	15.1064	171	15	0	11	2.2495	0.36364	4	0	0	0.95601	0.817996	34.9693	2.24949
Da_WG_P_15_D_06	KRTAP3-1	83896	NM_031958	395	310.458	171161	568.949	1.2237	56.1215	23.6454	2749.95	8.5552	423614	315.648	523814	314.869	195	10475.8	583.627	0.49367	16.1061	171	20	4	4	1.0127	0.75	3	0	0	1.5192	0.759494	43.2911	1.01266
Da_WG_P_15_D_07	ZNF619	285267	NM_173656	309	386.065	170758	456.348	1.2163	62.7929	26.5029	3917.21	9.824	556598	282.721	656339	278.836	131	8702.84	468.762	0.42395	15.7045	116	12	3	9	2.9126	0.66667	5	1	0	1.5725	1.61812	37.5405	2.91262
Da_WG_P_15_D_08	OR9K2	441639	NM_001005243	363	312.388	185637	615.393	1.2303	56.1598	23.4409	3053.38	9.3722	303948	252.806	381975	252.284	131	4680.45	488.802	0.36088	18.4122	126	5	0	4	1.1019	0.25	1	0	0	0.69275	0.275482	34.7107	1.10193
Da_WG_P_15_D_09	MDAC1	147744	NM_139172	440	327.689	164351	513.71	1.2274	57.5818	24.1396	3382.01	9.9901	407997	278.825	496883	276.064	178	7336.88	435.565	0.40454	16.3812	161	15	1	11	2.5	0.54546	4	2	0	1.3483	0.909091	36.5909	2.5
Da_WG_P_15_D_10	YPEL1	29799	NM_013313	399	337.997	166523	506.316	1.2328	58.4211	24.2446	3837.63	10.5234	400422	252.383	482826	249.722	165	7354.87	423.468	0.41353	16.7066	152	13	0	10	2.5063	0.3	3	0	0	0.72545	0.75188	38.0952	2.50627
Da_WG_P_15_D_11	SP110	3431	NM_004510	409	314.291	156188	512.142	1.235	56.2054	23.6926	2580.45	7.9453	417101	256.956	492617	252.459	167	6120.21	462.963	0.40831	16.7135	148	17	2	4	0.97799	1.75	4	2	1	4.2859	0.977995	36.1858	0.977995
Da_WG_P_15_D_12	XAB1	11321	NM_007266	455	310.938	167431	550.727	1.2327	56.0198	23.4305	2473.67	7.8733	304878	228.362	376066	227.742	204	5710.99	453.093	0.44835	15.1981	179	20	4	3	0.65934	0.66667	2	0	0	1.4869	0.43956	39.3407	0.659341
Da_WG_P_15_D_13	ANP32D	23519	NM_012404	480	314.679	167199	552.804	1.2403	56.0542	23.4375	3032.72	9.0363	350668	266.515	427380	261.725	194	7716.27	447.508	0.40417	16.699	172	20	2	9	1.875	0.22222	2	0	0	0.54983	0.416667	35.8333	1.875
Da_WG_P_15_D_14	SEC61A2	55176	NM_018144	428	311.026	163652	537.574	1.2304	56.0701	23.5499	3224.3	9.4953	347279	280.582	432514	276.851	172	4219.69	625.832	0.40187	17.8208	161	10	1	9	2.1028	0.44444	4	0	0	1.1059	0.934579	37.6168	2.1028
Da_WG_P_15_D_15	KRTAP20-1	337975	NM_181615	351	330.738	161847	502.464	1.2144	58.1994	24.5405	2827.58	8.4491	373475	245.626	455587	245.072	141	6837.65	430.101	0.40171	15.7292	129	12	0	4	1.1396	0.5	2	0	0	1.2447	0.569801	36.7521	1.1396
Da_WG_P_15_D_16	TRAPPC2	6399	NM_014563	326	340.147	162433	493.648	1.2146	58.9847	25.1607	3137.92	9.5815	466479	232.512	544252	230.839	176	8070.09	536.766	0.53988	17.6816	152	21	2	4	1.227	0.25	1	0	0	0.46307	0.306748	46.6258	1.22699
Da_WG_P_15_D_17	MAGEA5	4104	NM_021049	419	308.461	162979	548.789	1.2341	55.747	23.4721	3133.42	9.6298	427448	312.284	524757	309.982	171	7632.01	476.625	0.40812	14.4213	147	21	3	10	2.3866	0.6	5	1	0	1.4702	1.19332	35.0835	2.38663
Da_WG_P_15_D_18	TMEM57	55219	NM_018202	90	326.689	180504	565.09	1.1558	59.2222	25.443	2617.73	8.1566	461982	273.587	553849	275.496	37	16372.5	593.676	0.41111	18.3243	31	3	2	0	0		0	0	0		0	34.4444	0
Da_WG_P_15_D_19	TMEM29	29057	NM_014138	436	354.135	169659	489.369	1.205	60.3807	25.7555	3350.12	8.6236	455554	298.082	552786	291.692	163	7462.49	468.146	0.37385	15.2892	140	19	4	11	2.5229	0.45454	3	2	0	1.2158	0.688073	32.1101	2.52294
Da_WG_P_15_D_20	MNS1	55329	NM_018365	421	305.751	167125	560.12	1.2244	55.7292	23.3828	2709.7	8.6882	450934	323.33	548600	321.784	240	12474.1	638.323	0.57007	16.9256	206	29	4	5	1.1877	1.2	4	2	0	2.105	0.950119	48.9311	1.18765
Da_WG_P_15_D_21	NEUROG1	4762	NM_006161	276	372.656	162645	457.282	1.2028	61.942	26.2774	3109.34	8.2921	595294	296.213	697418	291.731	171	16300.1	810.184	0.61957	18.2543	156	15	0	2	0.72464	0	0	0	0	0	0	56.5217	0.724638
Da_WG_P_15_D_22	CD1A	909	NM_001763	432	318.484	172426	555.739	1.2178	57.0046	24.1115	2843.77	8.641	327532	269.268	412337	267.679	180	7680.16	466.153	0.41667	15.3207	158	17	4	6	1.3889	0.33333	2	0	0	0.8	0.462963	36.5741	1.38889
Da_WG_P_15_E_03	MARVELD3	91862	NM_052858	228	325.022	164284	518.211	1.242	57.1096	23.7076	2727.51	8.3725	415193	213.659	484456	212.907	84	5670.18	433.988	0.36842	13.7126	80	4	0	1	0.4386	0	0	0	0	0	0	35.0877	0.438596
Da_WG_P_15_E_04	PRM2	5620	NM_002762	184	373.125	183753	506.469	1.2261	61.4022	25.5644	4855.67	12.0635	446325	195.985	520542	195.593	119	11773.6	678.671	0.64674	15	102	16	1	9	4.8913	0.66667	5	1	0	1.0308	2.71739	55.4348	4.8913
Da_WG_P_15_E_05	PNMA6A	84968	NM_032882	314	305.841	171814	576.263	1.241	55.3153	22.9741	4529.02	13.4309	367430	270.698	447645	267.847	148	8661.58	532.419	0.47134	15.4013	137	11	0	12	3.8217	0.66667	8	0	0	1.4144	2.54777	43.6306	3.82166
Da_WG_P_15_E_06	C1QA	712	NM_015991	204	356.5	168241	493.529	1.2092	60.4755	25.5418	3119.09	8.7723	477376	215.241	556582	216.645	113	9610.14	627.225	0.55392	13.2696	95	16	2	1	0.4902	1	1	0	0	1.8053	0.490196	46.5686	0.490196
Da_WG_P_15_E_07	PLEK2	26499	NM_016445	175	304.28	168249	580.159	1.233	55.3314	23.3802	3439.5	10.9433	371594	251.137	450812	253.15	68	8281.45	513.787	0.38857	19.9265	64	4	0	6	3.4286	0.16667	1	0	0	0.42892	0.571429	36.5714	3.42857
Da_WG_P_15_E_08	MYEOV	26579	NM_138768	271	328.092	166357	516.14	1.2224	57.797	24.5406	4216.41	11.5675	399464	254.022	481874	251.826	86	5745.37	357.624	0.31734	14.4651	77	7	1	8	2.952	0.375	3	0	0	1.1817	1.10701	28.4133	2.95203
Da_WG_P_15_E_09	ZNF334	55713	NM_018102	193	309.653	178152	598.665	1.2206	56.1658	23.5353	3966.04	11.6842	338165	235.724	414620	239.321	76	7446.53	450.777	0.39378	17.6364	71	4	1	5	2.5907	0.2	1	0	0	0.50789	0.518135	36.7876	2.59067
Da_WG_P_15_E_10	CXorf64	100130613	NM_001122716	265	309.985	170360	569.703	1.2492	55.5547	23.0213	3029.59	9.3168	325700	241.43	399938	238.746	117	6552.58	516.556	0.44151	18.0508	110	7	0	5	1.8868	0.4	2	0	0	0.90598	0.754717	41.5094	1.88679
Da_WG_P_15_E_11	GIPC3	126326	NM_133261	289	338.675	166070	505.1	1.2385	58.2803	24.3705	4091.62	11.222	511753	250.086	593685	247.578	142	7904.46	530.272	0.49135	13.7292	126	14	2	8	2.7682	0.5	4	0	0	1.0176	1.38408	43.5986	2.76817
Da_WG_P_15_E_12	ARHGAP28	79822	NM_030672	125	325.304	171343	546.022	1.2106	57.792	24.8393	3489.31	11.1751	481324	263.605	572761	267.765	75	12086.3	687.832	0.6	15.7143	63	11	1	4	3.2	0	0	0	0	0	0	50.4	3.2
Da_WG_P_15_E_13	WDR40A	25853	NM_015397	287	335.885	178577	542.857	1.2218	58.4774	24.5347	3572.99	10.087	460339	309.942	560156	308.964	145	7997.02	682.542	0.50523	16.8435	129	14	1	6	2.0906	0.16667	1	0	0	0.32988	0.348432	44.9477	2.09059
Da_WG_P_15_E_14	ZNF546	339327	NM_178544	195	355.913	170625	502.964	1.2087	60.3026	25.1995	3882.04	10.6062	394793	194.276	465536	195.406	89	5509.93	501.717	0.45641	16.573	83	6	0	7	3.5897	0.71429	4	1	0	1.565	2.05128	42.5641	3.58974
Da_WG_P_15_E_15	VPS24	51652	NM_001005753	225	304.622	172154	585.099	1.2288	55.5156	23.2071	3013.5	9.5355	359927	264.094	441825	263.129	95	6250.21	519.877	0.42222	16.5876	90	5	0	4	1.7778	0.25	1	0	0	0.5921	0.444444	40	1.77778
Da_WG_P_15_E_16	TM9SF2	9375	NM_004800	227	309.533	164053	548.476	1.2182	56.2599	23.8725	3001.29	9.2153	386125	257.644	472825	261.317	105	9264.31	663.463	0.46255	14.3679	101	3	1	5	2.2026	0.4	2	0	0	0.86476	0.881057	44.4934	2.20264
Da_WG_P_15_E_17	C6ORF206	221421	NM_152732	310	332.445	166424	521.881	1.213	58.2839	24.3973	2696.28	8.1517	349751	259.008	431443	257.899	139	7992.98	503.299	0.44839	15.6667	124	12	3	2	0.64516	0	0	0	0	0	0	40	0.645161
Da_WG_P_15_E_18	NPTX2	4885	NM_002523	284	324.817	169206	536.984	1.2302	57.2817	23.967	2610.57	7.8723	397071	320.471	497637	315.843	104	6249.44	504.207	0.3662	16.2286	95	8	1	2	0.70422	1	2	0	0	2.7308	0.704225	33.4507	0.704225
Da_WG_P_15_E_19	BTN3A2	11118	NM_007047	333	310.066	170200	564.511	1.2335	55.9219	23.3391	2539.98	7.9493	320197	264.584	401714	262.606	140	5752.63	535.328	0.42042	18.0851	130	8	2	3	0.9009	0	0	0	0	0	0	39.039	0.900901
Da_WG_P_15_E_20	RP1L1	94137	NM_178857	343	310.184	166823	554.382	1.2289	56.0087	23.4316	2236.68	7.1904	342855	287.361	427083	281.586	124	4766.5	520.603	0.36152	15.5081	118	6	0	0	0		0	0	0		0	34.4023	0
Da_WG_P_15_E_21	RP13-15M17.2	199953	NM_001130924	161	285.006	164727	598.238	1.215	53.9876	22.9555	2677.51	9.4822	369161	282.697	457254	287.717	81	10824.1	602.061	0.50311	18.1341	74	7	0	3	1.8634	0.66667	2	0	0	1.3251	1.24224	45.9627	1.86335
Da_WG_P_15_E_22	PHOSPHO1	162466	NM_178500	312	309.75	179143	592.767	1.2268	56.0513	23.5014	2321.91	7.5397	309489	290.163	399100	287.799	129	7518.19	505.959	0.41346	15.8769	120	8	1	0	0		0	0	0		0	38.4615	0
Da_WG_P_15_F_03	IGFL4	444882	NM_001002923	267	293.521	171937	612.958	1.2488	54.015	22.37	3850.77	12.5896	382506	246.378	453588	244.563	66	4702.82	376.611	0.24719	13.4627	62	4	0	11	4.1198	0.45454	4	1	0	1.8388	1.49813	23.221	4.11985
Da_WG_P_15_F_04	COCH	1690	NM_004086	296	313.824	169538	549.957	1.2454	55.973	23.4262	3764.04	10.8811	385651	267.583	469979	265.362	148	6884.65	609.619	0.5	17.2095	132	14	2	8	2.7027	0.75	4	1	1	1.5	1.35135	44.5946	2.7027
Da_WG_P_15_F_05	SNRP70	6625	NM_003089	335	320.749	160487	511.382	1.2215	57.0746	23.8579	2657.21	8.1485	418314	312.269	510206	307.043	71	4394.7	357.158	0.21194	15.2535	67	4	0	2	0.59701	0	0	0	0	0	0	20	0.597015
Da_WG_P_15_F_06	CAST	831	NM_173061	240	313.779	176975	581.229	1.2257	56.5042	23.646	2895	9.0312	356882	266.878	442413	268.988	88	15564.7	494.764	0.36667	16.9432	77	11	0	3	1.25	0.66667	2	0	0	1.8182	0.833333	32.0833	1.25
Da_WG_P_15_F_07	C11ORF1	64776	NM_022761	239	333.054	169498	532.376	1.2115	58.3347	24.6128	3326.08	9.2999	419072	283.16	511686	281.508	88	6779.06	426.207	0.3682	15.9101	79	8	1	3	1.2552	0.33333	1	0	0	0.9053	0.41841	33.0544	1.25523
Da_WG_P_15_F_08	ZNF573	126231	NM_152360	299	307.388	166882	555.913	1.2294	55.7993	23.4857	3438.47	10.4283	371099	262.573	451492	261.159	133	6077.04	530.497	0.44482	16.5109	117	14	2	6	2.0067	0.66667	4	0	0	1.4988	1.33779	39.1304	2.00669
Da_WG_P_15_F_09	NTNG2	84628	NM_032536	227	327.07	182348	569.202	1.2212	57.815	24.5754	3751.94	11.0255	444915	291.275	538601	290.062	112	10766.3	611.566	0.49339	19.6087	91	15	3	6	2.6432	1.1667	4	2	1	2.3646	1.76211	40.0881	2.64317
Da_WG_P_15_F_10	PRAF2	11230	NM_007213	288	336.392	168742	518.833	1.2228	58.4896	24.7777	3129.99	8.9	368861	240.934	447795	239.187	109	6534.32	398.843	0.37847	16.4911	102	7	0	6	2.0833	0.83333	4	1	0	2.2018	1.38889	35.4167	2.08333
Da_WG_P_15_F_11	HECA	51696	NM_016217	223	357.78	167921	482.747	1.2243	60.2646	25.1318	4076.18	10.38	663097	325.252	774427	320.225	99	9053.37	569.462	0.44395	14.83	90	9	0	6	2.6906	0.5	3	0	0	1.1263	1.34529	40.3587	2.69058
Da_WG_P_15_F_12	C10ORF72	196740	NM_144984	336	307.994	165668	551.158	1.2335	55.6786	23.3474	3168.01	9.7248	360412	289.025	447556	286.257	137	6537.15	584.892	0.40774	17.0438	122	15	0	6	1.7857	0.83333	4	1	0	2.0438	1.19048	36.3095	1.78571
Da_WG_P_15_F_13	C10ORF107	219621	NM_173554	395	319.534	169743	549.632	1.2255	56.8785	23.9369	3625.45	10.4871	391572	302.559	483803	297.753	123	5058.25	427.241	0.31139	14.6016	118	5	0	10	2.5317	0.3	3	0	0	0.96342	0.759494	29.8734	2.53165
Da_WG_P_15_F_14	NOP5/NOP58	51602	NM_015934	244	378.615	180975	491.322	1.2165	61.9836	25.8315	5311.69	12.6406	503493	241.221	597010	243.305	136	7319.63	635.081	0.55738	17.75	121	15	0	10	4.0984	0.5	5	0	0	0.89706	2.04918	49.5902	4.09836
Da_WG_P_15_F_15	RUSC2	9853	NM_014806	186	354.93	171902	502.19	1.1978	60.4624	25.7483	6866.42	16.8088	351627	175.345	415817	175.671	84	3641.58	451.167	0.45161	15.869	73	9	1	16	8.6022	0.5625	5	2	1	1.2455	2.68817	39.2473	8.60215
Da_WG_P_15_F_16	C21ORF29	54084	NM_144991	490	329.008	160536	498.72	1.2324	57.6469	24.1125	3125.18	9.0143	372433	283.211	457590	277.204	159	5477.53	389.154	0.32449	14.4563	147	11	1	9	1.8367	0.33333	3	0	0	1.0273	0.612245	30	1.83673
Da_WG_P_15_F_17	OR5M1	390168	NM_001004740	313	320.067	163865	525.164	1.2384	56.7412	23.8751	3290.75	9.7808	411752	298.914	503311	295.645	113	6387.28	376.225	0.36102	14.7018	102	11	0	9	2.8754	0.33333	2	1	0	0.9233	0.638978	32.5879	2.8754
Da_WG_P_15_F_18	MRPL11	65003	NM_170738	332	330.012	160196	498.372	1.2181	58.012	24.2454	3625.64	10.1314	367278	245.724	439483	240.627	108	5995.26	364.097	0.3253	17	98	10	0	9	2.7108	0.33333	3	0	0	1.0247	0.903614	29.5181	2.71084
Da_WG_P_15_F_19	COL18A1	80781	NM_130445	289	318.761	161016	514.81	1.227	56.8478	23.9291	3060.01	9.1718	403640	270.821	491414	270.677	134	8627.69	545.741	0.46367	15.9118	116	12	2	6	2.0761	0.5	3	0	0	1.0784	1.03806	40.1384	2.07612
Da_WG_P_15_F_20	LOC389072	389072	NM_001080475	325	320.24	167123	533.69	1.2341	56.8215	23.9817	3491.44	9.9989	386438	299.813	477701	294.604	172	7977.87	636.852	0.52923	17.9827	142	25	4	7	2.1538	0.57143	2	1	1	1.0797	0.615385	43.6923	2.15385
Da_WG_P_15_F_21	EHD1	10938	NM_006795	298	351.779	168471	503.973	1.2232	59.6711	24.8637	4226.96	11.484	610561	314.95	713850	308.416	116	5921.5	633.471	0.38926	16.5378	98	16	1	16	5.3691	0.4375	5	2	0	1.1239	1.67785	32.8859	5.36913
Da_WG_P_15_F_22	KIAA0802	23255	NM_015210	272	307.699	171569	566.968	1.2164	56.1029	23.7602	4071.71	12.09	396367	314.373	494763	313.92	138	7389.65	671.769	0.50735	14.1583	124	13	1	13	4.7794	0.53846	7	0	0	1.0613	2.57353	45.5882	4.77941
Da_WG_P_15_G_03	ZNF554	115196	NM_001102651	296	306.226	166544	554.72	1.2311	55.6419	23.2791	2930.68	9.0778	378843	263.365	457236	259.815	145	8934.56	566.697	0.48986	15.5548	131	13	1	5	1.6892	0.4	1	1	0	0.81655	0.337838	44.2568	1.68919
Da_WG_P_15_G_04	ZNF81	347344	NM_007137	270	286.241	179969	647.65	1.2275	53.9296	22.6632	2570.06	8.9264	351679	298.927	437358	298.301	109	8722.17	544.563	0.4037	15.9459	95	12	2	3	1.1111	1.6667	2	2	1	4.1284	0.740741	35.1852	1.11111
Da_WG_P_15_G_05	SH3PX3	257364	NM_153271	274	360.836	174263	495.597	1.2228	60.4818	25.5012	5535.3	13.7489	650960	280.35	746200	276.734	111	7514.16	482.19	0.40511	14.7632	101	10	0	14	5.1095	0.42857	6	0	0	1.0579	2.18978	36.8613	5.10949
Da_WG_P_15_G_06	IGFBP1	3484	NM_001013029	336	317.164	174726	564.376	1.2259	56.744	23.8862	2804.7	8.6176	402830	275.509	490461	274.032	151	7564.74	480.909	0.44941	16.5132	134	17	0	1	0.29762	0	0	0	0	0	0	39.881	0.297619
Da_WG_P_15_G_07	RCN1	5954	NM_002901	350	306.72	166887	566.964	1.2327	55.5171	23.4007	3039.08	9.4583	377430	277.686	463238	277.433	149	5898.34	575.313	0.42571	18.2252	139	9	1	5	1.4286	0.4	2	0	0	0.9396	0.571429	39.7143	1.42857
Da_WG_P_15_G_08	FLJ32894	144360	NM_144667	285	293.126	165400	576.956	1.2228	54.6316	23.0629	3198.03	10.2757	425896	300.586	517679	302.062	117	10867.9	580.095	0.41053	15.8824	100	14	2	6	2.1053	0.5	3	0	0	1.218	1.05263	35.0877	2.10526
Da_WG_P_15_G_09	FLJ21075	80099	NM_025031	265	389.219	175517	471.271	1.2348	62.5358	25.8188	4145.24	10.4914	720833	300.635	839606	300.909	100	13392.6	516.698	0.37736	19	87	13	0	8	3.0189	0.625	3	2	0	1.6563	1.13208	32.8302	3.01887
Da_WG_P_15_G_10	MT1F	4494	NM_005949	445	332.321	170721	527.472	1.2036	58.5955	24.9661	2809.99	8.0701	389826	286.78	482153	284.69	159	6336.44	425.245	0.3573	14.8354	142	16	1	5	1.1236	0.2	1	0	0	0.55975	0.224719	31.9101	1.1236
Da_WG_P_15_G_11	ZDHHC1	29800	NM_013304	437	313.874	169931	559.654	1.2255	56.3822	23.5364	2627.38	8.2772	342302	278.749	424312	273.889	143	6313.89	429.928	0.32723	15	133	9	1	5	1.1442	0.6	2	1	0	1.8336	0.457666	30.4348	1.14416
Da_WG_P_15_G_12	ZMYND19	116225	NM_138462	368	312.266	178955	588.739	1.2273	56.2609	23.6534	2640.98	8.3074	375635	282.607	464901	281.895	172	6468.24	594.045	0.46739	17.2356	143	25	4	3	0.81522	1.3333	2	1	1	2.8527	0.543478	38.8587	0.815217
Da_WG_P_15_G_13	BTN3A1	11119	NM_194441	287	327.08	183196	572.834	1.216	57.7875	24.3157	3068.98	9.0439	348783	245.953	428135	246.79	137	9737.46	526.397	0.47735	17.6232	121	16	0	6	2.0906	0.33333	2	0	0	0.6983	0.696864	42.1603	2.09059
Da_WG_P_15_G_14	TFG	10342	NM_001007565	438	300.087	168231	583.731	1.1739	56.2511	24.5333	2448.76	8.1031	291839	212.333	353971	212.013	183	5265.46	446.579	0.41781	15.7663	165	16	2	6	1.3699	1	5	1	0	2.3934	1.14155	37.6712	1.36986
Da_WG_P_15_G_15	CCL26	10344	NM_006072	317	355.208	172445	504.694	1.2152	60.1388	25.2759	3422.43	9.835	529930	278.857	624128	275.434	117	3847.99	529.934	0.36909	14.9068	104	13	0	7	2.2082	0.14286	1	0	0	0.38706	0.315457	32.8076	2.2082
[truncated: 16,309 more rows]

## Sheet: Duplicate 2
WellID	Gene	Entrez	Acc	Number of Cells Analyzed	Area of the Nucleus	Tot. Nuc. Intensity	Avg. Nuc. Intensity	Roundness Nuc.	Perimeter Nuc.	Elongation Nuc.	Red Total Nuclear Intensity	Red Average Nuclear Intensity	Green Tot. Cyto. Intensity	Green Avg. Cyto. Intensity	Green Tot. Cell Intensity	Green Avg. Cell Intensity	Number of Cilia Per Well	Tot. Cilia Intensity	Avg. Cilia Intensity	Number of Cilia Per Cell	Area per Cilia	Number Cells with Cilia	Number of Cells with more than 1 Cilia	Number of Cells with more than 2 Cilia	Number of Red Cells	Percent Hit for Red Cells	Number of Cilia Per Red Cell	Number of Red Cells with Cilia	Number of Red Cells with more than 1 Cilia	Number of Red Cells with more than 2 Cilia	Ratio of Cilia for Red Cells to Cilia for All Cells	Percent of total Red Cells with Cilia	Percent of ciliated cells	Percent of Red cells
[truncated: 18,045 more rows]
