# Supplementary material for: Functional genome-wide siRNA screen identifies KIAA0586 as mutated in Joubert syndrome
Source: eLife. 2015 May 30;4:e06602. doi: 10.7554/eLife.06602 (PMC4477441; doi:10.7554/eLife.06602)
Supplement: Supplementary file 3. — The CILIOGENESIS data set. (A) Whole genome table listing the rank of predicted ciliary genes and non-ciliary genes. (B) The CILIOGENESIS data set containing the genes predicted by the classifier to be ciliary. (A–B) Genes predicted by the classifier to be ciliary are color coded. Green rows represents the genes with an FDR <0.01, yellow with FDR <0.1, orange with FDR <0.2, and the remainder (until FDR <0.267) is colored in dark orange. (C) Enrichment analysis by performing enrichment analysis with DAVID on the CILIOGENESIS database (excluding SCGCv1 genes). (D) Enrichment analysis with MsigDB (v4.0, gene sets from GO, KEGG and Reactome) on the CILIOGENESIS database (excluding SCGCv1 genes). (E) Enrichment analysis by performing enrichment analysis with MsigDB on the genes with FDR <0.01 within the CILIOGENESIS database (excluding SCGCv1 genes). (F) Enrichment analysis of hypergeometric gene set on MsigDB onto the true positive genes (SCGCv1 genes ranked within the CILIOGENESIS data set genes). (G) Gene set enrichment on MsigDB onto false negative genes (SCGCv1 genes ranked outside the CILIOGENESIS data set genes). DOI: http://dx.doi.org/10.7554/eLife.06602.017 [file elife06602s004.xlsx]

## Sheet: A) Full cilia classifier rank. 
Gene symbol and synonym	Symbol	Entrez gene ID	Ensemble ID	Predicted cilia	FDR	Classifier score	Known Joubert genes	Classifier training label (0/1/empty)	Gold standard S1 (Positive set)	Gold standard set 2 (Candidate set)	Negative set genes	Cilbd publications	Cildb publications (human)	PMID18827223 HH	PMID21266715 HH & WNT
TTC26	FLJ12571	79989	ENSG00000105948	1	0	0.941077	0	1	1	0	0	19	4	0	0
TTC21A	TTC21A	199223	ENSG00000168026	1	0	0.93975	0		0	0	0	15	4	0	0
CASC1	CASC1	55259	ENSG00000118307	1	0	0.930473	0		0	1	0	8	3	0	0
CFAP43;C10orf79;WDR96	C10ORF79	80217	ENSG00000197748	1	0	0.927433	0		0	1	0	14	3	0	1
CEP162;C6orf84;KIAA1009	KIAA1009	22832	ENSG00000135315	1	0	0.924607	0		0	0	0	2	1	0	0
CEP83;CCDC41	NY-REN-58	51134	ENSG00000173588	1	0	0.924541	0	1	1	0	0	6	4	0	0
KIAA1529	KIAA1529	57653	ENSG00000255036	1	0	0.922457	0		0	0	0			0	0
ALMS1	ALMS1	7840	ENSG00000116127	1	0	0.91322	0	1	1	0	0	6	4	0	0
IFT88;TTC10	TTC10	8100	ENSG00000032742	1	0	0.905416	0	1	1	0	0	21	4	0	1
RIBC1	FLJ32783	158787	ENSG00000158423	1	0	0.903373	0		0	0	0	15	2	0	0
LRRC48	DKFZP586M1120	83450	ENSG00000171962	1	0	0.902937	0		0	1	0	17	4	0	0
TMEM67;MKS3	MGC26979	91147	ENSG00000164953	1	0	0.90126	1	1	1	0	0	9	2	0	0
TSNAXIP1	TSNAXIP1	55815	ENSG00000102904	1	0	0.89917	0		0	0	0	6	3	0	0
CLUAP1	KIAA0643	23059	ENSG00000103351	1	0	0.899128	0	1	1	0	0	18	3	0	0
PPIL6	PPIL6	285755	ENSG00000185250	1	0	0.895987	0		0	1	0	5	4	0	0
FAM200A;C7orf38	DKFZP727G131	221786	ENSG00000221909	1	0	0.894513	0		0	0	0	0	0	0	0
MAATS1;C3orf15	AAT1	89876	ENSG00000183833	1	0	0.893767	0		0	1	0	11	4	0	0
SPAG8	SPAG8	26206	ENSG00000137098	1	0	0.89311	0		0	0	0	3	3	0	0
CCDC181;C1orf114	LOC57821	57821	ENSG00000117477	1	0	0.891137	0		0	1	0	4	2	0	0
ARMC2	ARMC2	84071	ENSG00000118690	1	0	0.89061	0		0	0	0	2	2	0	0
CFAP44;WDR52	FLJ11142	55779	ENSG00000206530	1	0	0.888613	0		0	1	0	7	2	0	0
SPATA7;LCA3	SPATA7	55812	ENSG00000042317	1	0	0.886624	0	1	1	0	0	2	0	0	0
CSPP1	FLJ22490	79848	ENSG00000104218	1	0	0.8863	1	1	0	0	0	7	6	0	0
ZNF567	ZNF567	163081	ENSG00000189042	1	0	0.88296	0		0	0	0	0	0	0	0
KIAA0753	KIAA0753	9851	ENSG00000198920	1	0	0.882123	0		0	0	0	3	2	0	0
EFHC2;MRX74	FLJ22843	80258	ENSG00000183690	1	0	0.881603	0		0	0	0	10	4	0	0
CLHC1;C2orf63	FLJ31438	130162	ENSG00000162994	1	0	0.88145	0		0	0	0	0	0	0	0
TEX9	TEX9	374618	ENSG00000151575	1	0	0.876973	0		0	1	0	7	3	0	0
SPATA6	SPATA6	54558	ENSG00000132122	1	0	0.876433	0		0	1	0	3	2	0	0
C7orf31	C7ORF31	136895	ENSG00000153790	1	0	0.874407	0		0	0	0	0	0	0	0
MDM1	MDM1	56890	ENSG00000111554	1	0	0.874354	0	1	1	0	0	7	5	0	0
LRRC6	LRRC6	23639	ENSG00000129295	1	0	0.8742	0	1	1	0	0	7	2	0	0
CFAP53;CCDC11	FLJ32743	220136	ENSG00000172361	1	0	0.8734	0		0	0	0	9	4	0	0
PIFO;C1orf88	LOC128344	128344	ENSG00000173947	1	0	0.87253	0		0	0	0	6	4	0	0
C5orf42	FLJ13231	65250	ENSG00000197603	1	0	0.87126	1	1	0	1	0	1	0	0	0
GPATCH2L;C14orf118	C14ORF118	55668	ENSG00000089916	1	0	0.86795	0		0	0	0	0	0	0	0
KIAA0586	KIAA0586	9786	ENSG00000100578	1	0	0.86764	0		0	0	0	2	1	0	0
ZMYND10	ZMYND10	51364	ENSG00000004838	1	0	0.867377	0		0	0	0	6	4	0	0
IQCG	DKFZP434B227	84223	ENSG00000114473	1	0	0.867287	0		0	1	0	10	3	0	0
DBF4B	DRF1	80174	ENSG00000161692	1	0	0.866883	0		0	0	0	0	0	0	0
DNAAF1;LRRC50	LOC123872	123872	ENSG00000154099	1	0	0.866503	0	1	1	0	0	9	4	0	0
C11orf70	MGC13040	85016	ENSG00000137691	1	0	0.866227	0		0	0	0	8	3	0	0
SPEF2	FLJ23577	79925	ENSG00000152582	1	0	0.865938	0	1	1	0	0	14	4	0	0
ARL6;BBS3	ARL6	84100	ENSG00000113966	1	0	0.865272	0	1	1	0	0	11	1	0	0
CCDC24	MGC45441	149473	ENSG00000159214	1	0	0.86284	0		0	0	0	1	1	0	0
WDR66	MGC33630	144406	ENSG00000158023	1	0	0.862217	0		0	1	0	14	3	0	0
C21orf58	C21ORF58	54058	ENSG00000160298	1	0	0.860097	0		0	0	0	4	3	0	1
C10orf88	C10ORF88	80007	ENSG00000119965	1	0	0.859537	0		0	0	0	0	0	0	0
LZTFL1	LZTFL1	54585	ENSG00000163818	1	0	0.85939	0	1	1	0	0	7	3	0	0
C2orf42	FLJ20558	54980	ENSG00000115998	1	0	0.859179	0		0	0	0	1	0	0	0
CEP97;LRRIQ2	LRRIQ2	79598	ENSG00000182504	1	0	0.857854	0	1	1	0	0	7	5	0	0
HAUS6;FAM29A	FAM29A	54801	ENSG00000147874	1	0	0.857623	0		0	0	0	3	3	0	0
TTC12	TTC12	54970	ENSG00000149292	1	0	0.857558	0	1	1	0	0	2	1	0	0
KIAA1407	KIAA1407	57577	ENSG00000163617	1	0	0.85717	0		0	0	0	2	2	0	0
C9orf117	C9ORF117	286207	ENSG00000160401	1	0	0.856417	0		0	0	0	6	3	0	0
CCDC37	FLJ40083	348807	ENSG00000163885	1	0	0.855543	0	1	1	0	0	12	3	0	0
KIAA1586	KIAA1586	57691	ENSG00000168116	1	0	0.854306	0		0	0	0	0	0	0	0
ZNF175	ZNF175	7728	ENSG00000105497	1	0	0.854087	0		0	0	0	0	0	0	0
SPA17	SPA17	53340	ENSG00000064199	1	0	0.852302	0	1	1	0	0	7	4	0	0
SWT1;C1orf26	C1ORF26	54823	ENSG00000116668	1	0	0.852063	0		0	0	0	1	0	0	0
IFT74;CCDC2	CCDC2	80173	ENSG00000096872	1	0	0.852034	0	1	1	0	0	17	3	0	0
CCDC65	NYD-SP28	85478	ENSG00000139537	1	0	0.851887	0		0	1	0	14	3	0	0
NPHP1;NPH1	NPHP1	4867	ENSG00000144061	1	0	0.850543	1	1	1	0	0	10	4	0	0
FANK1	FANK1	92565	ENSG00000203780	1	0	0.85018	0		0	0	0	5	4	0	0
CFAP70;TTC18	TTC18	118491	ENSG00000156042	1	0	0.85	0		0	1	0	12	4	0	0
WDR35	WDR35	57539	ENSG00000118965	1	0	0.849186	0	1	1	0	0	14	0	0	0
EFCAB12;C3orf25	LOC90288	90288	ENSG00000172771	1	0	0.848747	0		0	0	0	4	3	0	0
DLEC1	DLEC1	9940	ENSG00000008226	1	0	0.848313	0		0	1	0	3	2	0	0
ZNF473	ZNF473	25888	ENSG00000142528	1	0	0.846093	0		0	0	0	0	0	0	0
IQCD	LOC115811	115811	ENSG00000166578	1	0	0.845963	0		0	0	0	4	2	0	0
TTLL5;KIAA0998	KIAA0998	23093	ENSG00000119685	1	0	0.844103	0		0	0	0	2	1	0	0
LRRC43	LRRC43	254050	ENSG00000158113	1	0	0.843793	0		0	0	0	2	2	0	0
RABL2B	RABL2B	11158	ENSG00000079974	1	0	0.84362	0		0	1	0	8	3	0	0
DYNLRB2;DNCL2B	DNCL2B	83657	ENSG00000168589	1	0	0.84338	0		0	0	0	13	5	0	0
EFHC1;EJM1;EJM	EFHC1	114327	ENSG00000096093	1	0	0.841036	0	1	1	0	1	23	5	0	0
DNAL1;C14orf168	C14ORF168	83544	ENSG00000119661	1	0	0.840579	0	1	1	0	0	13	2	0	0
TSGA10	TSGA10	80705	ENSG00000135951	1	0	0.839837	0		0	0	0	7	2	0	0
C2CD3	DKFZP586P0123	26005	ENSG00000168014	1	0	0.839201	0	1	1	0	0	3	2	0	0
KIF27	KIF27	55582	ENSG00000165115	1	0	0.839146	0	1	1	0	0	4	1	0	0
SPAG6	SPAG6	9576	ENSG00000077327	1	0	0.839143	0	1	1	0	0	18	4	0	0
IFT140;WDTC2	IFT140	9742	ENSG00000187535	1	0	0.838833	0	1	1	0	0	15	2	0	0
LRRC27	LRRC27	80313	ENSG00000148814	1	0	0.838199	0		0	0	0	0	0	0	0
C19orf44	FLJ21742	84167	ENSG00000105072	1	0	0.83721	0		0	0	0	0	0	0	0
ZNF222	ZNF222	7673	ENSG00000159885	1	0	0.83707	0		0	0	0	1	0	0	0
SPATA18	LOC132671	132671	ENSG00000163071	1	0	0.836877	0		0	0	0	5	4	0	0
BBS5	BBS5	129880	ENSG00000163093	1	0	0.835792	0	1	1	0	0	18	4	0	0
ZNF570	ZNF570	148268	ENSG00000171827	1	0	0.835737	0		0	0	0	2	0	0	0
MPHOSPH9	MPHOSPH9	10198	ENSG00000051825	1	0	0.83562	0		0	0	0	2	1	0	0
ASXL2	ASXL2	55252	ENSG00000143970	1	0	0.835297	0		0	0	0	0	0	0	0
WDR7	WDR7	23335	ENSG00000091157	1	0	0.835283	0		0	0	0	3	0	0	0
SPAG17	PF6	200162	ENSG00000155761	1	0	0.834992	0	1	1	0	0	5	4	0	0
DYNC2LI1	D2LIC	51626	ENSG00000138036	1	0	0.83387	0		0	1	0	18	2	0	0
LRRCC1	KIAA1764	85444	ENSG00000133739	1	0	0.833673	0		0	0	0	1	1	0	0
ANKRD32;BRCTD1	ANKRD32	84250	ENSG00000133302	1	0	0.83358	0		0	0	0	2	1	0	0
ANKRD45	FLJ45235	339416	ENSG00000183831	1	0	0.833077	0		0	0	0	2	1	0	0
EFCAB1	FLJ11767	79645	ENSG00000034239	1	0	0.83306	0		0	0	0	5	3	0	0
QSER1	FLJ21924	79832	ENSG00000060749	1	0	0.832343	0		0	0	0	0	0	0	0
KIF9	KIF9	64147	ENSG00000088727	1	0	0.832277	0		0	1	0	6	2	0	0
INCA1	INCA1	388324	ENSG00000196388	1	0	0.832163	0		0	0	0	1	0	0	0
ZNF140	ZNF140	7699	ENSG00000196387	1	0	0.831187	0		0	0	0	2	0	0	0
ZNF569	ZNF569	148266	ENSG00000196437	1	0	0.831153	0		0	0	0	1	0	0	0
CCDC114	FLJ32926	93233	ENSG00000105479	1	0	0.830947	0	1	1	0	0	14	5	0	0
ZBTB26;ZNF481	ZBTB26	57684	ENSG00000171448	1	0	0.830833	0		0	0	0	1	1	0	0
METTL6	MGC24132	131965	ENSG00000206562	1	0	0.830587	0		0	0	0	2	0	0	0
CCDC121	FLJ13646	79635	ENSG00000176714	1	0	0.828657	0		0	0	0	0	0	0	0
KIAA1107	KIAA1107	23285	ENSG00000069712	1	0	0.82792	0		0	0	0	0	0	0	0
TMEM231	FLJ22167	79583	ENSG00000205084	1	0	0.827409	1	1	1	0	0	9	0	0	0
CAPSL	CAPSL	133690	ENSG00000152611	1	0	0.827173	0		0	1	0	11	4	0	0
TCTEX1D2	MGC33212	255758	ENSG00000213123	1	0	0.826697	0		0	1	0	17	2	0	0
ZNF420	FLJ32191	147923	ENSG00000197050	1	0	0.82577	0		0	0	0	2	1	0	0
HELQ	HEL308	113510	ENSG00000163312	1	0	0.825713	0		0	0	0	2	0	0	0
EFCAB6	FLJ23588	64800	ENSG00000186976	1	0	0.825647	0		0	0	0	6	3	0	0
CFAP58;C10orf80;CCDC147	C10ORF80	159686	ENSG00000120051	1	0	0.82562	0		0	1	0	15	3	0	0
ZNF451	ZNF451	26036	ENSG00000112200	1	0	0.824767	0		0	0	0	1	1	0	0
IFT81;CDV1	CDV-1	28981	ENSG00000122970	1	0	0.82449	0	1	1	0	0	15	2	0	0
ZNF510	ZNF510	22869	ENSG00000081386	1	0	0.824333	0		0	0	0	0	0	0	0
WDR78	FLJ23129	79819	ENSG00000152763	1	0	0.823344	0	1	1	0	0	13	4	0	0
CCDC151	MGC20983	115948	ENSG00000198003	1	0	0.822757	0		0	1	0	13	4	0	0
DZIP1	DZIP1	22873	ENSG00000134874	1	0	0.822697	0		0	0	0	1	0	0	0
C16orf71	LOC146562	146562	ENSG00000166246	1	0	0.822607	0		0	0	0	1	1	0	0
LRRC71;C1orf92	FLJ32884	149499	ENSG00000160838	1	0	0.822543	0		0	0	0	4	3	0	0
CCDC176;C14orf45	C14ORF45	80127	ENSG00000119636	1	0	0.82166	0		0	1	0	9	3	0	0
ANKRD26;THC2	ANKRD26	22852	ENSG00000107890	1	0	0.821047	0		0	0	0	3	2	0	0
EID3	EID3	493861	ENSG00000255150	1	0	0.82065	0		0	0	0	0	0	0	0
ZNF599	ZNF599	148103	ENSG00000153896	1	0	0.820597	0		0	0	0	0	0	0	0
DRC7;C16orf50;CCDC135	C16orf50	84229	ENSG00000159625	1	0	0.819757	0		0	1	0	10	4	0	0
ANKRD42	FLJ37874	338699	ENSG00000137494	1	0	0.81939	0		0	1	0	1	1	0	0
TEKT1	TEKT1	83659	ENSG00000167858	1	0	0.81935	0		0	1	0	16	4	0	0
LRTOMT;LRRC51;DFNB63	LRRC51	220074	ENSG00000184154	1	0	0.818813	0		0	0	0	12	4	0	0
SPATA33;C16orf55	FLJ31606	124045	ENSG00000167523	1	0	0.818647	0		0	0	0	2	1	0	0
DNALI1	DNALI1	7802	ENSG00000163879	1	0	0.817771	0	1	1	0	0	22	5	0	0
DYNC2H1;DNCH2	DNCH2	79659	ENSG00000187240	1	0	0.81776	0	1	1	0	0	14	1	0	0
SIMC1;C5orf25	FLJ44216	375484	ENSG00000170085	1	0	0.817747	0		0	0	0	0	0	0	0
AZIN2;ADC	ODC-P	113451	ENSG00000142920	1	0	0.81732	0		0	0	0	0	0	0	0
TTC25	DKFZP434H0115	83538	ENSG00000204815	1	0	0.816999	0		0	1	0			0	0
CCDC74A	LOC90557	90557	ENSG00000163040	1	0	0.816513	0		0	0	0	0	0	0	0
C9orf116	C9ORF116	138162	ENSG00000160345	1	0	0.816483	0		0	0	0	5	4	0	0
IFT172	SLB	26160	ENSG00000138002	1	0	0.816251	0	1	1	0	0	23	4	0	0
TTC5	TTC5	91875	ENSG00000136319	1	0	0.816157	0		0	0	0	2	0	0	0
RIBC2;C22orf11	C22ORF11	26150	ENSG00000128408	1	0	0.81614	0		0	0	0	15	3	0	0
RFX3	RFX3	5991	ENSG00000080298	1	0	0.815907	0	1	1	0	0	9	3	0	0
C12orf65	FLJ38663	91574	ENSG00000130921	1	0	0.815897	0		0	0	0	0	0	0	0
DRC1;C2orf39;CCDC164	MGC16372	92749	ENSG00000157856	1	0	0.815521	0	1	1	0	0	10	3	0	0
TBC1D19	TBC1D19	55296	ENSG00000109680	1	0	0.814743	0		0	0	0	2	0	0	0
L3MBTL1;L3MBTL	L3MBTL	26013	ENSG00000185513	1	0	0.814267	0		0	0	0	1	1	0	0
MYCBPAP	MYCBPAP	84073	ENSG00000136449	1	0	0.814163	0		0	0	0	2	1	0	0
RGS22	DKFZP434I092	26166	ENSG00000132554	1	0	0.813913	0		0	0	0	3	3	0	0
CEP19;C3orf34	MGC14126	84984	ENSG00000174007	1	0	0.813273	0		0	0	0	4	2	0	0
DYX1C1	DYX1C1	161582	ENSG00000256061	1	0	0.813178	0	1	1	0	0	3	2	0	0
ZMYM1	ZMYM1	79830	ENSG00000197056	1	0	0.812653	0		0	0	0	0	0	0	0
PIH1D2	LOC120379	120379	ENSG00000150773	1	0	0.812487	0		0	0	0	4	3	0	0
RBAK	RBAK	57786	ENSG00000146587	1	0	0.81192	0		0	0	0	0	0	0	0
PIBF1;C13orf24	C13ORF24	10464	ENSG00000083535	1	0	0.810786	0	1	1	0	0	4	3	0	0
ZNF184	ZNF184	7738	ENSG00000096654	1	0	0.810493	0		0	0	0	1	0	0	0
CEP126;KIAA1377	KIAA1377	57562	ENSG00000110318	1	0	0.81048	0		0	0	0	2	2	0	0
WDR63	NYD-SP29	126820	ENSG00000162643	1	0	0.81023	0		0	1	0	11	3	0	0
ICA1L;ALS2CR15;ALS2CR14	ALS2CR15	130026	ENSG00000163596	1	0	0.810193	0		0	0	0	4	2	0	0
KATNAL2	KATNAL2	83473	ENSG00000167216	1	0	0.810107	0		0	1	1	3	3	0	0
STPG1;C1orf201	LOC90529	90529	ENSG00000001460	1	0	0.808987	0		0	0	0	1	0	0	0
OSCP1;C1orf102	NOR1	127700	ENSG00000116885	1	0	0.808763	0		0	1	0	11	3	0	0
TNRC6B	KIAA1093	23112	ENSG00000100354	1	0	0.808307	0		0	0	0	2	0	0	0
ZNF846	LOC162993	162993	ENSG00000196605	1	0	0.808137	0		0	0	0	1	0	0	0
TTLL9;C20orf125	LOC164395	164395	ENSG00000131044	1	0	0.808069	0	1	1	0	0	8	2	0	0
IQCE	KIAA1023	23288	ENSG00000106012	1	0	0.807587	0		0	0	0	3	2	0	0
BBS9	B1	27241	ENSG00000122507	1	0	0.8075	0	1	1	0	0	8	0	0	0
C6orf118	C6ORF118	168090	ENSG00000112539	1	0	0.80723	0		0	0	0	3	2	0	0
CCDC81	FLJ23514	60494	ENSG00000149201	1	0	0.806973	0		0	0	0	4	3	0	0
SUPT3H	SUPT3H	8464	ENSG00000196284	1	0	0.8065	0		0	0	0	1	0	0	0
NEK11	NEK11	79858	ENSG00000114670	1	0	0.80634	0		0	0	1	5	4	0	0
PPP1R32;C11orf66	FLJ32771	220004	ENSG00000162148	1	0	0.805576	0		0	0	0	4	3	0	1
RSPH9;MRPS18AL1;C6orf206	C6ORF206	221421	ENSG00000172426	1	0	0.804492	0	1	1	0	0	14	4	0	0
PACRGL;C4orf28	MGC29898	133015	ENSG00000163138	1	0	0.803807	0		0	0	0	3	1	0	0
SPAG16	PF20	79582	ENSG00000144451	1	0	0.803675	0	1	1	0	0	8	2	0	0
SAXO2;FAM154B	LOC283726	283726	ENSG00000188659	1	0	0.803633	0		0	0	0	4	3	0	0
LRRC23	B7	10233	ENSG00000010626	1	0	0.802873	0		0	1	0	11	5	0	0
PHC1;EDR1	PHC1	1911	ENSG00000111752	1	0	0.802477	0		0	0	0	1	0	0	0
DZANK1;C20orf84;C20orf12	C20ORF12	55184	ENSG00000089091	1	0	0.802323	0		0	0	0	3	2	0	0
CFAP69;C7orf63	FLJ21062	79846	ENSG00000105792	1	0	0.80218	0		0	1	0	13	3	0	0
CHCHD6	CHCHD6	84303	ENSG00000159685	1	0	0.801947	0		0	0	0	3	0	0	0
NSUN4	MGC22960	387338	ENSG00000117481	1	0	0.80128	0		0	0	0	2	0	0	0
KIAA0895	KIAA0895	23366	ENSG00000164542	1	0	0.800573	0		0	0	0	2	0	0	0
CCDC108	DKFZP434O0527	255101	ENSG00000181378	1	0	0.800367	0		0	1	0	8	0	0	0
MGA	MGA	23269	ENSG00000174197	1	0	0.799037	0		0	0	0	0	0	0	0
TCTE1	MGC33600	202500	ENSG00000146221	1	0	0.798907	0		0	1	0	7	1	0	0
ATP9B	ATP9B	374868	ENSG00000166377	1	0	0.798537	0		0	0	1	1	0	0	0
C9orf171	FLJ46082	389799	ENSG00000188523	1	0	0.79833	0		0	1	0	4	1	0	0
ARMC4	ARMC4	55130	ENSG00000169126	1	0	0.798283	0		0	1	0	7	4	0	0
CSNK1G1	CSNK1G1	53944	ENSG00000169118	1	0	0.79823	0		0	0	0	2	0	0	0
G2E3;KIAA1333	KIAA1333	55632	ENSG00000092140	1	0	0.798103	0		0	0	0	1	0	0	0
TTBK2;SCA11	TTBK2	146057	ENSG00000128881	1	0	0.797986	0	1	1	0	1	2	1	1	1
RAB36	RAB36	9609	ENSG00000100228	1	0	0.79798	0		0	0	0	4	3	0	0
TMEM107	MGC10744	84314	ENSG00000179029	1	0	0.797897	0		0	0	0	2	1	0	0
C2orf44	FLJ21945	80304	ENSG00000163026	1	0	0.79734	0		0	0	0	0	0	0	0
ZNF461	GIOT-1	92283	ENSG00000197808	1	0	0.79691	0		0	0	0	1	0	0	0
SLC38A6	SLC38A6	145389	ENSG00000139974	1	0.0212766	0.796629	0	0	0	0	1	0	0	0	0
AK9;C6orf224;AKD2;C6orf199;AKD1	C6ORF199	221264	ENSG00000155085	1	0.0212766	0.796493	0		0	0	0	3	2	0	0
NUP155	NUP155	9631	ENSG00000113569	1	0.0212766	0.796037	0		0	0	0	1	0	0	0
LRRC49	FLJ20156	54839	ENSG00000137821	1	0.0212766	0.796003	0		0	0	0	3	2	0	0
ZNF585B	ZNF585B	92285	ENSG00000245680	1	0.0212766	0.79576	0		0	0	0	1	0	0	0
LY6G5C;C6orf20	LY6G5C	80741	ENSG00000204428	1	0.0212766	0.795133	0		0	0	0	0	0	0	0
LRRC46	MGC16309	90506	ENSG00000141294	1	0.0212766	0.795133	0		0	0	0	5	4	0	0
IQCK	MGC35048	124152	ENSG00000174628	1	0.0212766	0.79392	0		0	0	0	1	1	0	0
GRK4;GPRK2L	GRK4	2868	ENSG00000125388	1	0.0212766	0.793787	0		0	0	0	2	0	0	1
ZFP2	FLJ21628	80108	ENSG00000198939	1	0.0212766	0.793773	0		0	0	0	2	0	0	0
FAM81B	FLJ25333	153643	ENSG00000153347	1	0.0212766	0.793537	0		0	1	0	3	3	0	0
DYRK4	DYRK4	8798	ENSG00000010219	1	0.0416667	0.792754	0	0	0	0	1	0	0	0	0
MDH1B	MDH1B	130752	ENSG00000138400	1	0.0416667	0.791903	0		0	0	0	7	4	0	0
UBXN10;UBXD3	UBXD3	127733	ENSG00000162543	1	0.0416667	0.791297	0		0	0	0	3	2	0	0
ZFP41	FLJ38705	286128	ENSG00000181638	1	0.0416667	0.790507	0		0	0	0	1	0	0	0
ZC2HC1A;C8orf70;FAM164A	CGI-62	51101	ENSG00000104427	1	0.0416667	0.790487	0		0	0	0	2	0	0	0
BRWD1;C21orf107;WDR9	C21ORF107	54014	ENSG00000185658	1	0.0416667	0.79006	0		0	0	0	0	0	0	0
RSPH3;RSHL2	RSHL2	83861	ENSG00000130363	1	0.0408163	0.7896	0	1	1	0	0	17	1	0	0
C11orf63	FLJ23554	79864	ENSG00000109944	1	0.0408163	0.78899	0		0	0	0	3	2	0	0
C17orf80	HLC-8	55028	ENSG00000141219	1	0.0408163	0.78828	0		0	0	0	0	0	0	0
MORN5;C9orf113;C9orf18	C9ORF18	254956	ENSG00000185681	1	0.0408163	0.787833	0		0	1	0	5	2	0	0
CFAP57;WDR65	FLJ32000	149465	ENSG00000243710	1	0.0408163	0.787273	0		0	1	0	10	0	0	0
ZBBX	FLJ23049	79740	ENSG00000169064	1	0.0408163	0.786953	0		0	0	0	4	3	0	0
COG6	COG6	57511	ENSG00000133103	1	0.0408163	0.786919	0		0	0	0	1	0	0	0
GLB1L	GLB1L	79411	ENSG00000163521	1	0.0408163	0.7865	0		0	0	0	4	4	0	0
ZNF43;ZNF39L1	ZNF43	7594	ENSG00000198521	1	0.06	0.786475	0	0	0	0	1	0	0	0	1
PAPOLG	PAPOLG	64895	ENSG00000115421	1	0.06	0.78633	0		0	0	1	2	0	0	0
C4orf47	LOC441054	441054	ENSG00000205129	1	0.06	0.785867	0		0	1	0	6	1	0	0
RSPH1;TSGA2	TSGA2	89765	ENSG00000160188	1	0.0588235	0.785727	0	1	1	0	0	8	4	0	0
ARL14EP;C11orf46	FLJ38968	120534	ENSG00000152219	1	0.0588235	0.784617	0		0	0	0	0	0	0	0
ZKSCAN4;ZNF307;ZNF427	ZNF307	387032	ENSG00000187626	1	0.0588235	0.784577	0		0	0	0	1	0	0	0
CCDC34	NY-REN-41	91057	ENSG00000109881	1	0.0588235	0.784533	0		0	0	0	2	1	0	0
KPNA5	KPNA5	3841	ENSG00000196911	1	0.0588235	0.78438	0		0	0	1	2	1	0	0
DNAH6;DNHL1	DNAH6	1768	ENSG00000115423	1	0.0576923	0.784344	0	1	1	0	0	8	2	0	0
GPATCH2;GPATC2	GPATC2	55105	ENSG00000092978	1	0.0576923	0.78367	0		0	0	0	0	0	0	0
CARF;ALS2CR8	ALS2CR8	79800	ENSG00000138380	1	0.0576923	0.783647	0		0	0	0	0	0	0	0
EXTL2	EXTL2	2135	ENSG00000162694	1	0.0576923	0.783247	0		0	0	1	2	1	0	0
ENDOV	FLJ35220	284131	ENSG00000173818	1	0.0576923	0.783207	0		0	0	0	0	0	0	0
C4orf46	LOC201725	201725	ENSG00000205208	1	0.0576923	0.783107	0		0	0	0	0	0	0	0
LCA5;C6orf152	C6ORF152	167691	ENSG00000135338	1	0.0566038	0.78308	0	1	1	0	0	4	2	0	0
THAP9	THAP9	79725	ENSG00000168152	1	0.0566038	0.783027	0		0	0	0	0	0	0	0
ZNF462	ZNF462	58499	ENSG00000148143	1	0.0566038	0.782597	0		0	0	0	0	0	0	0
DUSP18	DUSP18	150290	ENSG00000167065	1	0.0566038	0.782337	0		0	0	1	3	1	0	0
ZMYND12	ZMYND12	84217	ENSG00000066185	1	0.0566038	0.782223	0		0	1	0	11	4	0	0
ALS2CR12	ALS2CR12	130540	ENSG00000155749	1	0.0566038	0.782143	0		0	0	0	2	1	0	0
KIF3A	KIF3A	11127	ENSG00000131437	1	0.0555556	0.782001	0	1	1	0	0	6	0	0	0
CEP41;TSGA14	TSGA14	95681	ENSG00000106477	1	0.0545455	0.781717	1	1	1	0	0	9	4	0	0
C17orf97	LOC400566	400566	ENSG00000187624	1	0.0545455	0.781453	0		0	0	0	1	1	0	0
FAM227B;C15orf33	FLJ32800	196951	ENSG00000166262	1	0.0545455	0.781107	0		0	0	0	0	0	0	0
DIS3L2;FAM6A	MGC42174	129563	ENSG00000144535	1	0.0545455	0.78082	0		0	0	0	0	0	0	0
ZC3H8;ZC3HDC8	ZC3HDC8	84524	ENSG00000144161	1	0.0545455	0.780017	0		0	0	0	0	0	0	0
ZNF446	FLJ20626	55663	ENSG00000083838	1	0.0545455	0.77986	0		0	0	0	1	0	0	0
METTL4	METTL4	64863	ENSG00000101574	1	0.0545455	0.779457	0		0	0	0	0	0	0	0
FAM184A;C6orf60	C6ORF60	79632	ENSG00000111879	1	0.0545455	0.77899	0		0	0	0	2	2	0	0
POC5;C5orf37	FLJ35779	134359	ENSG00000152359	1	0.0545455	0.77875	0		0	1	0	4	2	0	0
KLHDC9	MGC33338	126823	ENSG00000162755	1	0.0545455	0.7785	0		0	0	0	4	3	0	0
TTC14	TTC14	151613	ENSG00000163728	1	0.0545455	0.776803	0		0	0	0	0	0	0	0
MNS1	MNS1	55329	ENSG00000138587	1	0.0535714	0.776599	0	1	1	0	0	16	4	0	0
CCDC127	LOC133957	133957	ENSG00000164366	1	0.0535714	0.776477	0		0	0	0	1	0	0	0
CCDC112	MGC39633	153733	ENSG00000164221	1	0.0535714	0.775883	0		0	0	0	0	0	0	0
RWDD2A;RWDD2	RWDD2	112611	ENSG00000013392	1	0.0535714	0.775543	0		0	0	0	0	0	0	0
PHTF1;PHTF	PHTF1	10745	ENSG00000116793	1	0.0535714	0.77531	0		0	0	0	4	2	0	0
ZNF226	ZNF226	7769	ENSG00000167380	1	0.0535714	0.77481	0		0	0	0	1	1	0	0
SEMA4F;SEMAM	SEMA4F	10505	ENSG00000135622	1	0.0535714	0.774307	0		0	0	0	0	0	0	0
AASDH	AASDH	132949	ENSG00000157426	1	0.0535714	0.774107	0		0	0	1	1	0	0	0
C14orf28	C14ORF28	122525	ENSG00000179476	1	0.0535714	0.77233	0		0	0	0	0	0	0	0
SSX2IP	SSX2IP	117178	ENSG00000117155	1	0.0535714	0.77181	0		0	0	0	0	0	0	0
EXOSC3	EXOSC3	51010	ENSG00000107371	1	0.0535714	0.77171	0		0	0	0	0	0	0	0
DEPDC5	DEPDC5	9681	ENSG00000100150	1	0.0535714	0.771457	0		0	0	0	0	0	0	0
C14orf79	C14ORF79	122616	ENSG00000140104	1	0.0535714	0.771277	0		0	0	0	2	1	0	0
WDR20	WDR20	91833	ENSG00000140153	1	0.0535714	0.77117	0		0	0	0	0	0	0	0
ZNF721	KIAA1982	170960	ENSG00000182903	1	0.0535714	0.771083	0		0	0	0	0	0	0	0
GAS8;GAS11	GAS8	2622	ENSG00000141013	1	0.0526316	0.770749	0	1	1	0	0	13	1	0	0
ZC2HC1C;C14orf140;FAM164C	C14ORF140	79696	ENSG00000119703	1	0.0526316	0.77074	0		0	0	0	2	1	0	0
PKNOX1	PKNOX1	5316	ENSG00000160199	1	0.0526316	0.770527	0		0	0	0	0	0	0	0
TCTN1	FLJ21127	79600	ENSG00000204852	1	0.0517241	0.770396	1	1	1	0	0	8	3	0	0
ZNF597	ZNF597	146434	ENSG00000167981	1	0.0517241	0.77015	0		0	0	0	1	0	0	0
CEP57L1;C6orf182	C6ORF182	285753	ENSG00000183137	1	0.0517241	0.76997	0		0	0	0	1	1	0	0
DNHD1;DHCD1;C11orf47;DNHD1L;CCDC35	FLJ32752	144132	ENSG00000179532	1	0.0517241	0.769603	0		0	0	0	1	1	0	0
ZNF407	ZNF407	55628	ENSG00000215421	1	0.0517241	0.769549	0		0	0	0	0	0	0	0
MAPK15	ERK8	225689	ENSG00000181085	1	0.0517241	0.769137	0		0	1	0	7	1	0	0
WDR48	KIAA1449	57599	ENSG00000114742	1	0.0517241	0.76865	0		0	1	0	4	2	0	0
ZNF14	ZNF14	7561	ENSG00000105708	1	0.0517241	0.768583	0		0	0	0	0	0	0	0
ZNF132	ZNF132	7691	ENSG00000131849	1	0.0517241	0.76847	0		0	0	0	0	0	0	0
PAXIP1;PAXIP1L	PAXIP1L	22976	ENSG00000157212	1	0.0517241	0.76802	0		0	1	0	1	1	0	0
CFAP74;C1orf222;KIAA1751	KIAA1751	85452	ENSG00000142609	1	0.0517241	0.767893	0		0	1	0	3	2	0	0
POLG2	POLG2	11232	ENSG00000256525	1	0.0517241	0.76781	0		0	0	1	1	0	0	0
DOCK7	DOCK7	85440	ENSG00000116641	1	0.0517241	0.766817	0		0	0	1	2	1	0	0
ZNF529	ZNF529	57711	ENSG00000186020	1	0.0517241	0.76609	0		0	0	0	2	1	0	0
CEP120;CCDC100	FLJ36090	153241	ENSG00000168944	1	0.0517241	0.765947	0		0	0	0	5	3	0	0
INTS2;KIAA1287	KIAA1287	57508	ENSG00000108506	1	0.0517241	0.765827	0		0	0	0	1	0	0	0
FAM161B;C14orf44	C14ORF44	145483	ENSG00000156050	1	0.0517241	0.765757	0		0	0	0	2	0	0	0
TCTN2;C12orf38	FLJ12975	79867	ENSG00000168778	1	0.0508475	0.765403	1	1	1	0	0	2	0	0	0
SPEF1;C20orf28	C20ORF28	25876	ENSG00000101222	1	0.0508475	0.764933	0		0	1	0	15	5	0	0
ZNF345	ZNF345	25850	ENSG00000251247	1	0.0508475	0.76455	0		0	0	0	1	0	0	0
FAM179B;KIAA0423	KIAA0423	23116	ENSG00000198718	1	0.0508475	0.764307	0		0	1	0	3	1	0	0
SAMD15;FAM15A;C14orf174	C14orf174	161394	ENSG00000100583	1	0.0508475	0.764107	0		0	0	0	1	1	0	0
FGFR1OP	FGFR1OP	11116	ENSG00000213066	1	0.0508475	0.763873	0		0	0	0	5	3	0	0
TEX10	TEX10	54881	ENSG00000136891	1	0.0508475	0.763743	0		0	0	0	0	0	0	0
ZKSCAN5;ZFP95	ZFP95	23660	ENSG00000196652	1	0.0508475	0.763546	0		0	0	0	0	0	0	0
NEK1	NEK1	4750	ENSG00000137601	1	0.05	0.763254	0	1	1	0	1	2	1	1	0
ZNF135;ZNF61;ZNF78L1	ZNF135	7694	ENSG00000176293	1	0.05	0.7632	0		0	0	0	1	0	0	0
CCDC173;C2orf77	LOC129881	129881	ENSG00000154479	1	0.05	0.762353	0		0	0	0	7	3	0	0
ZNF254;ZNF91L;ZNF539	ZNF254	9534	ENSG00000213096	1	0.05	0.762267	0		0	0	0	1	0	0	0
ZCWPW1	ZCWPW1	55063	ENSG00000078487	1	0.05	0.7621	0		0	0	0	1	1	0	0
LYG1	LOC129530	129530	ENSG00000144214	1	0.05	0.762003	0		0	0	0	0	0	0	0
DCAF17;C2orf37	FLJ13096	80067	ENSG00000115827	1	0.05	0.7616	0		0	0	0	0	0	0	0
AHI1	AHI1	54806	ENSG00000135541	1	0.0491803	0.761306	1	1	1	0	0	1	0	0	0
PRIMPOL;CCDC111	FLJ33167	201973	ENSG00000164306	1	0.0491803	0.76109	0		0	0	0	0	0	0	0
ZC3H6;ZC3HDC6	ZC3HDC6	376940	ENSG00000188177	1	0.0491803	0.760747	0		0	0	0	0	0	0	0
ZSCAN21;ZNF38	ZNF38	7589	ENSG00000166529	1	0.0491803	0.760053	0		0	0	0	0	0	0	0
ARL13B;ARL2L1	DKFZP761H079	200894	ENSG00000169379	1	0.0483871	0.759699	1	1	1	0	0	6	1	0	0
ZNF84	ZNF84	7637	ENSG00000198040	1	0.0483871	0.759417	0		0	0	0	0	0	0	0
PHOSPHO2	PHOSPHO2	493911	ENSG00000144362	1	0.0634921	0.75935	0	0	0	0	1	0	0	0	0
ZNF329	FLJ12586	79673	ENSG00000181894	1	0.0634921	0.759167	0		0	0	0	1	0	0	0
KBTBD6	KBTBD6	89890	ENSG00000165572	1	0.0634921	0.758937	0		0	0	0	0	0	0	0
MTHFSD	FLJ12998	64779	ENSG00000103248	1	0.0634921	0.758843	0		0	0	0	1	0	0	0
INVS;NPHP2	INVS	27130	ENSG00000119509	1	0.0625	0.758772	0	1	1	0	1	4	1	0	0
ZNF782	FLJ16636	158431	ENSG00000196597	1	0.0625	0.75804	0		0	0	0	2	0	0	0
ZNF543	ZNF543	125919	ENSG00000178229	1	0.0625	0.75794	0		0	0	0	0	0	0	0
ATXN7L1;ATXN7L4	MGC33190	222255	ENSG00000146776	1	0.0625	0.757007	0		0	0	0	0	0	0	0
TDRKH	TDRKH	11022	ENSG00000182134	1	0.0625	0.75694	0		0	0	0	3	0	0	0
ZNF546;ZNF49	ZNF546	339327	ENSG00000187187	1	0.0625	0.75671	0		0	0	0	0	0	0	0
PCNXL4;C14orf135	C14ORF135	64430	ENSG00000126773	1	0.0625	0.75648	0		0	0	0	2	0	0	0
FRA10AC1;C10orf4	C10ORF4	118924	ENSG00000148690	1	0.0625	0.756313	0		0	0	0	1	0	0	0
AP4S1	AP4S1	11154	ENSG00000100478	1	0.0625	0.755573	0		0	0	0	0	0	0	0
CATIP;C2orf62	MGC50811	375307	ENSG00000158428	1	0.0625	0.755487	0		0	0	0	2	2	0	0
ARMC3	ARMC3	219681	ENSG00000165309	1	0.0625	0.754967	0		0	0	0	4	2	0	0
C9orf135	LOC138255	138255	ENSG00000204711	1	0.0625	0.75495	0		0	0	0	6	3	0	0
C9orf24	C9ORF24	84688	ENSG00000164972	1	0.0625	0.754893	0		0	1	0	4	3	0	0
CCDC113	HSPC065	29070	ENSG00000103021	1	0.0625	0.754327	0		0	1	0	15	2	0	0
KANSL1L;C2orf67	FLJ23861	151050	ENSG00000144445	1	0.0625	0.753737	0		0	0	0	0	0	0	0
MORN3	LOC283385	283385	ENSG00000139714	1	0.0625	0.753687	0		0	1	0	12	4	0	0
SEC22A;SEC22L2	SEC22L2	26984	ENSG00000121542	1	0.0625	0.753653	0		0	0	0	0	0	0	0
IFT80;WDR56	KIAA1374	57560	ENSG00000068885	1	0.0615385	0.753568	0	1	1	0	0	15	1	0	0
TBC1D32;C6orf171;C6orf170	C6ORF170	221322	ENSG00000146350	1	0.0615385	0.75345	0		0	0	0	1	0	0	0
GSTCD	FLJ13273	79807	ENSG00000138780	1	0.0615385	0.753303	0		0	0	0	0	0	0	0
ZNF471	ZNF471	57573	ENSG00000196263	1	0.0615385	0.753087	0		0	0	0	1	0	0	0
RFXAP	RFXAP	5994	ENSG00000133111	1	0.0615385	0.753043	0		0	0	0	1	1	0	0
DNAJC27;RBJ	RBJ	51277	ENSG00000115137	1	0.0615385	0.752977	0		0	0	0	4	0	0	0
ZNF540	ZNF540	163255	ENSG00000171817	1	0.0615385	0.75294	0		0	0	0	1	0	0	0
ZFP1	ZFP1	162239	ENSG00000184517	1	0.0615385	0.752813	0		0	0	0	1	0	0	0
ZNF415	ZNF415	55786	ENSG00000170954	1	0.0615385	0.752277	0		0	0	0	2	0	0	0
VPS53	FLJ10979	55275	ENSG00000141252	1	0.0615385	0.75217	0		0	0	0	1	0	0	0
CETN3	CETN3	1070	ENSG00000153140	1	0.0615385	0.751293	0		0	0	0	7	3	0	0
ZNF614	ZNF614	80110	ENSG00000142556	1	0.0615385	0.75104	0		0	0	0	0	0	0	0
DOC2A	DOC2A	8448	ENSG00000149927	1	0.0757576	0.750985	0	0	0	0	1	0	0	0	0
KATNAL1	KATNAL1	84056	ENSG00000102781	1	0.0757576	0.750483	0		0	0	1	1	1	0	0
CEP76;C18orf9	C18ORF9	79959	ENSG00000101624	1	0.0757576	0.749907	0		0	0	0	7	4	0	0
MORN1	FLJ13941	79906	ENSG00000116151	1	0.0757576	0.74989	0		0	0	0	4	1	0	0
ZNF236	ZNF236	7776	ENSG00000130856	1	0.0757576	0.749513	0		0	0	0	0	0	0	0
ANKRD16	ANKRD16	54522	ENSG00000134461	1	0.0757576	0.749266	0		0	0	0	0	0	0	0
ZNF790	MGC62100	388536	ENSG00000197863	1	0.0757576	0.748473	0		0	0	0	1	0	0	1
WDR53	MGC64882	348793	ENSG00000185798	1	0.0757576	0.74786	0		0	0	0	0	0	0	0
SUV39H2	SUV39H2	79723	ENSG00000152455	1	0.0757576	0.747823	0		0	0	1	1	0	0	0
DZIP1L	FLJ32844	199221	ENSG00000158163	1	0.0757576	0.747593	0		0	0	0	4	2	0	0
DNAI2	DNAI2	64446	ENSG00000171595	1	0.0746269	0.747482	0	1	1	0	0	15	5	0	0
SFMBT1	SFMBT1	51460	ENSG00000163935	1	0.0746269	0.74679	0		0	0	0	0	0	0	0
ZNF549	ZNF549	256051	ENSG00000121406	1	0.0746269	0.74645	0		0	0	0	0	0	0	0
KLHL7	KLHL7	55975	ENSG00000122550	1	0.0746269	0.746313	0		0	0	0	2	0	0	0
ZFP64;ZNF338	ZFP64	55734	ENSG00000020256	1	0.0882353	0.745917	0	0	0	0	1	0	0	0	0
THAP5	THAP5	168451	ENSG00000177683	1	0.0882353	0.745863	0		0	0	0	0	0	0	0
ZNF563	ZNF563	147837	ENSG00000188868	1	0.0882353	0.74581	0		0	0	0	1	0	0	0
C16orf46	FLJ32702	123775	ENSG00000166455	1	0.0882353	0.745623	0		0	0	0	3	2	0	0
NEK4;STK2	NEK4	6787	ENSG00000114904	1	0.0882353	0.74559	0		1	0	1	0	0	0	0
GPALPP1;KIAA1704	KIAA1704	55425	ENSG00000133114	1	0.0882353	0.745423	0		0	0	0	0	0	0	0
ZNF383	ZNF383	163087	ENSG00000188283	1	0.0882353	0.744961	0		0	0	0	1	0	0	0
C10orf107	C10ORF107	219621	ENSG00000183346	1	0.0882353	0.744553	0		0	1	0	5	3	0	0
SPICE1;CCDC52	LOC152185	152185	ENSG00000163611	1	0.0882353	0.743927	0		0	0	0	4	3	0	0
TTC8	TTC8	123016	ENSG00000165533	1	0.0869565	0.743688	0	1	1	0	0	12	1	0	0
TDRD3	TDRD3	81550	ENSG00000083544	1	0.0869565	0.74331	0		0	0	0	0	0	0	0
EVI5	EVI5	7813	ENSG00000067208	1	0.0869565	0.743247	0		0	0	0	1	1	0	0
SEC61A2	SEC61A2	55176	ENSG00000065665	1	0.0869565	0.743107	0		0	0	0	2	0	0	0
NAA30;C14orf35;NAT12	C14ORF35	122830	ENSG00000139977	1	0.0869565	0.742943	0		0	0	0	0	0	0	0
NPHP4	NPHP4	261734	ENSG00000131697	1	0.0857143	0.742651	0	1	1	0	0	12	3	0	0
DPY19L3	LOC147991	147991	ENSG00000178904	1	0.0857143	0.74249	0		0	0	0	1	1	0	0
PDS5B;APRIN	APRIN	23047	ENSG00000083642	1	0.0857143	0.742413	0		0	0	0	1	0	0	0
FAM161A;RP28	FLJ13305	84140	ENSG00000170264	1	0.084507	0.742046	0	1	1	0	0	5	3	0	0
C1orf112	FLJ10706	55732	ENSG00000000460	1	0.084507	0.741853	0		0	0	0	0	0	0	0
DGKE	DGKE	8526	ENSG00000153933	1	0.084507	0.74184	0		0	0	1	1	0	0	0
KIN	KIN	22944	ENSG00000151657	1	0.084507	0.741677	0		0	0	0	0	0	0	0
PRPF40B	HYPC	25766	ENSG00000110844	1	0.084507	0.741433	0		0	0	0	2	0	0	0
VPS13B;CHS1;COH1	COH1	157680	ENSG00000132549	1	0.084507	0.741023	0		0	0	0	0	0	0	0
LRRC56	DKFZP761L1518	115399	ENSG00000161328	1	0.084507	0.74101	0		0	0	0	1	0	0	0
C20orf85	C20ORF85	128602	ENSG00000124237	1	0.084507	0.740553	0		0	0	0	3	3	0	0
B9D1	EPPB9	27077	ENSG00000108641	1	0.0833333	0.740532	1	1	1	0	0	13	1	0	0
CEP44;KIAA1712	KIAA1712	80817	ENSG00000164118	1	0.0833333	0.740383	0		0	0	0	1	1	0	0
STK33	STK33	65975	ENSG00000130413	1	0.0833333	0.73983	0		0	0	0	3	2	0	0
ERICH3;C1orf173	DKFZP547I048	127254	ENSG00000178965	1	0.0833333	0.739327	0		0	1	0	5	4	0	0
TCP11L1	FLJ11336	55346	ENSG00000176148	1	0.0833333	0.739223	0		0	0	0	1	1	0	0
PHLPP2;PHLPPL	KIAA0931	23035	ENSG00000040199	1	0.0833333	0.739143	0		0	0	0	1	0	0	0
AGBL5	FLJ21839	60509	ENSG00000084693	1	0.0833333	0.739087	0		0	0	0	3	0	0	0
RALGAPA1;GARNL1	GARNL1	253959	ENSG00000174373	1	0.0833333	0.737687	0		0	0	0	1	0	0	0
GOLGA2P5;GOLGA2L1;GOLGA2B	DKFZP434M0331	55592	ENSG00000238105	1	0.0833333	0.737597	0		0	0	0			0	0
C12orf4	C12ORF4	57102	ENSG00000047621	1	0.0833333	0.737247	0		0	0	0	0	0	0	0
EDRF1;C10orf137	C10ORF137	26098	ENSG00000107938	1	0.0833333	0.737153	0		0	0	0	0	0	0	0
CEP85L;C6orf204	C6ORF204	387119	ENSG00000111860	1	0.0833333	0.73708	0		0	0	0	2	2	0	0
FAM149B1;KIAA0974	FAM149B1	317662	ENSG00000138286	1	0.0833333	0.736853	0		0	0	0	0	0	0	0
ZDHHC11	ZDHHC11	79844	ENSG00000188818	1	0.0833333	0.73674	0		0	0	1	1	0	0	0
IFT22;RABL5	RABL5	64792	ENSG00000128581	1	0.0821918	0.736716	0	1	1	0	0	20	4	0	0
CCDC138	FLJ32745	165055	ENSG00000163006	1	0.0821918	0.736503	0		0	0	0	2	2	0	0
C9orf9	C9ORF9	11092	ENSG00000165698	1	0.0821918	0.735893	0		0	0	0	4	3	0	0
ZNF300	ZNF300	91975	ENSG00000145908	1	0.0821918	0.735551	0		0	0	0	1	0	0	0
DYDC2	MGC16186	84332	ENSG00000133665	1	0.0821918	0.735003	0		0	1	0	6	4	0	0
ZNF346	ZNF346	23567	ENSG00000113761	1	0.0945946	0.734871	0	0	0	0	1	0	0	0	0
NME7	NME7	29922	ENSG00000143156	1	0.0933333	0.734694	0	1	1	0	1	19	6	0	0
ZNF182;ZNF21	ZNF21	7569	ENSG00000147118	1	0.0933333	0.734507	0		0	0	0	0	0	0	0
ZNF445;ZNF168	ZNF445	353274	ENSG00000185219	1	0.0933333	0.734367	0		0	0	0	0	0	0	0
PRMT9;PRMT10	LOC90826	90826	ENSG00000164169	1	0.0933333	0.73431	0		0	0	0	0	0	0	0
SASS6	DKFZP761A078	163786	ENSG00000156876	1	0.0921053	0.734295	0	1	1	0	0	6	3	0	0
PGBD2	PGBD2	267002	ENSG00000185220	1	0.0921053	0.734229	0		0	0	0	0	0	0	0
FAM117B;ALS2CR13	ALS2CR13	150864	ENSG00000138439	1	0.0921053	0.734137	0		0	0	0	0	0	0	0
DENND5B	MGC24039	160518	ENSG00000170456	1	0.0921053	0.733933	0		0	0	0	3	0	0	0
ZNF264	ZNF264	9422	ENSG00000083844	1	0.0921053	0.733577	0		0	0	0	0	0	0	0
CCDC184;C12orf68	LOC387856	387856	ENSG00000177875	1	0.0921053	0.733313	0		0	0	0	1	1	0	0
METTL10;C10orf138	LOC399818	399818	ENSG00000203791	1	0.0921053	0.73301	0		0	0	0	0	0	0	0
ZSCAN32;ZNF434	ZNF434	54925	ENSG00000140987	1	0.0921053	0.732957	0		0	0	0	1	0	0	0
LCA5L;C21orf13	C21ORF13	150082	ENSG00000157578	1	0.0921053	0.732723	0		0	0	0	2	2	0	0
TTLL11;C9orf20	C9ORF20	158135	ENSG00000175764	1	0.0921053	0.732473	0		0	0	0	1	0	0	0
SFR1;C10orf78;MEIR5	C10ORF78	119392	ENSG00000156384	1	0.0921053	0.73241	0		0	0	0	0	0	0	0
TMED8;FAM15B	TMED8	283578	ENSG00000100580	1	0.0921053	0.73222	0		0	0	0	0	0	0	0
FKTN;FCMD	FCMD	2218	ENSG00000106692	1	0.0921053	0.732053	0		0	0	0	1	1	0	0
PHF14	PHF14	9678	ENSG00000106443	1	0.0921053	0.731833	0		0	0	0	1	0	0	0
LRRIQ1	LRRIQ1	84125	ENSG00000133640	1	0.0921053	0.731213	0		0	0	0	1	1	0	0
CNTRL;CEP1;CEP110	CEP1	11064	ENSG00000119397	1	0.0921053	0.731083	0		0	0	0	3	2	0	0
BBS7	BBS7	55212	ENSG00000138686	1	0.0909091	0.731039	0	1	1	0	0	11	2	0	0
RTTN	RTTN	25914	ENSG00000176225	1	0.0897436	0.731016	0	1	1	0	0	3	2	0	0
DIABLO	DIABLO	56616	ENSG00000184047	1	0.0897436	0.730993	0		0	0	0	0	0	0	0
ZNF502	ZNF502	91392	ENSG00000196653	1	0.0897436	0.73091	0		0	0	0	1	0	0	0
ZNF174	ZNF174	7727	ENSG00000103343	1	0.0897436	0.730516	0		0	0	0	1	1	0	0
ZNF200	ZNF200	7752	ENSG00000010539	1	0.0897436	0.730467	0		0	0	0	0	0	0	0
CPEB1	CPEB1	64506	ENSG00000214575	1	0.0897436	0.730443	0		0	0	0	0	0	0	0
HMBOX1	FLJ21616	79618	ENSG00000147421	1	0.0897436	0.73041	0		0	0	0	0	0	0	0
ICE2;NARG2	NARG2	79664	ENSG00000128915	1	0.0897436	0.73017	0		0	0	0	0	0	0	0
C21orf91;C21orf38;C21orf14	C21ORF91	54149	ENSG00000154642	1	0.0897436	0.729827	0		0	0	0	0	0	0	0
RPGRIP1L	KIAA1005	23322	ENSG00000103494	1	0.0886076	0.729756	1	1	1	0	0	4	3	0	0
HSPB11;C1orf41	LOC51668	51668	ENSG00000081870	1	0.0875	0.72965	0	1	1	0	0	9	1	0	0
CPEB3	CPEB3	22849	ENSG00000107864	1	0.0875	0.729447	0		0	0	0	0	0	0	0
ZBTB10	ZBTB10	65986	ENSG00000205189	1	0.0875	0.729417	0		0	0	0	0	0	0	0
ZNF133;ZNF150	ZNF133	7692	ENSG00000125846	1	0.0875	0.729353	0		0	0	0	1	0	0	0
ZCCHC7	ZCCHC7	84186	ENSG00000147905	1	0.0875	0.729266	0		0	0	0	0	0	0	0
ZNF334	ZNF334	55713	ENSG00000198185	1	0.0875	0.7292	0		0	0	0	0	0	0	0
DNAAF3;C19orf51;CILD2	LOC352909	352909	ENSG00000167646	1	0.0864198	0.728958	0	1	1	0	0	4	4	0	0
ZBTB49;ZNF509	ZNF509	166793	ENSG00000168826	1	0.0864198	0.728724	0		0	0	0	2	0	0	0
THAP1;DYT6	THAP1	55145	ENSG00000131931	1	0.0864198	0.728507	0		0	0	0	0	0	0	0
MKS1;MKS	FLJ20345	54903	ENSG00000011143	1	0.0853658	0.728433	1	1	1	0	0	5	2	0	0
C3orf14	HT021	57415	ENSG00000114405	1	0.0853658	0.7283	0		0	0	0	1	1	0	0
CRMP1	CRMP1	1400	ENSG00000072832	1	0.0853658	0.728043	0		0	0	0	2	1	0	0
CEP192	CEP192	55125	ENSG00000101639	1	0.0853658	0.727777	0		0	0	0	3	3	0	0
NPAT	NPAT	4863	ENSG00000149308	1	0.0963855	0.72774	0	0	0	0	1	0	0	0	0
CDHR4;CDH29	LOC389118	389118	ENSG00000187492	1	0.0963855	0.727573	0		0	0	0	0	0	0	0
ZNF610	ZNF610	162963	ENSG00000167554	1	0.0963855	0.727127	0		0	0	0	1	0	0	0
ZNF202	ZNF202	7753	ENSG00000166261	1	0.0963855	0.726977	0		0	0	0	1	0	0	0
ZNF653	LOC115950	115950	ENSG00000161914	1	0.0963855	0.726063	0		0	0	0	0	0	0	0
ZNF91	ZNF91	7644	ENSG00000167232	1	0.0963855	0.72533	0		0	0	1	1	1	0	0
FUT10	FUT10	84750	ENSG00000172728	1	0.0963855	0.725143	0		0	0	0	0	0	0	0
DCAF10;WDR32	MGC10765	79269	ENSG00000122741	1	0.0963855	0.724963	0		0	0	0	0	0	0	0
THAP6	THAP6	152815	ENSG00000174796	1	0.0963855	0.72466	0		0	0	0	1	1	0	0
ZNF582	ZNF582	147948	ENSG00000018869	1	0.0963855	0.724563	0		0	0	0	1	0	0	0
TTC30B	FLJ30990	150737	ENSG00000196659	1	0.0952381	0.723663	0	1	1	0	0	22	4	0	0
LYRM7;C5orf31	LOC90624	90624	ENSG00000186687	1	0.0952381	0.72362	0		0	0	0	1	0	0	0
TMEM190	MDAC1	147744	ENSG00000160472	1	0.0952381	0.723467	0		0	0	0	3	3	0	0
CEP89;CCDC123	FLJ14640	84902	ENSG00000121289	1	0.0941176	0.722772	0	1	1	0	0	4	3	0	0
ANKMY1	ANKMY1	51281	ENSG00000144504	1	0.0941176	0.722713	0		0	0	0	2	2	0	0
TTC30A	FLJ13946	92104	ENSG00000197557	1	0.0930233	0.722559	0	1	1	0	0	22	4	0	0
CTDSPL2	HSPC129	51496	ENSG00000137770	1	0.0930233	0.722127	0		0	0	0	2	0	0	0
ENOX1	FLJ10094	55068	ENSG00000120658	1	0.0930233	0.721517	0		0	0	0	0	0	0	0
GPATCH1;GPATC1	GPATC1	55094	ENSG00000076650	1	0.0930233	0.721323	0		0	0	0	0	0	0	0
TCEANC2;C1orf83	FLJ32112	127428	ENSG00000116205	1	0.0930233	0.72126	0		0	0	0	1	0	0	0
CEP152;MCPH4	KIAA0912	22995	ENSG00000103995	1	0.0930233	0.72122	0		0	0	0	3	2	0	0
MOK;RAGE	RAGE	5891	ENSG00000080823	1	0.0930233	0.721157	0		0	0	1	8	0	0	0
C15orf26	FLJ38615	161502	ENSG00000156206	1	0.0930233	0.720985	0		0	1	0	14	3	0	0
ACTR3B	ARP3BETA	57180	ENSG00000133627	1	0.0930233	0.720537	0		0	0	0	2	0	0	0
IL17RD	IL17RD	54756	ENSG00000144730	1	0.0930233	0.720323	0		0	0	0	0	0	0	0
UBE2W	UBE2W	55284	ENSG00000104343	1	0.0930233	0.72032	0		0	0	1	1	0	0	0
SAYSD1;C6orf64	C6ORF64	55776	ENSG00000112167	1	0.0930233	0.719797	0		0	0	0	0	0	0	0
ZNF248	ZNF248	57209	ENSG00000198105	1	0.0930233	0.719743	0		0	0	0	0	0	0	0
TYW5;C2orf60	FLJ37953	129450	ENSG00000162971	1	0.0930233	0.71957	0		0	0	0	0	0	0	0
CABLES2;C20orf150	CABLES2	81928	ENSG00000149679	1	0.0930233	0.718667	0		0	0	0	0	0	0	0
BCAS3	BCAS3	54828	ENSG00000141376	1	0.0930233	0.71793	0		0	0	0	0	0	0	0
ODF2L	KIAA1229	57489	ENSG00000122417	1	0.0930233	0.717927	0		0	0	0	3	2	0	0
MAMSTR	FLJ36070	284358	ENSG00000176909	1	0.0930233	0.71787	0		0	0	0	0	0	0	0
ZSWIM3;C20orf164	ZSWIM3	140831	ENSG00000132801	1	0.0930233	0.71778	0		0	0	0	0	0	0	0
PROSER3;C19orf55	LOC148137	148137	ENSG00000167595	1	0.0930233	0.717703	0		0	0	0	1	0	0	0
ZWILCH	ZWILCH	55055	ENSG00000174442	1	0.0930233	0.71767	0		0	0	0	0	0	0	0
BANP	BANP	54971	ENSG00000172530	1	0.0930233	0.717613	0		0	0	0	0	0	0	0
PROCA1	PROCA1	147011	ENSG00000167525	1	0.0930233	0.717353	0		0	0	0	0	0	0	0
CDADC1	CDADC1	81602	ENSG00000102543	1	0.0930233	0.717343	0		0	0	0	0	0	0	0
CEP112;CCDC46	MGC33887	201134	ENSG00000154240	1	0.0930233	0.717138	0		0	0	0	1	1	0	0
MYO9A	MYO9A	4649	ENSG00000066933	1	0.0930233	0.716827	0		0	0	1	2	0	0	0
TUBGCP4	76P	27229	ENSG00000137822	1	0.091954	0.716763	0	1	1	0	0	4	3	0	0
STRADA	LYK5	92335	ENSG00000266173	1	0.091954	0.716713	0		0	0	0	0	0	0	0
ZNF585A	ZNF585A	199704	ENSG00000196967	1	0.091954	0.716213	0		0	0	0	1	0	0	0
ZNF100	ZNF100	163227	ENSG00000197020	1	0.091954	0.716153	0		0	0	0	1	0	0	0
CEP135;KIAA0635;CEP4	FLJ13621	9662	ENSG00000174799	1	0.0909091	0.715815	0	1	1	0	0	9	3	0	0
ZMYM6;ZNF258	ZNF258	9204	ENSG00000163867	1	0.0909091	0.715803	0		0	0	0	0	0	0	0
CNNM2;ACDP2	CNNM2	54805	ENSG00000148842	1	0.0909091	0.715713	0		0	0	0	1	0	0	0
CCDC13	FLJ25467	152206	ENSG00000244607	1	0.0909091	0.71555	0		0	0	0	2	1	0	0
RBM48;C7orf64	DKFZP564O0523	84060	ENSG00000127993	1	0.0909091	0.715547	0		0	0	0	0	0	0	0
EIF5A2	EIF5A2	56648	ENSG00000163577	1	0.0909091	0.715493	0		0	0	1	4	0	0	0
ARID2	ARID2	196528	ENSG00000189079	1	0.0909091	0.71477	0		0	0	0	0	0	0	0
ZNF518B	KIAA1729	85460	ENSG00000178163	1	0.0909091	0.714497	0		0	0	0	0	0	0	0
CAPRIN2;C1QDC1	C1QDC1	65981	ENSG00000110888	1	0.0909091	0.714417	0		0	0	0	1	1	0	0
LRRC28	LRRC28	123355	ENSG00000168904	1	0.0909091	0.714273	0		0	0	0	0	0	0	0
LARP1B;LARP2	FLJ10378	55132	ENSG00000138709	1	0.0909091	0.71425	0		0	0	0	1	0	0	0
SPAST;SPG4	SPAST	6683	ENSG00000021574	1	0.0909091	0.714117	0		0	0	1	3	1	0	0
IQCC	FLJ10547	55721	ENSG00000160051	1	0.0909091	0.71404	0		0	0	0	1	0	0	0
AK8;C9orf98	C9ORF98	158067	ENSG00000165695	1	0.0898876	0.713971	0	1	1	0	0	13	4	0	1
CDK20;CCRK	CCRK	23552	ENSG00000156345	1	0.0898876	0.713897	0		0	1	0	3	2	0	0
RAB3IP	RAB3IP	117177	ENSG00000127328	1	0.0888889	0.713743	0	1	1	0	0	1	1	0	0
CCDC132	FLJ20097	55610	ENSG00000004766	1	0.0888889	0.713567	0		0	0	0	2	0	0	0
ZBTB41	FRBZ1	360023	ENSG00000177888	1	0.0888889	0.713433	0		0	0	0	0	0	0	0
YPEL1	YPEL1	29799	ENSG00000100027	1	0.0888889	0.713363	0		0	0	0	6	1	0	0
FAM216A;C12orf24	HSU79274	29902	ENSG00000204856	1	0.0888889	0.713207	0		0	0	0	0	0	0	0
ZNF239	ZNF239	8187	ENSG00000196793	1	0.0888889	0.71314	0		0	0	0	1	0	0	0
ENKUR;C10orf63	C10ORF63	219670	ENSG00000151023	1	0.0888889	0.713053	0		0	1	0	18	5	0	0
TDRP;C8orf42	INM01	157695	ENSG00000180190	1	0.0888889	0.712983	0		0	0	0	0	0	0	0
ARMC9	FLJ12584	80210	ENSG00000135931	1	0.0888889	0.712807	0		0	0	0	2	0	0	0
ZNF507	ZNF507	22847	ENSG00000168813	1	0.0888889	0.71279	0		0	0	0	1	0	0	0
NRG4	NRG4	145957	ENSG00000169752	1	0.0888889	0.712785	0		0	0	0	0	0	0	0
CCDC110	MGC33607	256309	ENSG00000168491	1	0.0888889	0.712753	0		0	0	0	0	0	0	0
FBF1	FBF1	85302	ENSG00000188878	1	0.0879121	0.71222	0	1	1	0	0	1	1	0	0
CCDC33	FLJ32855	80125	ENSG00000140481	1	0.0879121	0.712077	0		0	0	0	3	2	0	0
LSM11	LSM11	134353	ENSG00000155858	1	0.0879121	0.71179	0		0	0	0	0	0	0	0
ZCCHC8	ZCCHC8	55596	ENSG00000033030	1	0.0879121	0.711613	0		0	0	0	0	0	0	0
ZNF180	ZNF180	7733	ENSG00000167384	1	0.0879121	0.71075	0		0	0	0	0	0	0	0
C9orf41	C9ORF41	138199	ENSG00000156017	1	0.0879121	0.710687	0		0	0	0	0	0	0	0
ZNF484	BA526D8.4	83744	ENSG00000127081	1	0.0879121	0.710497	0		0	0	0	0	0	0	0
HYLS1	FLJ32915	219844	ENSG00000198331	1	0.0869565	0.710409	0	1	1	0	0	2	2	0	0
ZNF544	ZNF544	27300	ENSG00000198131	1	0.0869565	0.710183	0		0	0	0	2	1	0	0
INTU;PDZK6;PDZD6	PDZK6	27152	ENSG00000164066	1	0.0860215	0.710075	0	1	1	0	0	3	2	0	0
DENND1A;KIAA1608	KIAA1608	57706	ENSG00000119522	1	0.0860215	0.71006	0		0	0	0	1	0	0	0
ROPN1L	ASP	83853	ENSG00000145491	1	0.0851064	0.709801	0	1	1	0	0	10	4	0	0
ZNF551	ZNF551	90233	ENSG00000204519	1	0.0851064	0.70948	0		0	0	0	1	0	0	0
PLEKHA3	PLEKHA3	65977	ENSG00000116095	1	0.0851064	0.709413	0		0	0	0	0	0	0	0
OSBPL10	OSBPL10	114884	ENSG00000144645	1	0.0851064	0.70928	0		0	0	0	0	0	0	0
CDKAL1	CDKAL1	54901	ENSG00000145996	1	0.0947368	0.709192	0	0	0	0	1	0	0	0	0
FOXJ1;FKHL13	FOXJ1	2302	ENSG00000129654	1	0.09375	0.709117	0	1	1	0	0	5	3	0	0
MAP9	FLJ21159	79884	ENSG00000164114	1	0.09375	0.70898	0		0	0	0	4	2	0	0
NOXRED1;C14orf148	C14ORF148	122945	ENSG00000165555	1	0.09375	0.70873	0		0	0	0	0	0	0	0
CEP72	CEP72	55722	ENSG00000112877	1	0.0927835	0.708719	0	1	1	0	0	3	3	0	0
YAE1D1;C7orf36	C7ORF36	57002	ENSG00000241127	1	0.0927835	0.70844	0		0	0	0	0	0	0	0
METTL15;METT5D1	FLJ33979	196074	ENSG00000169519	1	0.0927835	0.707737	0		0	0	0	1	0	0	0
BBS4	BBS4	585	ENSG00000140463	1	0.0918367	0.706953	0	1	1	0	0	8	2	0	0
ZNF148	ZNF148	7707	ENSG00000163848	1	0.10101	0.70694	0	0	0	0	1	0	0	0	0
PSMC3IP	HUMGT198A	29893	ENSG00000131470	1	0.10101	0.706777	0		0	0	0	1	0	0	0
MYEF2	MYEF2	50804	ENSG00000104177	1	0.10101	0.70652	0		0	1	0	4	1	0	0
ZNF649	FLJ12644	65251	ENSG00000198093	1	0.10101	0.70628	0		0	0	0	1	0	0	0
METTL25;C12orf26	FLJ22789	84190	ENSG00000127720	1	0.10101	0.706243	0		0	0	0	1	0	0	0
ANKRD13B	FLJ25555	124930	ENSG00000198720	1	0.10101	0.705893	0		0	0	0	0	0	0	0
PAPD5	PAPD5	64282	ENSG00000121274	1	0.10101	0.705747	0		0	0	1	1	1	0	0
CNGA4;CNCA2;CNGB2	CNGA4	1262	ENSG00000132259	1	0.1	0.705631	0	1	1	0	1	4	2	0	0
GTF2H5;C6orf175;TTD	GTF2H5	404672	ENSG00000272047	1	0.1	0.705547	0		0	0	0	0	0	0	0
LOH12CR1	LOH12CR1	118426	ENSG00000165714	1	0.1	0.70508	0		0	0	0	0	0	0	0
KIAA2026	KIAA2026	158358	ENSG00000183354	1	0.1	0.704917	0		0	0	0	0	0	0	0
TAF1A	TAF1A	9015	ENSG00000143498	1	0.1	0.704697	0		0	0	0	0	0	0	0
GCC2	GCC2	9648	ENSG00000135968	1	0.1	0.70456	0		0	0	0	1	0	0	0
CCDC89	FLJ38159	220388	ENSG00000179071	1	0.1	0.704453	0		0	0	0	3	2	0	0
PGBD1	PGBD1	84547	ENSG00000137338	1	0.1	0.70424	0		0	0	0	0	0	0	0
SPATA17	LOC128153	128153	ENSG00000162814	1	0.1	0.704047	0		0	1	0	6	4	0	0
DCP1B	DCP1B	196513	ENSG00000151065	1	0.1	0.703737	0		0	0	0	1	0	0	0
PAQR3	PAQR3	152559	ENSG00000163291	1	0.1	0.703633	0		0	0	0	1	1	0	0
TMEM260;C14orf101	C14ORF101	54916	ENSG00000070269	1	0.1	0.703397	0		0	0	0	0	0	0	0
THAP10	THAP10	56906	ENSG00000129028	1	0.1	0.703333	0		0	0	0	0	0	0	0
DNAJB13	TSARG6	374407	ENSG00000187726	1	0.1	0.70328	0		0	0	0	11	3	0	0
RPL39L;RPL39L1	RPL39L	116832	ENSG00000163923	1	0.1	0.70323	0		0	0	0	1	1	0	0
TMEM81	LOC388730	388730	ENSG00000174529	1	0.1	0.70301	0		0	0	0	0	0	0	0
ZNF343	MGC10715	79175	ENSG00000088876	1	0.1	0.703	0		0	0	0	0	0	0	0
RAD51D;RAD51L3	RAD51L3	5892	ENSG00000185379	1	0.1	0.702963	0		0	0	0	0	0	0	0
BOD1L1;FAM44A;BOD1L	FLJ33215	259282	ENSG00000038219	1	0.1	0.702603	0		0	0	0	0	0	0	0
METTL22;C16orf68	MGC2654	79091	ENSG00000067365	1	0.1	0.702456	0		0	0	0	0	0	0	0
ZNF439	ZNF439	90594	ENSG00000171291	1	0.1	0.702087	0		0	0	0	1	0	0	0
CEP290	FLJ13615	80184	ENSG00000198707	1	0.0990099	0.702001	1	1	1	0	0	5	3	0	0
RPP30	RPP30	10556	ENSG00000148688	1	0.0990099	0.701803	0		0	0	0	0	0	0	0
DNAI1	DNAI1	27019	ENSG00000122735	1	0.0980392	0.70179	0	1	1	0	0	19	5	0	0
ZNF606;ZNF328	ZNF606	80095	ENSG00000166704	1	0.0980392	0.700927	0		0	0	0	0	0	0	0
ADAL	LOC161823	161823	ENSG00000168803	1	0.0980392	0.700923	0		0	0	0	0	0	0	0
ZNF280C;SUHW3	SUHW3	55609	ENSG00000056277	1	0.0980392	0.7009	0		0	0	0	0	0	0	0
TDP1	TDP1	55775	ENSG00000042088	1	0.0980392	0.70081	0		0	0	0	2	1	0	0
COIL	COIL	8161	ENSG00000121058	1	0.0980392	0.700673	0		0	0	0	0	0	0	0
ERCC8;CKN1	CKN1	1161	ENSG00000049167	1	0.0980392	0.70066	0		0	0	0	0	0	0	0
ZNF821	LOC55565	55565	ENSG00000102984	1	0.0980392	0.700497	0		0	0	0	0	0	0	0
ZNF623	ZNF623	9831	ENSG00000183309	1	0.0980392	0.70041	0		0	0	0	1	0	0	0
EID2B	FLJ38944	126272	ENSG00000176401	1	0.0980392	0.700377	0		0	0	0	0	0	0	0
ZSCAN29;ZNF690	FLJ35867	146050	ENSG00000140265	1	0.0980392	0.69994	0		0	0	0	0	0	0	0
CFAP45;CCDC19	NESG1	25790	ENSG00000213085	1	0.0980392	0.699873	0		0	1	0	12	3	0	0
CCDC57	LOC284001	284001	ENSG00000176155	1	0.0980392	0.699833	0		0	0	0	1	0	0	0
TTC23	FLJ12572	64927	ENSG00000103852	1	0.0980392	0.69983	0		0	0	0	0	0	0	0
LRIF1;C1orf103	RIF1	55791	ENSG00000121931	1	0.0980392	0.69981	0		0	0	0	0	0	0	0
JMY	JMY	133746	ENSG00000152409	1	0.0980392	0.699747	0		0	0	0	0	0	0	0
DNAAF2;C14orf104	C14ORF104	55172	ENSG00000165506	1	0.0970874	0.699425	0	1	1	0	0	1	0	0	0
LRRC8B	TA-LRRP	23507	ENSG00000197147	1	0.0970874	0.699143	0		0	0	0	0	0	0	0
TAMM41;C3orf31	C3orf31	132001	ENSG00000144559	1	0.0970874	0.69907	0		0	0	0	2	0	0	0
ZNF780B;ZNF779	LOC163131	163131	ENSG00000128000	1	0.0970874	0.699053	0		0	0	0	1	1	0	0
SMIM8;C6orf162	C6ORF162	57150	ENSG00000111850	1	0.0970874	0.698983	0		0	0	0	0	0	0	0
ORC4;ORC4L	ORC4L	5000	ENSG00000115947	1	0.0970874	0.69874	0		0	0	0	1	0	0	0
SDHAF3;ACN9	ACN9	57001	ENSG00000196636	1	0.0970874	0.698657	0		0	0	0	3	0	0	0
NKAP	NKAP	79576	ENSG00000101882	1	0.0970874	0.698447	0		0	0	0	0	0	0	0
CCDC153	LOC283152	283152	ENSG00000248712	1	0.0970874	0.69801	0		0	1	0	6	3	0	0
EFCAB2	MGC12458	84288	ENSG00000203666	1	0.0970874	0.69799	0		0	1	0	4	2	0	0
DNAJC24;ZCSL3;DPH4	LOC120526	120526	ENSG00000170946	1	0.0970874	0.697923	0		0	0	0	1	0	0	0
NEK5	NEK5	341676	ENSG00000197168	1	0.0970874	0.697757	0		0	0	1	3	0	0	0
ZNF354C	ZNF354C	30832	ENSG00000177932	1	0.0970874	0.697356	0		0	0	0	1	0	0	0
ZNF404	ZNF404	342908	ENSG00000176222	1	0.0970874	0.697177	0		0	0	0	1	0	0	0
C14orf37	C14ORF37	145407	ENSG00000139971	1	0.0970874	0.69698	0		0	0	0	0	0	0	0
ZNF138	ZNF138	7697	ENSG00000197008	1	0.0970874	0.696857	0		0	0	0	2	0	0	0
NSL1;C1orf48	C1orf48	25936	ENSG00000117697	1	0.0970874	0.69561	0		0	0	0	0	0	0	1
TAF4B;TAF2C2	TAF4B	6875	ENSG00000141384	1	0.0970874	0.69554	0		0	0	0	1	1	0	0
DYRK3	DYRK3	8444	ENSG00000143479	1	0.0970874	0.695397	0		0	0	1	3	1	0	0
ZFP14	LOC400689	57677	ENSG00000142065	1	0.0970874	0.69539	0		0	0	0	1	0	0	0
OTUD6B	OTUD6B	51633	ENSG00000155100	1	0.0970874	0.695363	0		0	0	0	3	0	0	0
CCDC146	KIAA1505	57639	ENSG00000135205	1	0.0970874	0.695197	0		0	1	0	14	3	0	0
CRYZL1	CRYZL1	9946	ENSG00000205758	1	0.0970874	0.695067	0		0	0	0	1	0	0	0
SMYD4	SMYD4	114826	ENSG00000186532	1	0.0970874	0.695037	0		0	0	0	1	0	0	0
ZP3;ZP3A;ZP3B	ZP3	7784	ENSG00000188372	1	0.0970874	0.69468	0		0	0	0	1	0	0	0
ARMC12;C6orf81	C6ORF81	221481	ENSG00000157343	1	0.0970874	0.694633	0		0	0	0	0	0	0	0
SAAL1	LOC113174	113174	ENSG00000166788	1	0.0970874	0.694527	0		0	0	0	0	0	0	0
PXYLP1;ACPL2	FLJ23751	92370	ENSG00000155893	1	0.0970874	0.694393	0		0	0	0	1	0	0	0
AKAP14	AKAP28	158798	ENSG00000186471	1	0.0970874	0.694297	0		0	0	0	3	3	0	0
ZNF391	LOC346157	346157	ENSG00000124613	1	0.0970874	0.693897	0		0	0	0	2	0	0	0
PRDM10	PRDM10	56980	ENSG00000170325	1	0.0970874	0.693893	0		0	0	0	0	0	0	0
TTC9C	MGC29649	283237	ENSG00000162222	1	0.0970874	0.693827	0		0	0	0	1	0	0	0
ZBTB25;ZNF46;C14orf51	ZNF46	7597	ENSG00000089775	1	0.0970874	0.69368	0		0	0	0	0	0	0	0
TEKT4	MGC27019	150483	ENSG00000163060	1	0.0961538	0.693561	0	1	1	0	0	13	2	0	0
ZDHHC23	ZDHHC23	254887	ENSG00000184307	1	0.0961538	0.693447	0		0	0	1	3	2	0	0
ZDHHC14	ZDHHC14	79683	ENSG00000175048	1	0.104762	0.692724	0	0	0	0	1	0	0	0	0
KNTC1	KNTC1	9735	ENSG00000184445	1	0.104762	0.69257	0		0	0	0	0	0	0	0
MAP6	MAP6	4135	ENSG00000171533	1	0.104762	0.692243	0		0	0	0	5	4	0	0
PMS1;PMSL1	PMS1	5378	ENSG00000064933	1	0.104762	0.69217	0		0	0	0	1	1	0	0
ACTR6	ACTR6	64431	ENSG00000075089	1	0.104762	0.692063	0		0	0	0	0	0	0	0
TEKT3	TEKT3	64518	ENSG00000125409	1	0.104762	0.69154	0		0	1	0	13	4	0	0
NAA16;NARG1L	FLJ22054	79612	ENSG00000172766	1	0.104762	0.691213	0		0	0	0	2	0	0	0
ZNF793	LOC390927	390927	ENSG00000188227	1	0.104762	0.690707	0		0	0	0	0	0	0	0
SFI1	SFI1	9814	ENSG00000198089	1	0.104762	0.690627	0		0	0	0	3	2	0	0
IFT122;WDR10	IFT122	55764	ENSG00000163913	1	0.103774	0.690565	0	1	1	0	0	11	0	0	0
LACE1	LACE1	246269	ENSG00000135537	1	0.103774	0.690467	0		0	0	0	0	0	0	0
CCDC136	DKFZP434G156	64753	ENSG00000128596	1	0.103774	0.690413	0		0	0	0	0	0	0	0
MARCH10;RNF190	RNF190	162333	ENSG00000173838	1	0.103774	0.690163	0		0	0	0	2	2	0	0
C9orf40	C9ORF40	55071	ENSG00000135045	1	0.103774	0.689943	0		0	0	0	1	0	0	1
POT1	POT1	25913	ENSG00000128513	1	0.112149	0.689831	0	0	0	0	1	0	0	0	0
GTPBP8	HSPC135	29083	ENSG00000163607	1	0.112149	0.68961	0		0	0	0	1	0	0	0
C2orf73	FLJ40298	129852	ENSG00000177994	1	0.112149	0.68952	0		0	0	0	3	2	0	0
GLCCI1	GLCCI1	113263	ENSG00000106415	1	0.112149	0.68945	0		0	0	0	1	0	0	0
FAM178A;C10orf6	C10ORF6	55719	ENSG00000119906	1	0.112149	0.689407	0		0	0	0	0	0	0	0
NDUFAF7;C2orf56	PRO1853	55471	ENSG00000003509	1	0.112149	0.6894	0		0	0	0	2	0	0	0
IQCA1;IQCA	IQCA	79781	ENSG00000132321	1	0.112149	0.689303	0		0	1	0	7	1	0	0
DCAF16;C4orf30	FLJ20280	54876	ENSG00000163257	1	0.112149	0.689283	0		0	0	0	1	1	0	0
ZNF433	ZNF433	163059	ENSG00000197647	1	0.112149	0.68927	0		0	0	0	0	0	0	0
BBS12;C4orf24	FLJ35630	166379	ENSG00000181004	1	0.112149	0.68911	0		1	0	0	0	0	0	0
SRSF12;SFRS13B	SRRP35	135295	ENSG00000154548	1	0.112149	0.689077	0		0	0	0	0	0	0	0
TCFL5	TCFL5	10732	ENSG00000101190	1	0.112149	0.68892	0		0	0	0	0	0	0	0
CCNO;CCNU	UNG2	10309	ENSG00000152669	1	0.112149	0.688368	0		0	0	0	3	2	0	0
S100PBP	FLJ12903	64766	ENSG00000116497	1	0.112149	0.687893	0		0	0	0	0	0	0	0
PACRG	PACRG	135138	ENSG00000112530	1	0.111111	0.687539	0	1	1	0	0	27	5	0	0
C1orf50	MGC955	79078	ENSG00000164008	1	0.111111	0.6875	0		0	0	0	0	0	0	0
VAMP4	VAMP4	8674	ENSG00000117533	1	0.119266	0.687305	0	0	0	0	1	0	0	0	0
FANCM;KIAA1596	KIAA1596	57697	ENSG00000187790	1	0.119266	0.687253	0		0	0	0	1	0	0	0
ZNF514	ZNF514	84874	ENSG00000144026	1	0.119266	0.68717	0		0	0	0	1	0	0	0
FLJ25006	FLJ25006	124923	ENSG00000167524	1	0.119266	0.687167	0		0	0	0	1	0	0	0
CDC40	CDC40	51362	ENSG00000168438	1	0.119266	0.686877	0		0	0	0	0	0	0	0
TTLL1;C22orf7	TTLL1	25809	ENSG00000100271	1	0.119266	0.686773	0		0	0	0	5	1	0	0
STAG3	STAG3	10734	ENSG00000066923	1	0.119266	0.686613	0		0	0	0	0	0	0	0
CEP164	KIAA1052	22897	ENSG00000110274	1	0.118182	0.686376	0	1	1	0	0	5	3	0	0
ZFHX2;ZNF409	ZFHX2	85446	ENSG00000136367	1	0.118182	0.686263	0		0	0	0	1	1	0	0
SPAG1	SPAG1	6674	ENSG00000104450	1	0.118182	0.685673	0		0	0	1	4	3	0	0
ZFP30	KIAA0961	22835	ENSG00000120784	1	0.118182	0.685583	0		0	0	0	1	0	0	0
CDPF1;C22orf40	LOC150383	150383	ENSG00000205643	1	0.118182	0.685503	0		0	0	0	2	0	0	0
SIRT4	SIRT4	23409	ENSG00000089163	1	0.118182	0.68536	0		0	0	1	1	0	0	0
RRP8;KIAA0409	KIAA0409	23378	ENSG00000132275	1	0.118182	0.684947	0		0	0	0	0	0	0	0
CDKL3	CDKL3	51265	ENSG00000006837	1	0.126126	0.684905	0	0	0	0	1	0	0	0	0
JRKL	JRKL	8690	ENSG00000183340	1	0.126126	0.684583	0		0	0	0	0	0	0	1
RFX7;RFXDC2	FLJ12994	64864	ENSG00000181827	1	0.126126	0.684441	0		0	0	0	0	0	0	0
ATXN7L2	MGC46534	127002	ENSG00000162650	1	0.126126	0.684317	0		0	0	0	0	0	0	0
IPP	IPP	3652	ENSG00000197429	1	0.126126	0.684247	0		0	0	0	1	1	0	0
NR2C2;TR4	NR2C2	7182	ENSG00000177463	1	0.126126	0.68406	0		0	0	0	0	0	0	0
INTS4	MGC16733	92105	ENSG00000149262	1	0.126126	0.683843	0		0	0	0	1	0	0	0
DTWD1	MDS009	56986	ENSG00000104047	1	0.126126	0.683837	0		0	0	0	2	0	0	0
IFT52;C20orf9	C20ORF9	51098	ENSG00000101052	1	0.125	0.683663	0	1	1	0	0	15	0	0	0
ATXN3;SCA3;MJD	MJD	4287	ENSG00000066427	1	0.125	0.683497	0		0	0	0	1	0	0	0
ZNF474	FLJ32921	133923	ENSG00000164185	1	0.125	0.68343	0		0	0	0	4	1	0	0
THAP2	DKFZP564I0422	83591	ENSG00000173451	1	0.125	0.683187	0		0	0	0	0	0	0	0
CSTF3	CSTF3	1479	ENSG00000176102	1	0.125	0.68304	0		0	0	0	3	1	0	0
ZNF780A	LOC284323	284323	ENSG00000197782	1	0.125	0.683	0		0	0	0	1	1	0	1
LSM8	LSM8	51691	ENSG00000128534	1	0.125	0.682883	0		0	0	0	0	0	0	0
HLTF;SNF2L3;SMARCA3	SMARCA3	6596	ENSG00000071794	1	0.125	0.682407	0		0	0	0	1	0	0	0
HELZ	HELZ	9931	ENSG00000198265	1	0.125	0.682353	0		0	0	0	0	0	0	0
FER	FER	2241	ENSG00000151422	1	0.125	0.682313	0		0	0	1	1	0	0	0
ANGEL2	LOC90806	90806	ENSG00000174606	1	0.125	0.68228	0		0	0	0	1	1	0	0
SRGAP1	SRGAP1	57522	ENSG00000196935	1	0.125	0.682113	0		0	0	0	0	0	0	0
CCDC102B;C18orf14;ACY1L	C18ORF14	79839	ENSG00000150636	1	0.125	0.682057	0		0	0	0	0	0	0	0
BBX	BBX	56987	ENSG00000114439	1	0.125	0.681857	0		0	0	0	0	0	0	0
ZCCHC11	ZCCHC11	23318	ENSG00000134744	1	0.125	0.681513	0		0	0	1	1	0	0	0
BEND5;C1orf165	C1orf165	79656	ENSG00000162373	1	0.125	0.68149	0		0	0	0	0	0	0	0
SERHL	SERHL	94009	ENSG00000172250	1	0.125	0.681457	0		0	0	0			0	0
ZNF596	ZNF596	169270	ENSG00000172748	1	0.125	0.681407	0		0	0	0	2	0	0	0
ZNF324	ZNF324	25799	ENSG00000083812	1	0.125	0.681313	0		0	0	0	2	0	0	0
SETD4;C21orf27;C21orf18	C21ORF18	54093	ENSG00000185917	1	0.125	0.68106	0		0	0	0	0	0	0	0
DNAH2;DNHD3	FLJ46675	146754	ENSG00000183914	1	0.123894	0.680431	0	1	1	0	0	11	2	0	0
MED7;CRSP9	CRSP9	9443	ENSG00000155868	1	0.123894	0.68019	0		0	0	0	0	0	0	0
MSANTD4;KIAA1826	KIAA1826	84437	ENSG00000170903	1	0.123894	0.680187	0		0	0	0	0	0	0	0
POLR3F	POLR3F	10621	ENSG00000132664	1	0.131579	0.680133	0	0	0	0	1	0	0	0	0
ZNF485	ZNF485	220992	ENSG00000198298	1	0.131579	0.6801	0		0	0	0	2	0	0	0
SPDL1;CCDC99	FLJ20364	54908	ENSG00000040275	1	0.131579	0.67958	0		0	0	0	0	0	0	0
WDR27	MGC43690	253769	ENSG00000184465	1	0.131579	0.679393	0		0	0	0	1	0	0	0
ERO1LB	ERO1LB	56605	ENSG00000086619	1	0.131579	0.679313	0		0	0	1	4	2	0	0
ZNF260	LOC339324	339324	ENSG00000254004	1	0.131579	0.679216	0		0	0	0	1	0	0	0
CCDC88A;KIAA1212	KIAA1212	55704	ENSG00000115355	1	0.131579	0.679203	0		0	0	0	2	0	0	0
ZFP82;ZNF545	ZNF545	284406	ENSG00000181007	1	0.131579	0.679043	0		0	0	0	1	0	0	0
APH1B	PSFL	83464	ENSG00000138613	1	0.131579	0.67864	0		0	0	0	2	0	0	0
PARP11;C12orf6	PARP11	57097	ENSG00000111224	1	0.13913	0.678545	0	0	0	0	1	0	0	0	0
ZNF92	ZNF92	168374	ENSG00000146757	1	0.13913	0.67839	0		0	0	0	1	0	0	0
ZNF253;ZNF411	ZNF253	56242	ENSG00000256771	1	0.13913	0.67838	0		0	0	0	1	0	0	0
RFT1	RFT1	91869	ENSG00000163933	1	0.13913	0.678283	0		0	0	0	1	0	0	0
PIWIL4	PIWIL4	143689	ENSG00000134627	1	0.13913	0.67813	0		0	0	0	1	0	0	0
ARID4B;RBP1L1	ARID4B	51742	ENSG00000054267	1	0.13913	0.678063	0		0	0	0	0	0	0	0
SNX13	SNX13	23161	ENSG00000071189	1	0.13913	0.678027	0		0	0	0	1	0	0	0
NME5	NME5	8382	ENSG00000112981	1	0.137931	0.677993	0	1	1	0	1	8	4	0	0
C1orf109	FLJ20508	54955	ENSG00000116922	1	0.137931	0.677467	0		0	0	0	0	0	0	0
WDR19	PWDMP	57728	ENSG00000157796	1	0.136752	0.676789	0	1	1	0	0	17	4	0	0
C2orf69	FLJ38973	205327	ENSG00000178074	1	0.136752	0.676753	0		0	0	0	0	0	0	0
ZFP28	ZFP28	140612	ENSG00000196867	1	0.136752	0.676457	0		0	0	0	1	0	0	0
MEMO1;C2orf4	C2ORF4	51072	ENSG00000162959	1	0.136752	0.675937	0		0	0	0	2	0	0	0
CCDC77	MGC13183	84318	ENSG00000120647	1	0.136752	0.67567	0		0	0	0	7	2	0	0
LYRM4;C6orf149	C6ORF149	57128	ENSG00000214113	1	0.136752	0.675347	0		0	0	0	1	0	0	0
IFT46;C11orf60	FLJ21827	56912	ENSG00000118096	1	0.135593	0.675041	0	1	1	0	0	16	4	0	0
STRBP;ILF3L	STRBP	55342	ENSG00000165209	1	0.135593	0.674813	0		0	0	0	0	0	0	0
KLHL3	KLHL3	26249	ENSG00000146021	1	0.135593	0.674707	0		0	0	0	3	0	0	0
CCDC126	LOC90693	90693	ENSG00000169193	1	0.135593	0.67466	0		0	0	0	1	0	0	0
PUS7L	DKFZP434G1415	83448	ENSG00000129317	1	0.135593	0.674333	0		0	0	0	0	0	0	0
FAM104B;CXorf44	LOC90736	90736	ENSG00000182518	1	0.135593	0.674217	0		0	0	0	2	2	0	0
CCDC18	NY-SAR-41	343099	ENSG00000122483	1	0.135593	0.67397	0		0	1	0	1	0	0	0
TP53BP1	TP53BP1	7158	ENSG00000067369	1	0.135593	0.673957	0		0	0	0	0	0	0	0
ZNF609	ZNF609	23060	ENSG00000180357	1	0.135593	0.67387	0		0	0	0	0	0	0	0
C1QTNF3	C1QTNF3	114899	ENSG00000082196	1	0.135593	0.6737	0		0	0	0	0	0	0	0
MYNN	MYNN	55892	ENSG00000085274	1	0.135593	0.673457	0		0	0	0	2	0	0	0
DOPEY1;KIAA1117	KIAA1117	23033	ENSG00000083097	1	0.135593	0.67332	0		0	0	0	2	0	0	0
MFSD8;CLN7	MGC33302	256471	ENSG00000164073	1	0.135593	0.673083	0		0	0	0	1	0	0	0
RMI1;C9orf76	C9ORF76	80010	ENSG00000178966	1	0.135593	0.672887	0		0	0	0	0	0	0	0
AVL9;KIAA0241	KIAA0241	23080	ENSG00000105778	1	0.135593	0.672747	0		0	0	0	0	0	0	0
NUDT13	NUDT13	25961	ENSG00000166321	1	0.135593	0.672743	0		0	0	0	1	0	0	0
BET1	BET1	10282	ENSG00000105829	1	0.135593	0.672713	0		0	0	0	0	0	0	0
CA5B	CA5B	11238	ENSG00000169239	1	0.135593	0.672577	0		0	0	1	3	0	0	0
NAP1L5	NAP1L5	266812	ENSG00000177432	1	0.135593	0.672217	0		0	0	0	1	1	0	0
LYSMD2	MGC35274	256586	ENSG00000140280	1	0.135593	0.672033	0		0	0	0	0	0	0	0
WDR90;C16orf17;C16orf15;C16orf16;C16orf19;C16orf18	KIAA1924	197335	ENSG00000161996	1	0.135593	0.671953	0		0	0	0	5	1	0	0
DACT1	DACT1	51339	ENSG00000165617	1	0.135593	0.671795	0		0	0	0	0	0	0	0
NRF1	NRF1	4899	ENSG00000106459	1	0.135593	0.671767	0		0	0	1	1	0	0	0
ZNF644	KIAA1221	84146	ENSG00000122482	1	0.135593	0.671117	0		0	0	0	0	0	0	0
STAM2	STAM2	10254	ENSG00000115145	1	0.135593	0.6711	0		0	0	0	0	0	0	0
ZNF711;ZNF6	ZNF6	7552	ENSG00000147180	1	0.135593	0.670867	0		0	0	0	0	0	0	0
DUSP28	LOC285193	285193	ENSG00000188542	1	0.135593	0.670833	0		0	0	0	0	0	0	0
C7orf61	LOC402573	402573	ENSG00000185955	1	0.135593	0.67044	0		0	0	0	0	0	0	0
ZNF565	ZNF565	147929	ENSG00000196357	1	0.135593	0.670407	0		0	0	0	1	0	0	0
ZMAT1	KIAA1789	84460	ENSG00000166432	1	0.135593	0.670283	0		0	0	0	0	0	0	0
DCAF4;WDR21;WDR21A	WDR21	26094	ENSG00000119599	1	0.135593	0.670083	0		0	0	0	0	0	0	0
NAPB	NAPB	63908	ENSG00000125814	1	0.135593	0.670067	0		0	0	0	3	0	0	0
NLK	NLK	51701	ENSG00000087095	1	0.135593	0.669933	0		0	0	1	2	0	0	0
ATP6V1E2;ATP6EL2;ATP6V1EL2	ATP6V1E2	90423	ENSG00000250565	1	0.135593	0.66981	0		0	0	1	1	0	0	0
RSG1;C1orf89	MGC10731	79363	ENSG00000132881	1	0.135593	0.66973	0		0	0	0	0	0	0	0
CLOCK	CLOCK	9575	ENSG00000134852	1	0.142857	0.669469	0	0	0	0	1	0	0	0	0
RSRC1	MGC12197	51319	ENSG00000174891	1	0.142857	0.669257	0		0	0	0	0	0	0	0
TMEM170A;TMEM170	LOC124491	124491	ENSG00000166822	1	0.142857	0.66904	0		0	0	0	0	0	0	0
DHX57	DHX57	90957	ENSG00000163214	1	0.15	0.66902	0	0	0	0	1	0	0	0	0
GGPS1	GGPS1	9453	ENSG00000152904	1	0.15	0.668717	0		0	0	1	1	0	0	0
SCAPER;ZNF291	ZNF291	49855	ENSG00000140386	1	0.15	0.668627	0		0	0	0	2	0	0	0
BICD1	BICD1	636	ENSG00000151746	1	0.15	0.668377	0		0	0	0	0	0	0	0
HEXIM2	FLJ32384	124790	ENSG00000168517	1	0.15	0.66837	0		0	0	0	0	0	0	0
ZCCHC2;C18orf49	ZCCHC2	54877	ENSG00000141664	1	0.15	0.66824	0		0	0	0	0	0	0	0
LRCH2	LRCH2	57631	ENSG00000130224	1	0.15	0.66807	0		0	0	0	0	0	0	0
C8orf44	FLJ11267	56260	ENSG00000213865	1	0.15	0.66779	0		0	0	0	0	0	0	0
SPATS2	SPATS2	65244	ENSG00000123352	1	0.15	0.667697	0		0	0	0	0	0	0	0
OTUD3	KIAA0459	23252	ENSG00000169914	1	0.15	0.667567	0		0	0	0	1	0	0	0
ZSCAN9;ZNF193	ZNF193	7746	ENSG00000137185	1	0.15	0.66755	0		0	0	0	0	0	0	0
TMEM218	LOC219854	219854	ENSG00000150433	1	0.15	0.667423	0		0	0	0	1	0	0	0
ZFP69;ZNF642	FLJ16030	339559	ENSG00000187815	1	0.15	0.667133	0		0	0	0	1	0	0	0
VCPIP1	VCPIP1	80124	ENSG00000175073	1	0.15	0.667007	0		0	0	0	1	0	0	0
ULK4	ULK4	54986	ENSG00000168038	1	0.14876	0.666878	0	1	1	0	0	1	1	0	0
ZNF689	LOC115509	115509	ENSG00000156853	1	0.14876	0.666853	0		0	0	0	1	0	0	0
RWDD3	RWDD3	25950	ENSG00000122481	1	0.14876	0.666557	0		0	0	0	1	0	0	0
SLC30A4;ZNT4	SLC30A4	7782	ENSG00000104154	1	0.155738	0.66626	0	0	0	0	1	0	0	0	0
RALGPS1	RALGPS1	9649	ENSG00000136828	1	0.155738	0.666241	0		0	0	1	1	1	0	0
ALX3;FND	ALX3	257	ENSG00000156150	1	0.155738	0.666103	0		0	0	0	0	0	0	0
MTMR9;C8orf9;MTMR8	MTMR9	66036	ENSG00000104643	1	0.155738	0.66609	0		0	0	0	0	0	0	0
ZZZ3	ZZZ3	26009	ENSG00000036549	1	0.155738	0.66599	0		0	0	0	0	0	0	0
SYNJ1	SYNJ1	8867	ENSG00000159082	1	0.155738	0.665907	0		0	0	1	1	0	0	0
WDR25;C14orf67	MGC4645	79446	ENSG00000176473	1	0.155738	0.665847	0		0	0	0	0	0	0	0
HMGXB4;HMG2L1	HMG2L1	10042	ENSG00000100281	1	0.155738	0.665773	0		0	0	0	0	0	0	0
CASP8AP2	CASP8AP2	9994	ENSG00000118412	1	0.155738	0.665167	0		0	0	0			0	0
ZNF497	ZNF497	162968	ENSG00000174586	1	0.155738	0.664983	0		0	0	0	1	0	0	0
DAW1;WDR69	FLJ25955	164781	ENSG00000123977	1	0.155738	0.66481	0		0	0	0	4	3	0	0
UHRF1BP1L	KIAA0701	23074	ENSG00000111647	1	0.155738	0.664773	0		0	0	0	1	0	0	0
ATG12;APG12L	ATG12	9140	ENSG00000145782	1	0.155738	0.664757	0		0	1	0	3	0	0	0
UBAP2	UBAP2	55833	ENSG00000137073	1	0.155738	0.66459	0		0	0	0	0	0	0	0
ZNF839;C14orf131	C14ORF131	55778	ENSG00000022976	1	0.155738	0.66447	0		0	0	0	0	0	0	0
CCDC170;C6orf97	C6ORF97	80129	ENSG00000120262	1	0.155738	0.664363	0		0	0	0	4	4	0	0
RGL4	RGR	266747	ENSG00000159496	1	0.155738	0.664337	0		0	0	1	0	0	0	0
PCNXL2	PCNXL2	80003	ENSG00000135749	1	0.155738	0.664297	0		0	0	0	1	0	0	0
MRE11A;MRE11	MRE11A	4361	ENSG00000020922	1	0.162602	0.664073	0	0	0	0	1	0	0	0	0
KLHL15	KLHL15	80311	ENSG00000174010	1	0.162602	0.663713	0		0	0	0	0	0	0	0
FTO	FTO	79068	ENSG00000140718	1	0.162602	0.663546	0		0	0	0	0	0	0	0
NCAPG2;LUZP5	MTB	54892	ENSG00000146918	1	0.162602	0.66347	0		0	0	0	0	0	0	0
ZNF577	ZNF577	84765	ENSG00000161551	1	0.162602	0.662958	0		0	0	0	2	0	0	0
ZNF136	ZNF136	7695	ENSG00000196646	1	0.162602	0.662923	0		0	0	0	1	0	0	0
ERI1;THEX1	3'HEXO	90459	ENSG00000104626	1	0.162602	0.662897	0		0	0	0	1	0	0	0
ORAOV1	ORAOV1	220064	ENSG00000149716	1	0.162602	0.662877	0		0	0	0	0	0	0	0
CNOT4;NOT4	CNOT4	4850	ENSG00000080802	1	0.162602	0.66276	0		0	0	1	1	0	0	0
EPG5;KIAA1632	KIAA1632	57724	ENSG00000152223	1	0.162602	0.662677	0		0	0	0	0	0	0	0
MED17;CRSP6	CRSP6	9440	ENSG00000042429	1	0.162602	0.662623	0		0	0	0	0	0	0	0
C11orf30	C11ORF30	56946	ENSG00000158636	1	0.162602	0.662417	0		0	0	0	0	0	0	0
TBC1D5	TBC1D5	9779	ENSG00000131374	1	0.162602	0.66237	0		0	0	0	0	0	0	0
CCNA1	CCNA1	8900	ENSG00000133101	1	0.162602	0.662357	0		0	0	0	4	3	0	0
GPR135	GPR135	64582	ENSG00000181619	1	0.162602	0.661933	0		0	0	0	0	0	0	0
COG5;GOLTC1	COG5	10466	ENSG00000164597	1	0.162602	0.661833	0		0	0	0	1	0	0	0
ZNF566	ZNF566	84924	ENSG00000186017	1	0.162602	0.661367	0		0	0	0	3	1	0	0
AP3M2	AP3M2	10947	ENSG00000070718	1	0.162602	0.661033	0		0	0	0	4	0	0	0
PCDHB2	PCDHB2	56133	ENSG00000112852	1	0.169355	0.661029	0	0	0	0	1	0	0	0	0
DMXL1	DMXL1	1657	ENSG00000172869	1	0.169355	0.660727	0		0	0	0	2	0	0	0
ARPIN;C15orf38	MGC61550	348110	ENSG00000242498	1	0.169355	0.66072	0		0	0	0	0	0	0	0
DENND6B;FAM116B	MGC33692	414918	ENSG00000205593	1	0.169355	0.66062	0		0	0	0	1	1	0	0
KLHL28;BTBD5	BTBD5	54813	ENSG00000179454	1	0.169355	0.660557	0		0	0	0	3	0	0	0
RNF8	RNF8	9025	ENSG00000112130	1	0.176	0.660451	0	0	0	0	1	0	0	0	0
CCSAP;C1orf96	LOC126731	126731	ENSG00000154429	1	0.176	0.66035	0		0	0	0	3	2	0	0
SHQ1	FLJ10539	55164	ENSG00000144736	1	0.176	0.66031	0		0	0	0	0	0	0	0
NPM2	NPM2	10361	ENSG00000158806	1	0.176	0.66008	0		0	0	0	0	0	0	0
ZNF618	ZNF618	114991	ENSG00000157657	1	0.176	0.659917	0		0	0	0	0	0	0	0
C5orf45	LOC51149	51149	ENSG00000161010	1	0.176	0.659733	0		0	0	0	0	0	0	0
ZNF18	ZNF18	7566	ENSG00000154957	1	0.176	0.659557	0		0	0	0	1	0	0	0
C19orf18	C19ORF18	147685	ENSG00000177025	1	0.176	0.659358	0		0	0	0	0	0	0	0
TTC32	LOC130502	130502	ENSG00000183891	1	0.176	0.659187	0		0	0	0	0	0	0	0
CEP131;AZI1	AZI1	22994	ENSG00000141577	1	0.174603	0.659067	0	1	1	0	0	6	3	0	0
TAB3;MAP3K7IP3	TAB3	257397	ENSG00000157625	1	0.174603	0.659057	0		0	0	0	0	0	0	0
TRMT1L;C1orf25	C1ORF25	81627	ENSG00000121486	1	0.174603	0.659007	0		0	0	0	1	1	0	0
LMF1;C16orf26;TMEM112	FLJ12681	64788	ENSG00000103227	1	0.174603	0.65886	0		0	0	0	1	1	0	0
KIAA1715	KIAA1715	80856	ENSG00000144320	1	0.174603	0.658487	0		0	0	0	1	0	0	0
IQSEC2;MRX1	KIAA0522	23096	ENSG00000124313	1	0.174603	0.658183	0		0	0	0	0	0	0	1
ZBTB37	MGC2629	84614	ENSG00000185278	1	0.174603	0.658167	0		0	0	0	0	0	0	0
CCDC183;KIAA1984	KIAA1984	84960	ENSG00000213213	1	0.174603	0.658091	0		0	0	0	0	0	0	0
CFAP36;CCDC104	MGC15407	112942	ENSG00000163001	1	0.174603	0.658047	0		0	0	0	7	2	0	0
SREK1IP1;SFRS12IP1	FLJ36754	285672	ENSG00000153006	1	0.174603	0.658047	0		0	0	0	0	0	0	0
POMT1	POMT1	10585	ENSG00000130714	1	0.174603	0.658023	0		0	0	1	1	0	0	0
CWC27;SDCCAG10	SDCCAG10	10283	ENSG00000153015	1	0.174603	0.65785	0		0	0	0	1	0	0	0
RBM15	RBM15	64783	ENSG00000162775	1	0.174603	0.657567	0		0	0	0	1	0	0	0
RSPH4A;RSHL3	RSHL3	345895	ENSG00000111834	1	0.173228	0.65752	0	1	1	0	0	17	3	0	0
WDR31	WDR31	114987	ENSG00000148225	1	0.173228	0.657447	0		0	0	0	4	1	0	0
BRWD3	BRODL	254065	ENSG00000165288	1	0.173228	0.65719	0		0	0	0	0	0	0	0
NAIF1;C9orf90	C9ORF90	203245	ENSG00000171169	1	0.173228	0.65703	0		0	0	0	0	0	0	0
CNTN4	CNTN4	152330	ENSG00000144619	1	0.173228	0.65697	0		0	0	0	0	0	0	0
COL11A2;DFNA13;DFNB53	COL11A2	1302	ENSG00000204248	1	0.173228	0.656963	0		0	0	0	0	0	0	0
RIC8B	HSYN	55188	ENSG00000111785	1	0.173228	0.656907	0		0	0	0	2	0	0	0
B3GNTL1	LOC146712	146712	ENSG00000175711	1	0.173228	0.65687	0		0	0	0	0	0	0	0
ABI2	ABI2	10152	ENSG00000138443	1	0.173228	0.656853	0		0	0	0	1	0	0	0
PEG3	PEG3	5178	ENSG00000198300	1	0.173228	0.65673	0		0	0	0	0	0	0	0
RSBN1L	FLJ42526	222194	ENSG00000187257	1	0.173228	0.656637	0		0	0	0	0	0	0	0
GLB1L2	LOC89944	89944	ENSG00000149328	1	0.173228	0.656557	0		0	0	0	5	2	0	0
ZNF35	ZNF35	7584	ENSG00000169981	1	0.173228	0.656553	0		0	0	0	1	0	0	0
ZMYM4;ZNF262	ZNF262	9202	ENSG00000146463	1	0.173228	0.656413	0		0	0	0	0	0	0	0
GNPDA2	GNPDA2	132789	ENSG00000163281	1	0.179688	0.656264	0	0	0	0	1	0	0	0	0
PMS2;PMSL2	PMS2	5395	ENSG00000122512	1	0.179688	0.656083	0		0	0	0	0	0	0	0
WRB	WRB	7485	ENSG00000182093	1	0.179688	0.655727	0		0	0	0	3	2	0	0
ZNF26	ZNF26	7574	ENSG00000198393	1	0.179688	0.655575	0		0	0	0	1	0	0	0
NMNAT3	NMNAT3	349565	ENSG00000163864	1	0.179688	0.655503	0		0	0	1	4	1	0	0
LRFN3	LRFN3	79414	ENSG00000126243	1	0.179688	0.655457	0		0	0	0	0	0	0	0
CDK8	CDK8	1024	ENSG00000132964	1	0.179688	0.655267	0		0	0	1	2	0	0	0
TRIM66;C11orf29	KIAA0298	9866	ENSG00000166436	1	0.179688	0.6552	0		0	0	0	0	0	0	0
MCM9;MCMDC1;C6orf61	MCMDC1	254394	ENSG00000111877	1	0.179688	0.655113	0		0	0	0	0	0	0	0
RNF2	RNF2	6045	ENSG00000121481	1	0.186047	0.654723	0	0	0	0	1	0	0	0	0
ZNF75D;ZNF82;ZNF75	ZNF75	7626	ENSG00000186376	1	0.186047	0.654663	0		0	0	0	0	0	0	0
WDR93	LOC56964	56964	ENSG00000140527	1	0.186047	0.65465	0		0	0	0	2	2	0	0
ANKRD50	ANKRD50	57182	ENSG00000151458	1	0.186047	0.65464	0		0	0	0	1	0	0	0
ZNF844	FLJ14959	284391	ENSG00000223547	1	0.186047	0.65433	0		0	0	0	1	0	0	0
BORA;C13orf34	FLJ22624	79866	ENSG00000136122	1	0.186047	0.65425	0		0	0	0	1	1	0	0
PFDN4	PFDN4	5203	ENSG00000101132	1	0.186047	0.654117	0		0	0	0	1	0	0	0
ZBTB3	ZBTB3	79842	ENSG00000185670	1	0.186047	0.654057	0		0	0	0	0	0	0	0
HENMT1;C1orf59	FLJ30525	113802	ENSG00000162639	1	0.186047	0.65405	0		0	0	0	0	0	0	0
RABGAP1L	HHL	9910	ENSG00000152061	1	0.186047	0.65361	0		0	0	0	2	0	0	0
CCDC91	FLJ11088	55297	ENSG00000123106	1	0.186047	0.653297	0		0	0	0	0	0	0	0
CASD1	CAS1	64921	ENSG00000127995	1	0.186047	0.653237	0		0	0	0	1	0	0	0
GIT2	GIT2	9815	ENSG00000139436	1	0.186047	0.653237	0		0	0	0	0	0	0	0
TROVE2;SSA2	SSA2	6738	ENSG00000116747	1	0.186047	0.653137	0		0	0	0	3	0	0	0
PIAS2	PIAS2	9063	ENSG00000078043	1	0.186047	0.65291	0		0	0	0	2	1	0	0
ERCC6;CKN2	ERCC6	2074	ENSG00000225830	1	0.186047	0.65271	0		0	0	0	0	0	0	0
CCDC142	FLJ14397	84865	ENSG00000135637	1	0.186047	0.6527	0		0	0	0	0	0	0	0
CNIH2	CNIH2	254263	ENSG00000174871	1	0.186047	0.652533	0		0	0	0	0	0	0	0
TNKS	TNKS	8658	ENSG00000173273	1	0.186047	0.652223	0		0	0	1	2	1	0	0
NEDD1	NEDD1	121441	ENSG00000139350	1	0.186047	0.65215	0		0	0	0	2	2	0	0
ZSCAN31;ZNF310P;ZNF323	ZNF323	64288	ENSG00000235109	1	0.186047	0.651883	0		0	0	0	2	0	0	0
TTC29	NYD-SP14	83894	ENSG00000137473	1	0.184615	0.651707	0	1	1	0	0	9	3	0	0
R3HDM1;R3HDM	R3HDM	23518	ENSG00000048991	1	0.184615	0.651573	0		0	0	0	0	0	0	0
ZNF518A;ZNF518	ZNF518	9849	ENSG00000177853	1	0.184615	0.651533	0		0	0	0			0	0
KLHDC1	KLHDC1	122773	ENSG00000197776	1	0.184615	0.651253	0		0	0	0	0	0	0	0
RPP38	RPP38	10557	ENSG00000152464	1	0.184615	0.651247	0		0	0	0	2	2	0	0
KIAA1841	KIAA1841	84542	ENSG00000162929	1	0.184615	0.65115	0		0	0	0	2	0	0	0
ASB7	ASB7	140460	ENSG00000183475	1	0.184615	0.6503	0		0	0	0	2	0	0	0
ORC5;ORC5L	ORC5L	5001	ENSG00000164815	1	0.184615	0.650147	0		0	0	0	0	0	0	0
ZNF230	ZNF230	7773	ENSG00000159882	1	0.184615	0.649837	0		0	0	0	1	0	0	0
GLMN;VMGLOM	GLMN	11146	ENSG00000174842	1	0.184615	0.649787	0		0	0	0	1	0	0	0
SYNE1;C6orf98	SYNE1	23345	ENSG00000131018	1	0.184615	0.649773	0		0	1	0	1	0	0	0
FARS2;FARS1	FARS2	10667	ENSG00000145982	1	0.19084	0.649764	0	0	0	0	1	0	0	0	0
E2F5	E2F5	1875	ENSG00000133740	1	0.19084	0.649717	0		0	0	0	0	0	0	0
INTS9	FLJ10871	55756	ENSG00000104299	1	0.19084	0.649687	0		0	0	0	0	0	0	0
ZNF350	ZNF350	59348	ENSG00000256683	1	0.19084	0.649147	0		0	0	0	1	0	0	0
B9D2	MGC4093	80776	ENSG00000123810	1	0.189394	0.64883	0	1	1	0	0	11	1	0	0
THADA	THADA	63892	ENSG00000115970	1	0.189394	0.64882	0		0	0	0	1	1	0	0
FIGNL1	FIGNL1	63979	ENSG00000132436	1	0.189394	0.648673	0		0	0	1	1	0	0	0
KIAA2018	KIAA2018	205717	ENSG00000176542	1	0.189394	0.648533	0		0	0	0	0	0	0	0
PIGP;DSCR5	DSCR5	51227	ENSG00000185808	1	0.189394	0.64839	0		0	0	0	0	0	0	0
PPAT	PPAT	5471	ENSG00000128059	1	0.189394	0.648327	0		0	0	1	1	0	0	0
BDP1;TFNR;TAF3B1	BDP1	55814	ENSG00000145734	1	0.189394	0.6479	0		0	0	0	0	0	0	0
DMXL2	RC3	23312	ENSG00000104093	1	0.189394	0.647893	0		0	0	0	2	0	0	0
NVL	NVL	4931	ENSG00000143748	1	0.189394	0.64734	0		0	0	0	1	0	0	0
MCM8;C20orf154	MCM8	84515	ENSG00000125885	1	0.189394	0.64733	0		0	0	1	2	1	0	0
GAPVD1	DKFZP434C212	26130	ENSG00000165219	1	0.189394	0.647057	0		0	0	0	0	0	0	0
SNAPC1	SNAPC1	6617	ENSG00000023608	1	0.189394	0.646967	0		0	0	0	1	0	0	0
BCORL1;CXorf10	BCORL1	63035	ENSG00000085185	1	0.189394	0.646913	0		0	0	0	1	1	0	0
C8orf37	LOC157657	157657	ENSG00000156172	1	0.18797	0.646888	0	1	1	0	0	4	0	0	0
ST7L	ST7L	54879	ENSG00000007341	1	0.18797	0.646743	0		0	0	0	1	0	0	0
TBCCD1	FLJ10560	55171	ENSG00000113838	1	0.18797	0.646713	0		0	0	0	0	0	0	0
RND2;ARHN	ARHN	8153	ENSG00000108830	1	0.18797	0.646587	0		0	0	0	1	1	0	0
TRIM52	TRIM52	84851	ENSG00000183718	1	0.18797	0.646458	0		0	0	0	0	0	0	0
TMEM17	TMEM17	200728	ENSG00000186889	1	0.18797	0.646193	0		0	1	0	2	2	0	0
ZNF662	FLJ45880	389114	ENSG00000182983	1	0.18797	0.646098	0		0	0	0	1	0	0	0
NUPL1	NUPL1	9818	ENSG00000139496	1	0.18797	0.64605	0		0	0	0	1	0	0	0
RASSF8;C12orf2	C12ORF2	11228	ENSG00000123094	1	0.18797	0.645887	0		0	0	0	1	0	0	0
TRAF3IP1	TRAF3IP1	26146	ENSG00000204104	1	0.186567	0.645644	0	1	1	0	0	19	3	0	0
C20orf96	C20ORF96	140680	ENSG00000196476	1	0.186567	0.645463	0		0	0	0	3	1	0	0
FRS3	FRS3	10817	ENSG00000137218	1	0.186567	0.645407	0		0	0	0	0	0	0	0
ZNHIT6;C1orf181	FLJ20729	54680	ENSG00000117174	1	0.186567	0.64528	0		0	0	0	1	1	0	0
RIC3	RIC3	79608	ENSG00000166405	1	0.186567	0.645077	0		0	0	0	0	0	0	0
EFCAB7	KIAA1799	84455	ENSG00000203965	1	0.186567	0.64505	0		0	0	0	4	2	0	0
TRIM45	TRIM45	80263	ENSG00000134253	1	0.186567	0.645028	0		0	0	0	0	0	0	0
NSUN3	FLJ22609	63899	ENSG00000178694	1	0.186567	0.64502	0		0	0	0	1	0	0	0
NBPF3	AE2	84224	ENSG00000142794	1	0.186567	0.64488	0		0	0	0	0	0	0	0
CNPY4	MGC40499	245812	ENSG00000166997	1	0.186567	0.644783	0		0	0	0	2	0	0	0
WDR83	MORG1	84292	ENSG00000123154	1	0.186567	0.644723	0		0	0	0	0	0	0	0
DNAH10	DNAH10	196385	ENSG00000197653	1	0.185185	0.644681	0	1	1	0	0	8	0	0	1
PUS10;CCDC139	FLJ32312	150962	ENSG00000162927	1	0.185185	0.644547	0		0	0	0	1	0	0	0
ACBD6	ACBD6	84320	ENSG00000230124	1	0.191176	0.644518	0	0	0	0	1			0	0
ZFYVE16	ZFYVE16	9765	ENSG00000039319	1	0.191176	0.644427	0		0	0	0	1	0	0	0
MTA3	MTA3	57504	ENSG00000057935	1	0.191176	0.644403	0		0	0	0	0	0	0	0
ZBTB11	ZBTB11	27107	ENSG00000066422	1	0.191176	0.644313	0		0	0	0	0	0	0	0
ZNF214	ZNF214	7761	ENSG00000149050	1	0.191176	0.644177	0		0	0	0	2	1	0	0
NAP1L3	NAP1L3	4675	ENSG00000186310	1	0.191176	0.64408	0		0	0	0	1	0	0	0
ZNF16	ZNF16	7564	ENSG00000170631	1	0.191176	0.644033	0		0	0	0	1	1	0	0
ANKRD6	ANKRD6	22881	ENSG00000135299	1	0.191176	0.643967	0		0	0	0	0	0	0	0
TECPR2;KIAA0329	KIAA0329	9895	ENSG00000196663	1	0.191176	0.64387	0		0	0	0	1	0	0	0
TTC33	OSRF	23548	ENSG00000113638	1	0.191176	0.643863	0		0	0	0	0	0	0	0
ZNF613	ZNF613	79898	ENSG00000176024	1	0.191176	0.64377	0		0	0	0	0	0	0	0
FOCAD;KIAA1797	KIAA1797	54914	ENSG00000188352	1	0.191176	0.643483	0		0	0	0	2	1	0	0
RNGTT	RNGTT	8732	ENSG00000111880	1	0.191176	0.643333	0		0	0	1	2	0	0	0
MROH7;C1orf175;HEATR8	FLJ46354	374977	ENSG00000184313	1	0.191176	0.642983	0		0	0	0	1	1	0	0
PSD3	EFA6R	23362	ENSG00000156011	1	0.191176	0.64281	0		0	0	0	1	0	0	0
TUB	TUB	7275	ENSG00000166402	1	0.191176	0.642723	0		0	0	0	6	1	0	0
RHOXF1	OTEX	158800	ENSG00000101883	1	0.191176	0.642697	0		0	0	0	0	0	0	1
ZNF155	ZNF155	7711	ENSG00000204920	1	0.191176	0.64252	0		0	0	0	1	0	0	0
ZNF517	ZNF517	340385	ENSG00000197363	1	0.191176	0.64245	0		0	0	0	2	0	0	0
TDRD7	TDRD7	23424	ENSG00000196116	1	0.191176	0.642447	0		0	0	0	1	0	0	0
ZNF746	FLJ31413	155061	ENSG00000181220	1	0.191176	0.642407	0		0	0	0	0	0	0	0
DPY19L4	LOC286148	286148	ENSG00000156162	1	0.191176	0.642117	0		0	0	0	0	0	0	0
PPIP5K1;HISPPD2A	KIAA0377	9677	ENSG00000168781	1	0.191176	0.641977	0		0	0	0	3	0	0	0
SMIM7;C19orf42	MGC2747	79086	ENSG00000214046	1	0.191176	0.6418	0		0	0	0	0	0	0	0
BEND7;C10orf30	C10ORF30	222389	ENSG00000165626	1	0.191176	0.641733	0		0	0	0	1	1	0	0
PELI3	MGC35521	246330	ENSG00000174516	1	0.191176	0.64125	0		0	0	0	1	0	0	0
MTO1	MTO1	25821	ENSG00000135297	1	0.191176	0.641213	0		0	0	1	1	0	0	0
ADAMTS13;C9orf8	ADAMTS13	11093	ENSG00000160323	1	0.19708	0.641202	0	0	0	0	1	0	0	0	0
SGOL2	SGOL2	151246	ENSG00000163535	1	0.19708	0.641173	0		0	0	0	1	0	0	0
ATXN7;SCA7	SCA7	6314	ENSG00000163635	1	0.19708	0.64109	0		0	0	0	0	0	0	0
PPHLN1	PPHLN1	51535	ENSG00000134283	1	0.19708	0.641043	0		0	0	0	0	0	0	0
GORAB;SCYL1BP1	FLJ11752	92344	ENSG00000120370	1	0.19708	0.641037	0		0	0	0	0	0	0	0
HSPA1L	HSPA1L	3305	ENSG00000204390	1	0.19708	0.64093	0		0	0	0	11	1	0	0
CIB2;DFNB48;USH1J	CIB2	10518	ENSG00000136425	1	0.19708	0.640843	0		0	0	0	1	0	0	0
MBD5	MBD5	55777	ENSG00000204406	1	0.19708	0.64076	0		0	0	0	0	0	0	0
ZNF785	FLJ32130	146540	ENSG00000197162	1	0.19708	0.640717	0		0	0	0	1	0	0	0
POLI;RAD3OB;RAD30B	POLI	11201	ENSG00000101751	1	0.202899	0.640563	0	0	0	0	1	0	0	0	0
HINFP;MIZF	MIZF	25988	ENSG00000172273	1	0.202899	0.640516	0		0	0	0	1	0	0	0
MROH8;C20orf131;C20orf132	C20ORF132	140699	ENSG00000101353	1	0.202899	0.640487	0		0	0	0	1	1	0	0
ZBTB9	ZBTB9	221504	ENSG00000213588	1	0.202899	0.640413	0		0	0	0	0	0	0	0
RSF1;HBXAP	HBXAP	51773	ENSG00000048649	1	0.202899	0.640407	0		0	0	0	0	0	0	0
C11orf74	LOC119710	119710	ENSG00000166352	1	0.202899	0.640347	0		0	0	0	3	3	0	0
MARK1	MARK1	4139	ENSG00000116141	1	0.202899	0.640347	0		0	0	1	1	0	0	0
ASTE1	HT001	28990	ENSG00000034533	1	0.202899	0.640173	0		0	0	0	0	0	0	0
HSD11B1L	SCDR10	374875	ENSG00000167733	1	0.202899	0.640013	0		0	0	0	0	0	0	0
ZNF354B	ZNF354B	117608	ENSG00000178338	1	0.202899	0.639968	0		0	0	0	2	0	0	0
UNKL;C16orf28	UNKL	64718	ENSG00000059145	1	0.202899	0.639911	0		0	0	0	0	0	0	0
LINC00174;NCRNA00174	LOC285908	285908	ENSG00000179406	1	0.202899	0.639878	0		0	0	0			0	0
THNSL1	THNSL1	79896	ENSG00000185875	1	0.202899	0.63977	0		0	0	1	1	1	0	0
KLHL22	KLHL22	84861	ENSG00000099910	1	0.202899	0.63972	0		0	0	0	2	0	0	0
ZNF318	ZNF318	24149	ENSG00000171467	1	0.202899	0.639683	0		0	0	0	0	0	0	0
PPM1J	PPP2CZ	333926	ENSG00000155367	1	0.202899	0.639587	0		0	0	0	1	0	0	0
MORN4;C10orf83	C10ORF83	118812	ENSG00000171160	1	0.202899	0.63958	0		0	0	0	4	1	0	0
NRN1L	UNQ2446	123904	ENSG00000188038	1	0.202899	0.639443	0		0	0	0	0	0	0	0
CENPC;CENPC1	CENPC1	1060	ENSG00000145241	1	0.202899	0.639405	0		0	0	0	0	0	0	0
KIAA1683	KIAA1683	80726	ENSG00000130518	1	0.202899	0.639398	0		0	0	0	1	1	0	0
ZUFSP;C6orf113	C6ORF113	221302	ENSG00000153975	1	0.202899	0.63937	0		0	0	0	0	0	0	0
RAB11FIP2	RAB11-FIP2	22841	ENSG00000107560	1	0.202899	0.639343	0		0	0	0	0	0	0	0
ZC3H10;ZC3HDC10	FLJ14451	84872	ENSG00000135482	1	0.202899	0.639303	0		0	0	0	0	0	0	0
SNAP47;C1orf142	IMAGE3451454	116841	ENSG00000143740	1	0.202899	0.63915	0		0	0	0	1	0	0	0
ZDHHC2	ZDHHC2	51201	ENSG00000104219	1	0.202899	0.639	0		0	0	1	1	0	0	0
KLHL11	KLHL11	55175	ENSG00000178502	1	0.202899	0.638947	0		0	0	0	0	0	0	1
ABCB9	ABCB9	23457	ENSG00000150967	1	0.202899	0.63882	0		0	0	0	1	0	0	0
TRMT11;C6orf75	C6ORF75	60487	ENSG00000066651	1	0.202899	0.638687	0		0	0	0	0	0	0	0
CEP250;CEP2	CEP250	11190	ENSG00000126001	1	0.201439	0.638482	0	1	1	0	0	6	3	0	0
CCDC186;C10orf118	C10ORF118	55088	ENSG00000165813	1	0.201439	0.638287	0		0	0	0	2	0	0	0
REM2	FLJ38964	161253	ENSG00000139890	1	0.201439	0.638127	0		0	0	0	0	0	0	0
ZNF615	ZNF615	284370	ENSG00000197619	1	0.201439	0.63812	0		0	0	0	0	0	0	0
KCTD13	KCTD13	253980	ENSG00000174943	1	0.201439	0.638013	0		0	0	0	1	0	0	0
DCP2	DCP2	167227	ENSG00000172795	1	0.207143	0.637948	0	0	0	0	1	0	0	0	0
ANKAR	FLJ25415	150709	ENSG00000151687	1	0.207143	0.63783	0		0	0	0	0	0	0	0
ZBED8;C5orf54	LOC63920	63920	ENSG00000221886	1	0.207143	0.637753	0		0	0	0	1	1	0	0
ORC2;ORC2L	ORC2L	4999	ENSG00000115942	1	0.207143	0.637577	0		0	1	0	4	1	0	0
CDKL2	CDKL2	8999	ENSG00000138769	1	0.207143	0.637493	0		0	0	1	2	1	0	0
ZNF720	LOC124411	124411	ENSG00000197302	1	0.207143	0.637487	0		0	0	0	1	0	0	0
CEP63	FLJ13386	80254	ENSG00000182923	1	0.207143	0.636837	0		0	1	0	4	3	0	0
TYW3;C1orf171	LOC127253	127253	ENSG00000162623	1	0.207143	0.636813	0		0	0	0	0	0	0	0
ZNF319	ZNF319	57567	ENSG00000166188	1	0.207143	0.636793	0		0	0	0	1	0	0	0
HNRNPLL;HNRPLL	LOC92906	92906	ENSG00000143889	1	0.207143	0.636793	0		0	0	0	0	0	0	0
LOC81691	LOC81691	81691	ENSG00000005189	1	0.207143	0.636778	0		0	0	0	0	0	0	0
ARHGAP19	ARHGAP19	84986	ENSG00000213390	1	0.207143	0.636703	0		0	0	0	0	0	0	0
RBM41	FLJ11016	55285	ENSG00000089682	1	0.207143	0.636557	0		0	0	0	0	0	0	0
L3MBTL3	L3MBTL3	84456	ENSG00000198945	1	0.207143	0.636397	0		0	0	0	0	0	0	0
ZNF181	ZNF181	339318	ENSG00000197841	1	0.207143	0.636383	0		0	0	0	0	0	0	0
TRNT1	TRNT1	51095	ENSG00000072756	1	0.207143	0.636317	0		0	0	1	1	0	0	0
SNTB2;SNT2B2;SNTL;D16S2531E	SNTB2	6645	ENSG00000168807	1	0.207143	0.636023	0		0	0	1	2	0	0	0
DNAH1	DNAH1	25981	ENSG00000114841	1	0.205674	0.635869	0	1	1	0	0	11	2	0	0
C7orf60	FLJ31818	154743	ENSG00000164603	1	0.205674	0.635843	0		0	0	0	0	0	0	0
ANKS3	KIAA1977	124401	ENSG00000168096	1	0.205674	0.635683	0		0	0	0	2	0	0	0
TAS2R5	TAS2R5	54429	ENSG00000127366	1	0.205674	0.63546	0		0	0	0	0	0	0	0
KIZ;NCRNA00153;C20orf19;PLK1S1	C20ORF19	55857	ENSG00000088970	1	0.205674	0.635443	0		0	0	0			0	0
FAM172A;C5orf21	DKFZP564D172	83989	ENSG00000113391	1	0.205674	0.63526	0		0	0	0	0	0	0	0
ZNF227	ZNF227	7770	ENSG00000131115	1	0.205674	0.635193	0		0	0	0	0	0	0	0
ZNF419;ZNF419A	FLJ23233	79744	ENSG00000105136	1	0.205674	0.63519	0		0	0	0	1	0	0	0
QRICH2	DKFZP434P0316	84074	ENSG00000129646	1	0.205674	0.63483	0		0	0	0	0	0	0	0
PSD	PSD	5662	ENSG00000059915	1	0.205674	0.634657	0		0	0	1	1	0	0	0
ZNF397;ZNF47	ZNF397	84307	ENSG00000186812	1	0.205674	0.634253	0		0	0	0	1	0	0	0
TLK2	TLK2	11011	ENSG00000146872	1	0.205674	0.634157	0		0	0	1	3	0	0	0
SOX12;SOX22	SOX12	6666	ENSG00000177732	1	0.205674	0.63396	0		0	0	0	0	0	0	0
TRMT5;KIAA1393	KIAA1393	57570	ENSG00000126814	1	0.205674	0.6339	0		0	0	0	1	0	0	0
METTL21B;FAM119B	DKFZP586D0919	25895	ENSG00000123427	1	0.205674	0.63381	0		0	0	0	0	0	0	0
ARL3	ARL3	403	ENSG00000138175	1	0.204225	0.633689	0	1	1	0	0	14	1	0	0
ZNF675	TIZ	171392	ENSG00000197372	1	0.204225	0.63346	0		0	0	0	1	0	0	0
CMC1;C3orf68	MGC61571	152100	ENSG00000187118	1	0.204225	0.633437	0		0	0	0	0	0	0	0
ZNF611	ZNF611	81856	ENSG00000213020	1	0.204225	0.633347	0		0	0	0	0	0	0	0
GATS	GATS	352954	ENSG00000239521	1	0.204225	0.633193	0		0	0	0			0	0
RNF138	RNF138	51444	ENSG00000134758	1	0.20979	0.633112	0	0	0	0	1	0	0	0	0
SUCO;C1orf9	C1ORF9	51430	ENSG00000094975	1	0.20979	0.633027	0		0	0	0	0	0	0	0
ZKSCAN3;ZNF306;ZNF309	ZNF306	80317	ENSG00000189298	1	0.20979	0.63301	0		0	0	0	1	0	0	0
ZNF134	ZNF134	7693	ENSG00000213762	1	0.20979	0.632687	0		0	0	0	1	0	0	0
C18orf54	MGC33382	162681	ENSG00000166845	1	0.20979	0.632623	0		0	0	0	0	0	0	0
CHD6	CHD6	84181	ENSG00000124177	1	0.20979	0.632543	0		0	0	1	2	0	0	0
INO80C;C18orf37	C18ORF37	125476	ENSG00000153391	1	0.20979	0.632245	0		0	0	0	0	0	0	0
STXBP4	STXBP4	252983	ENSG00000166263	1	0.20979	0.63213	0		0	0	0	0	0	0	0
GEMIN8;FAM51A1	FLJ20514	54960	ENSG00000046647	1	0.20979	0.632027	0		0	0	0	0	0	0	0
STK32C	STK32C	282974	ENSG00000165752	1	0.20979	0.63159	0		0	0	1	2	0	0	0
IQUB	FLJ35834	154865	ENSG00000164675	1	0.20979	0.63148	0		0	1	0	6	3	0	0
ANKRD27	ANKRD27	84079	ENSG00000105186	1	0.20979	0.631413	0		0	0	0	0	0	0	0
ALS2;ALS2CR6	ALS2	57679	ENSG00000003393	1	0.20979	0.631317	0		0	0	0	3	1	0	0
SLC39A10	SLC39A10	57181	ENSG00000196950	1	0.215278	0.631268	0	0	0	0	1	0	0	0	0
LMBR1;C7orf2	C7ORF2	64327	ENSG00000105983	1	0.215278	0.630903	0		0	0	0	1	0	0	0
BAIAP3	BAIAP3	8938	ENSG00000007516	1	0.215278	0.63082	0		0	0	0	2	2	0	0
SPIN3	SPIN3	169981	ENSG00000204271	1	0.215278	0.630657	0		0	0	0	0	0	0	0
LINS;LINS1	WINS1	55180	ENSG00000140471	1	0.215278	0.630647	0		0	0	0	0	0	0	0
TEX30;C13orf27	LOC93081	93081	ENSG00000151287	1	0.215278	0.630553	0		0	0	0	1	0	0	0
ZNF250;ZNF647	ZNF647	58500	ENSG00000196150	1	0.215278	0.630437	0		0	0	0	1	0	0	0
CDC14A	CDC14A	8556	ENSG00000079335	1	0.215278	0.630437	0		0	0	1	4	3	0	0
SPRTN;C1orf124	DKFZP547N043	83932	ENSG00000010072	1	0.215278	0.630423	0		0	0	0	0	0	0	1
CCDC90B	MDS025	60492	ENSG00000137500	1	0.215278	0.63042	0		0	0	0	1	1	0	0
ZNF432	ZNF432	9668	ENSG00000256087	1	0.215278	0.630283	0		0	0	0	0	0	0	0
TBPL1	TBPL1	9519	ENSG00000028839	1	0.215278	0.630253	0		0	0	0	0	0	0	0
SPATC1L;C21orf56	C21ORF56	84221	ENSG00000160284	1	0.215278	0.630047	0		0	0	0	1	0	0	0
IMMP1L	FLJ25059	196294	ENSG00000148950	1	0.215278	0.630027	0		0	0	0	0	0	0	0
CWF19L1	CWF19L1	55280	ENSG00000095485	1	0.215278	0.629867	0		0	0	0	0	0	0	0
ASTN2	ASTN2	23245	ENSG00000148219	1	0.215278	0.629786	0		0	0	0	1	1	0	0
TMEM18	TMEM18	129787	ENSG00000151353	1	0.215278	0.62971	0		0	0	0	0	0	0	0
ZDHHC1;C16orf1	ZDHHC1	29800	ENSG00000159714	1	0.215278	0.62954	0		0	0	1	2	0	0	0
CC2D2A	KIAA1345	57545	ENSG00000048342	1	0.213793	0.629167	1	1	1	0	0	10	2	0	0
RSPH14;RTDR1	RTDR1	27156	ENSG00000100218	1	0.213793	0.62914	0		0	1	0	9	4	0	1
NAF1	LOC92345	92345	ENSG00000145414	1	0.213793	0.629137	0		0	0	0	1	0	0	0
ZNF616	ZNF616	90317	ENSG00000204611	1	0.213793	0.62894	0		0	0	0	0	0	0	0
SPRED1	SPRED1	161742	ENSG00000166068	1	0.213793	0.628937	0		0	0	0	0	0	0	0
AMN1	LOC196394	196394	ENSG00000151743	1	0.213793	0.628923	0		0	0	0	1	0	0	0
SLC35G2;TMEM22	TMEM22	80723	ENSG00000168917	1	0.213793	0.628757	0		0	0	0	0	0	0	0
DBF4	ASK	10926	ENSG00000006634	1	0.213793	0.628587	0		0	0	0	1	0	0	0
SLC37A3	SLC37A3	84255	ENSG00000157800	1	0.213793	0.62793	0		0	0	0	1	0	0	0
LRP2BP	DKFZP761O0113	55805	ENSG00000109771	1	0.213793	0.62756	0		0	0	0	2	2	0	0
CHM;TCD;DXS540	CHM	1121	ENSG00000188419	1	0.213793	0.62753	0		0	0	0	1	0	0	0
MCPH1	FLJ12847	79648	ENSG00000147316	1	0.213793	0.6274	0		0	0	0	1	1	0	0
NUP35	LOC129401	129401	ENSG00000163002	1	0.212329	0.62738	0	1	1	0	0	1	0	0	0
SMN1;SMA@;SMA	SMN1	6606	ENSG00000172062	1	0.212329	0.627373	0		0	0	0	1	0	0	0
CCDC134	FLJ22349	79879	ENSG00000100147	1	0.212329	0.627337	0		0	0	0	0	0	0	0
C3orf58	MGC33365	205428	ENSG00000181744	1	0.212329	0.62727	0		0	0	0	0	0	0	0
GABPB2	MGC29891	126626	ENSG00000143458	1	0.212329	0.62719	0		0	0	0	0	0	0	0
RWDD4;FAM28A;RWDD4A	MGC10198	201965	ENSG00000182552	1	0.212329	0.627103	0		0	0	0	1	0	0	0
NOL4L;C20orf113;C20orf112	C20ORF112	140688	ENSG00000197183	1	0.212329	0.62707	0		0	0	0	0	0	0	0
TRIP13	TRIP13	9319	ENSG00000071539	1	0.212329	0.626887	0		0	0	0	1	1	0	0
SPATA4	SPATA4	132851	ENSG00000150628	1	0.212329	0.626743	0		0	1	0	4	3	0	0
WDR76	FLJ12973	79968	ENSG00000092470	1	0.212329	0.626643	0		0	0	0	1	0	0	0
ACTR5	ACTR5	79913	ENSG00000101442	1	0.212329	0.62661	0		0	0	0	0	0	0	0
ADAT1	ADAT1	23536	ENSG00000065457	1	0.217687	0.626556	0	0	0	0	1	0	0	0	0
TBP;GTF2D1;SCA17	TBP	6908	ENSG00000112592	1	0.217687	0.626543	0		0	0	0	2	0	0	0
LLPH;C12orf31	MGC14817	84298	ENSG00000139233	1	0.217687	0.626517	0		0	0	0	1	1	0	0
RFTN2;C2orf11	C2ORF11	130132	ENSG00000162944	1	0.217687	0.626457	0		0	0	0	0	0	0	0
SERGEF	DELGEF	26297	ENSG00000129158	1	0.217687	0.626353	0		0	0	0	2	0	0	0
ZSCAN18;ZNF447	FLJ12895	65982	ENSG00000121413	1	0.217687	0.626247	0		0	0	0	0	0	0	0
DDHD1;SPG28	DDHD1	80821	ENSG00000100523	1	0.217687	0.626177	0		0	0	1	1	0	0	0
SERAC1	SERAC1	84947	ENSG00000122335	1	0.217687	0.625953	0		0	0	0	0	0	0	0
ZNF568	ZNF568	374900	ENSG00000198453	1	0.217687	0.625917	0		0	0	0	1	0	0	0
EPC2	EPC2	26122	ENSG00000135999	1	0.217687	0.625777	0		0	0	0	0	0	0	0
GNB5	GNB5	10681	ENSG00000069966	1	0.217687	0.625757	0		0	0	1	3	0	0	0
METTL14	KIAA1627	57721	ENSG00000145388	1	0.217687	0.625643	0		0	0	0	0	0	0	0
WDR44	WDR44	54521	ENSG00000131725	1	0.222973	0.625439	0	0	0	0	1	0	0	0	0
AK7	AK7	122481	ENSG00000140057	1	0.221476	0.625268	0	1	1	0	1	9	3	0	0
SOGA1;C20orf117;KIAA0889	C20orf117	140710	ENSG00000149639	1	0.221476	0.625267	0		0	0	0	0	0	0	0
LNP1	LOC348801	348801	ENSG00000206535	1	0.221476	0.62513	0		0	0	0	0	0	0	0
PARD3B;ALS2CR19	ALS2CR19	117583	ENSG00000116117	1	0.221476	0.625043	0		0	0	0	0	0	0	0
KIAA0556	KIAA0556	23247	ENSG00000047578	1	0.221476	0.625027	0		0	0	0	1	1	0	0
ZNF37A	ZNF37A	7587	ENSG00000075407	1	0.221476	0.624933	0		0	0	0	1	0	0	0
RBMX2	RBMX2	51634	ENSG00000134597	1	0.221476	0.624839	0		0	0	0	0	0	0	0
AMOT	AMOT	154796	ENSG00000126016	1	0.221476	0.624673	0		0	0	0	0	0	0	0
C9orf85	C9ORF85	138241	ENSG00000155621	1	0.221476	0.62461	0		0	0	0	0	0	0	0
SLC2A11	SLC2A11	66035	ENSG00000133460	1	0.226667	0.624605	0	0	0	0	1	0	0	0	0
SLC7A6OS	FLJ13291	84138	ENSG00000103061	1	0.226667	0.624407	0		0	0	0	0	0	0	0
ZNF827	LOC152485	152485	ENSG00000151612	1	0.226667	0.62423	0		0	0	0	0	0	0	0
RBM43;C2orf38	FLJ45645	375287	ENSG00000184898	1	0.226667	0.623823	0		0	0	0	0	0	0	0
MVB12B;C9orf28;FAM125B	C9ORF28	89853	ENSG00000196814	1	0.226667	0.623537	0		0	0	0	1	1	0	0
LRRC34	LRRC34	151827	ENSG00000171757	1	0.226667	0.623507	0		0	1	0	11	4	0	0
EXOC6;SEC15L1	SEC15L1	54536	ENSG00000138190	1	0.225166	0.623162	0	1	1	0	0	3	0	0	0
SLC35E2	SLC35E2	9906	ENSG00000215790	1	0.225166	0.62308	0		0	0	0	0	0	0	0
C12orf76	FLJ40142	400073	ENSG00000174456	1	0.225166	0.622993	0		0	0	0	0	0	0	0
SPATA5	SPATA5	166378	ENSG00000145375	1	0.225166	0.62283	0		0	0	0	1	0	0	0
MAP3K13	MAP3K13	9175	ENSG00000073803	1	0.230263	0.622757	0	0	0	0	1	0	0	0	0
PDE1A	PDE1A	5136	ENSG00000115252	1	0.230263	0.622683	0		0	0	1	3	0	0	0
DOCK3	DOCK3	1795	ENSG00000088538	1	0.230263	0.62268	0		0	0	1	2	0	0	0
COG8	COG8	84342	ENSG00000213380	1	0.230263	0.62261	0		0	0	0	1	1	0	0
FAM133B	MGC40405	257415	ENSG00000234545	1	0.230263	0.62255	0		0	0	0	1	0	0	0
NUP62CL	FLJ20130	54830	ENSG00000198088	1	0.230263	0.62244	0		0	0	0	2	2	0	0
SLMO1;C18orf43	C18ORF43	10650	ENSG00000141391	1	0.230263	0.62243	0		0	0	0	0	0	0	0
XPNPEP3	LOC63929	63929	ENSG00000196236	1	0.230263	0.622423	0		1	0	0	0	0	0	0
AP4B1;SPG47	AP4B1	10717	ENSG00000134262	1	0.230263	0.62242	0		0	0	0	0	0	0	0
ZNF671	FLJ23506	79891	ENSG00000083814	1	0.230263	0.622413	0		0	0	0	1	0	0	0
BRAF	BRAF	673	ENSG00000157764	1	0.235294	0.6223	0	0	0	0	1	0	0	0	0
ZNF225	ZNF225	7768	ENSG00000256294	1	0.235294	0.622277	0		0	0	0	0	0	0	0
EIF4E;EIF4EL1;EIF4F	EIF4E	1977	ENSG00000151247	1	0.235294	0.62214	0		0	0	0	2	0	0	0
FAM217B;C20orf177	C20ORF177	63939	ENSG00000196227	1	0.235294	0.621771	0		0	0	0	0	0	0	0
ZNF654	FLJ10997	55279	ENSG00000175105	1	0.235294	0.621653	0		0	0	0	0	0	0	0
ANKEF1;ANKRD5	ANKRD5	63926	ENSG00000132623	1	0.235294	0.621593	0		0	0	0	2	0	0	0
PBX4	PBX4	80714	ENSG00000105717	1	0.235294	0.621495	0		0	0	0	1	0	0	0
OARD1;C6orf130	C6ORF130	221443	ENSG00000124596	1	0.235294	0.621485	0		0	0	0	1	0	0	0
PIGX	FLJ20522	54965	ENSG00000163964	1	0.235294	0.620983	0		0	0	0	0	0	0	0
CAMKMT;C2orf34	FLJ23451	79823	ENSG00000143919	1	0.235294	0.620837	0		0	0	0	0	0	0	0
ELMOD2	MGC10084	255520	ENSG00000179387	1	0.235294	0.62064	0		0	0	0	4	0	0	0
LRGUK	FLJ32786	136332	ENSG00000155530	1	0.235294	0.62062	0		0	1	0	5	3	0	0
SLC4A8	SLC4A8	9498	ENSG00000050438	1	0.235294	0.62057	0		0	0	1	4	1	0	0
LRRC29;FBXL9	LRRC29	26231	ENSG00000125122	1	0.235294	0.620213	0		0	0	0	0	0	0	0
CREB1	CREB1	1385	ENSG00000118260	1	0.24026	0.620147	0	0	0	0	1	0	0	0	0
C6orf163	C6ORF163	206412	ENSG00000203872	1	0.24026	0.620073	0		0	0	0	0	0	0	0
TRAIP	TRIP	10293	ENSG00000183763	1	0.24026	0.62003	0		0	0	0	0	0	0	0
PRR14L;C22orf30	MGC50372	253143	ENSG00000183530	1	0.24026	0.620017	0		0	0	0	0	0	0	0
ZNF708;ZNF15;ZNF15L1	ZNF708	7562	ENSG00000182141	1	0.24026	0.619933	0		0	0	0	1	0	0	0
SLFNL1	FLJ23878	200172	ENSG00000171790	1	0.24026	0.619817	0		0	0	0	0	0	0	0
TTC16	TTC16	158248	ENSG00000167094	1	0.24026	0.619727	0		0	0	0	1	0	0	0
CTPS2	CTPS2	56474	ENSG00000047230	1	0.245161	0.619626	0	0	0	0	1	0	0	0	0
THOC1	THOC1	9984	ENSG00000079134	1	0.245161	0.61936	0		0	0	0	0	0	0	0
ZNF526	ZNF526	116115	ENSG00000167625	1	0.245161	0.619357	0		0	0	0	0	0	0	0
RBM18	RBM18	92400	ENSG00000119446	1	0.245161	0.619287	0		0	0	0	0	0	0	0
CEP70	BITE	80321	ENSG00000114107	1	0.245161	0.619257	0		0	0	0	3	3	0	0
ZNF382	ZNF382	84911	ENSG00000161298	1	0.245161	0.6192	0		0	0	0	1	0	0	0
DENND6A;FAM116A	FLJ34969	201627	ENSG00000174839	1	0.245161	0.619123	0		0	0	0	0	0	0	0
ZNF169	ZNF169	169841	ENSG00000175787	1	0.245161	0.619	0		0	0	0	0	0	0	0
WASF1	WASF1	8936	ENSG00000112290	1	0.245161	0.618843	0		0	0	0	3	1	0	0
ATF7IP2	ATF7IP2	80063	ENSG00000166669	1	0.245161	0.618728	0		0	0	0	0	0	0	0
ZNF528	ZNF528	84436	ENSG00000167555	1	0.245161	0.618499	0		0	0	0	1	0	0	0
ZNF775	MGC33584	285971	ENSG00000196456	1	0.245161	0.61828	0		0	0	0	1	0	0	0
ZSCAN5A;ZNF495;ZSCAN5	ZNF495	79149	ENSG00000131848	1	0.245161	0.618277	0		0	0	0	0	0	0	0
C1orf52	GM117	148423	ENSG00000162642	1	0.245161	0.61811	0		0	0	0	0	0	0	0
MSH2;COCA1	MSH2	4436	ENSG00000095002	1	0.245161	0.617993	0		0	0	0	0	0	0	0
ZNF669	FLJ12606	79862	ENSG00000188295	1	0.245161	0.617983	0		0	0	0	2	0	0	0
IKZF4;ZNFN1A4	ZNFN1A4	64375	ENSG00000123411	1	0.245161	0.617963	0		0	0	0	1	0	0	0
FAM221A;C7orf46	MGC72075	340277	ENSG00000188732	1	0.245161	0.617775	0		0	0	0	0	0	0	0
MZT1;C13orf37	RP11-11C5.2	440145	ENSG00000204899	1	0.245161	0.617477	0		0	0	0	1	0	0	0
HSPBAP1	HSPBAP1	79663	ENSG00000169087	1	0.245161	0.61747	0		0	0	0	1	1	0	0
HYAL3	HYAL3	8372	ENSG00000186792	1	0.25	0.617428	0	0	0	0	1	0	0	0	0
PCYOX1L	MGC3265	78991	ENSG00000145882	1	0.25	0.617367	0		0	0	0	0	0	0	0
RPAP2;C1orf82	FLJ13150	79871	ENSG00000122484	1	0.25	0.61699	0		0	0	0	0	0	0	0
RUFY2	RUFY2	55680	ENSG00000204130	1	0.25	0.616917	0		0	0	0	0	0	0	0
SPATA6L;C9orf68	C9ORF68	55064	ENSG00000106686	1	0.25	0.61682	0		0	0	0	5	1	0	0
ZNF44;ZNF58;ZNF55	ZNF44	51710	ENSG00000197857	1	0.25	0.616757	0		0	0	0	1	0	0	0
LYST;CHS1	CHS1	1130	ENSG00000143669	1	0.25	0.61665	0		0	0	0	1	0	0	0
LATS1	LATS1	9113	ENSG00000131023	1	0.25	0.616583	0		0	0	1	1	1	0	0
PVRL3	PVRL3	25945	ENSG00000177707	1	0.25	0.616503	0		0	0	0	0	0	0	0
NRDE2;C14orf102	C14ORF102	55051	ENSG00000119720	1	0.25	0.616453	0		0	0	0	0	0	0	0
TMEM201	RP13-15M17.2	199953	ENSG00000188807	1	0.25	0.616403	0		0	0	0	0	0	0	0
LIN9	LIN9	286826	ENSG00000183814	1	0.25	0.61637	0		0	0	0	0	0	0	0
CCT6B	CCT6B	10693	ENSG00000132141	1	0.25	0.616367	0		0	0	0	2	1	0	0
MAPK8;PRKM8	MAPK8	5599	ENSG00000107643	1	0.25	0.616317	0		0	0	1	5	1	0	0
LZTS1	LZTS1	11178	ENSG00000061337	1	0.25	0.616253	0		0	0	1	1	1	0	0
GTF2IRD2	GTF2IRD2	84163	ENSG00000196275	1	0.25	0.615761	0		0	0	0	1	1	0	0
ZC4H2;KIAA1166;WWS	HCA127	55906	ENSG00000126970	1	0.25	0.615627	0		0	0	0	0	0	0	0
HIC2	HIC2	23119	ENSG00000169635	1	0.25	0.615603	0		0	0	0	1	0	0	0
COQ7	COQ7	10229	ENSG00000167186	1	0.25	0.615579	0		0	0	1	1	1	0	0
ZNF621	ZNF621	285268	ENSG00000172888	1	0.25	0.61549	0		0	0	0	1	0	0	0
C1orf101	MGC33370	257044	ENSG00000179397	1	0.25	0.615197	0		0	0	0	1	1	0	0
DCST2	FLJ32934	127579	ENSG00000163354	1	0.25	0.615107	0		0	0	0	1	0	0	0
MTBP	MTBP	27085	ENSG00000172167	1	0.25	0.615067	0		0	0	0	0	0	0	0
MTPAP;PAPD1	PAPD1	55149	ENSG00000107951	1	0.25	0.615043	0		0	0	0	2	0	0	0
ZNF668	FLJ13479	79759	ENSG00000167394	1	0.25	0.615037	0		0	0	0	0	0	0	0
MAP3K19;YSK4	FLJ23074	80122	ENSG00000176601	1	0.25	0.614833	0		0	0	0	4	3	0	0
ZNF576	ZNF576	79177	ENSG00000124444	1	0.25	0.61478	0		0	0	0	0	0	0	0
SETD9;C5orf35	MGC33648	133383	ENSG00000155542	1	0.25	0.614637	0		0	0	0	0	0	0	0
RFWD3	RFWD3	55159	ENSG00000168411	1	0.254777	0.6145	0	0	0	0	1	0	0	0	0
MAN1A2	MAN1A2	10905	ENSG00000198162	1	0.254777	0.614483	0		0	0	1	2	1	0	0
BRSK1	KIAA1811	84446	ENSG00000160469	1	0.254777	0.614383	0		0	0	0	1	0	0	0
ZNF354A;TCF17	ZNF354A	6940	ENSG00000169131	1	0.254777	0.614367	0		0	0	0	1	0	0	0
NOL9	NOL9	79707	ENSG00000162408	1	0.254777	0.614267	0		0	0	0	0	0	0	0
PALB2	FLJ21816	79728	ENSG00000083093	1	0.254777	0.614213	0		0	0	0	0	0	0	0
ATR	ATR	545	ENSG00000175054	1	0.254777	0.614113	0		0	1	1	2	1	0	0
SUFU	SUFU	51684	ENSG00000107882	1	0.253165	0.613973	0	1	1	0	0	1	0	0	0
MBLAC2	LOC153364	153364	ENSG00000176055	1	0.253165	0.613939	0		0	0	0	1	0	0	0
DNAJC18	MGC29463	202052	ENSG00000170464	1	0.253165	0.613873	0		0	0	0	0	0	0	0
CFAP221	LOC200373	200373	ENSG00000163075	1	0.253165	0.613853	0		0	0	0	2	2	0	0
FAM63B	KIAA1164	54629	ENSG00000128923	1	0.253165	0.613733	0		0	0	0	1	0	0	0
TMEM237;ALS2CR4	ALS2CR4	65062	ENSG00000155755	1	0.251572	0.613598	1	1	1	0	0	1	0	0	1
SNIP1	SNIP1	79753	ENSG00000163877	1	0.251572	0.613333	0		0	0	0	1	0	0	0
MTX3	LOC345778	345778	ENSG00000177034	1	0.251572	0.61325	0		0	0	0	1	0	0	0
ATL1;SPG3;SPG3A	SPG3A	51062	ENSG00000198513	1	0.251572	0.613137	0		0	0	0	0	0	0	0
GDPD1	FLJ37451	284161	ENSG00000153982	1	0.251572	0.612943	0		0	0	0	2	0	0	0
IFT57;ESRRBL1	ESRRBL1	55081	ENSG00000114446	1	0.25	0.612885	0	1	1	0	0	24	4	0	1
ANKDD1A	LOC348094	348094	ENSG00000166839	1	0.25	0.612807	0		0	0	0	1	1	0	0
POFUT2;C21orf80	POFUT2	23275	ENSG00000186866	1	0.254658	0.612681	0	0	0	0	1	0	0	0	0
CAMSAP2;CAMSAP1L1	KIAA1078	23271	ENSG00000118200	1	0.254658	0.612553	0		0	0	0	2	0	0	0
TRUB1	TRUB1	142940	ENSG00000165832	1	0.259259	0.612501	0	0	0	0	1	0	0	0	0
TRO	TRO	7216	ENSG00000067445	1	0.259259	0.612413	0		0	0	0	0	0	0	0
MEX3C;RKHD2	RKHD2	51320	ENSG00000176624	1	0.259259	0.612377	0		0	0	0	0	0	0	0
PCDHB14	PCDHB14	56122	ENSG00000120327	1	0.259259	0.612357	0		0	0	1	1	1	0	0
CENPO	MGC11266	79172	ENSG00000138092	1	0.259259	0.61228	0		0	0	0	1	0	0	0
MRPL42	MRPL42	28977	ENSG00000198015	1	0.259259	0.612157	0		0	0	0	1	0	0	0
ZNF335	ZNF335	63925	ENSG00000198026	1	0.259259	0.612123	0		0	0	0	0	0	0	0
CENPQ;C6orf139	C6ORF139	55166	ENSG00000031691	1	0.259259	0.612017	0		0	0	0	0	0	0	0
DCUN1D1	DCUN1D1	54165	ENSG00000043093	1	0.259259	0.611667	0		0	0	0	0	0	0	0
ZNF232	ZNF232	7775	ENSG00000167840	1	0.259259	0.611627	0		0	0	0	1	1	0	0
HEATR6	ABC1	63897	ENSG00000068097	1	0.259259	0.611543	0		0	0	0	0	0	0	0
FRS2	FRS2	10818	ENSG00000166225	1	0.259259	0.61132	0		0	0	0	0	0	0	0
BTBD9	BTBD9	114781	ENSG00000183826	1	0.259259	0.611163	0		0	0	0	1	0	0	0
SPOPL	LOC339745	339745	ENSG00000144228	1	0.259259	0.611123	0		0	0	0	1	0	0	0
ZKSCAN2;ZNF694	LOC342357	342357	ENSG00000155592	1	0.259259	0.611103	0		0	0	0	1	0	0	0
ABHD13;C13orf6	C13ORF6	84945	ENSG00000139826	1	0.259259	0.611103	0		0	0	0	1	1	0	0
ZNF142	ZNF142	7701	ENSG00000115568	1	0.259259	0.611063	0		0	0	0	0	0	0	0
TMEM99	MGC21518	147184	ENSG00000167920	1	0.259259	0.611017	0		0	0	0	0	0	0	0
GLIPR1L2	MGC39497	144321	ENSG00000180481	1	0.259259	0.61076	0		0	0	0	0	0	0	0
NAPEPLD	NAPE-PLD	222236	ENSG00000161048	1	0.259259	0.610698	0		0	0	0	2	0	0	0
ZNF398	ZNF398	57541	ENSG00000197024	1	0.259259	0.610573	0		0	0	0	1	0	0	0
TRIM24;TIF1	TIF1	8805	ENSG00000122779	1	0.259259	0.610483	0		0	0	0	0	0	0	0
C19orf71	C19orf71	100128569	ENSG00000183397	1	0.259259	0.610453	0		0	0	0	0	0	0	0
ZNF271P;ZNF271	ZNF271	10778	ENSG00000257267	1	0.259259	0.610367	0		0	0	0			0	0
KIFAP3	KIFAP3	22920	ENSG00000075945	1	0.259259	0.610313	0		0	1	0	11	1	0	0
ARL9	ARL9	132946	ENSG00000196503	1	0.259259	0.610137	0		0	0	0	0	0	0	0
MC1R	MC1R	4157	ENSG00000258839	1	0.259259	0.610061	0		0	0	0	1	1	0	0
C5orf34	FLJ32363	375444	ENSG00000172244	1	0.259259	0.609977	0		0	0	0	1	1	0	0
MLF1	MLF1	4291	ENSG00000178053	1	0.257669	0.609789	0	1	1	0	0	7	5	0	0
POLR3A	POLR3A	11128	ENSG00000148606	1	0.262195	0.60968	0	0	0	0	1	0	0	0	0
PLEKHA8	FAPP2	84725	ENSG00000106086	1	0.262195	0.609447	0		0	0	0	0	0	0	0
SLC45A4	KIAA1126	57210	ENSG00000022567	1	0.262195	0.60932	0		0	0	0	0	0	0	0
FAM76A	MGC34648	199870	ENSG00000009780	1	0.262195	0.60921	0		0	0	0	1	0	0	0
C3orf33	FLJ31139	285315	ENSG00000174928	1	0.262195	0.609203	0		0	0	0	1	0	0	0
SFT2D3	MGC5391	84826	ENSG00000136709	1	0.262195	0.609197	0		0	0	0	0	0	0	0
TBCEL;LRRC35	MGC10233	219899	ENSG00000154114	1	0.262195	0.609147	0		0	0	0	2	1	0	0
TNRC6C	KIAA1582	57690	ENSG00000078687	1	0.262195	0.609017	0		0	0	0	3	1	0	0
TSSK4;C14orf20;STK22E	C14ORF20	283629	ENSG00000139908	1	0.262195	0.608897	0		0	0	0	0	0	0	0
C1orf87	MGC34837	127795	ENSG00000162598	1	0.262195	0.608825	0		0	0	0	5	5	0	0
TRMT13;CCDC76	FLJ10287	54482	ENSG00000122435	1	0.262195	0.60856	0		0	0	0	2	0	0	0
KRBOX4;ZNF673	FLJ20344	55634	ENSG00000147121	1	0.262195	0.608457	0		0	0	0	0	0	0	0
MAP2K5;PRKMK5	MAP2K5	5607	ENSG00000137764	1	0.266667	0.608445	0	0	0	0	1	0	0	0	0
MOSPD1	MOSPD1	56180	ENSG00000101928	1	0.266667	0.60836	0		0	0	0	1	1	0	0
ZNF764	MGC13138	92595	ENSG00000169951	1	0.266667	0.60819	0		0	0	0	1	0	0	0
ZNF213	ZNF213	7760	ENSG00000085644	1	0.266667	0.608003	0		0	0	0	0	0	0	0
AKAP11	AKAP11	11215	ENSG00000023516	1	0.266667	0.60785	0		0	0	0	1	1	0	0
RAD52	RAD52	5893	ENSG00000002016	1	0.266667	0.607843	0		0	0	0	0	0	0	0
DHFRL1;DHFRP4	DHFRL1	200895	ENSG00000178700	1	0.266667	0.607827	0		0	0	1	3	1	0	0
GAPDHS;GAPDS	GAPDS	26330	ENSG00000105679	1	0.266667	0.607627	0		0	0	0	4	0	0	0
PLEKHA5	PEPP2	54477	ENSG00000052126	1	0.266667	0.607487	0		0	0	0	0	0	0	0
RHBDL1;RHBDL	RHBDL1	9028	ENSG00000103269	1	0.266667	0.60746	0		0	0	0	0	0	0	0
PNMA3	PNMA3	29944	ENSG00000183837	1	0.266667	0.607277	0		0	0	0	0	0	0	0
C9orf172	LOC389813	389813	ENSG00000232434	1	0.266667	0.60722	0		0	0	0	0	0	0	0
TERF2;TRBF2	TERF2	7014	ENSG00000132604	1	0.266667	0.607167	0		0	0	0	0	0	0	0
RPS6KC1	RPS6KC1	26750	ENSG00000136643	1	0.266667	0.607157	0		0	0	0	1	0	0	0
SPAG5	SPAG5	10615	ENSG00000076382	1	0.266667	0.60715	0		0	0	0	1	0	0	0
FAM13C;FAM13C1	FAM13C1	220965	ENSG00000148541	1	0.266667	0.60712	0		0	0	0	1	0	0	0
ZNF197;ZNF166	ZNF197	10168	ENSG00000186448	1	0.266667	0.607017	0		0	0	0	0	0	0	0
C19orf68	LOC374920	374920	ENSG00000185453	1	0.266667	0.606867	0		0	0	0	0	0	0	0
CENPW;C6orf173	C6orf173	387103	ENSG00000203760	1	0.266667	0.60677	0		0	0	0	1	1	0	0
RSBN1	FLJ11220	54665	ENSG00000081019	1	0.266667	0.60676	0		0	0	0	0	0	0	0
TMEM39B	FLJ10315	55116	ENSG00000121775	1	0.266667	0.60633	0		0	0	0	0	0	0	0
NDUFAF5;C20orf7	C20ORF7	79133	ENSG00000101247	1	0.266667	0.606273	0		0	0	0	0	0	0	0
GCFC2;TCF9;C2orf3	C2ORF3	6936	ENSG00000005436	1	0.266667	0.606253	0		0	0	0	1	0	0	0
SCLT1	FLJ30655	132320	ENSG00000151466	1	0.26506	0.606224	0	1	1	0	0	2	2	0	0
PCDHB5	PCDHB5	26167	ENSG00000113209	1	0.26506	0.60602	0		0	0	1	1	1	0	0
LIN54	DKFZP686L1814	132660	ENSG00000189308	1	0.26506	0.60595	0		0	1	0	0	0	0	0
MON2	KIAA1040	23041	ENSG00000061987	1	0.26506	0.605807	0		0	0	0	1	0	0	0
GDAP1;CMT4A	GDAP1	54332	ENSG00000104381	1	0.26506	0.605693	0		0	0	0	3	1	0	0
PENK	PENK	5179	ENSG00000181195	1	0.26506	0.605493	0		0	0	0	0	0	0	0
ZNF470	FLJ26175	388566	ENSG00000197016	1	0.26506	0.605463	0		0	0	0	0	0	0	0
ZFAND4;ANUBL1	ANUBL1	93550	ENSG00000172671	1	0.26506	0.60532	0		0	0	0	1	0	0	0
WDR54	FLJ12953	84058	ENSG00000005448	1	0.26506	0.605173	0		0	0	0	7	3	0	0
CLEC16A;KIAA0350	KIAA0350	23274	ENSG00000038532	1	0.26506	0.60505	0		0	0	0	1	0	0	0
AGBL2	FLJ23598	79841	ENSG00000165923	1	0.26506	0.604977	0		0	0	0	4	3	0	0
FLVCR1;AXPC1	FLVCR	28982	ENSG00000162769	1	0.26506	0.604957	0		0	0	0	1	0	0	0
SLC25A14	SLC25A14	9016	ENSG00000102078	1	0.26506	0.60492	0		0	0	0	2	0	0	0
SYNJ2	SYNJ2	8871	ENSG00000078269	0	0.269461	0.604779	0	0	0	0	1	0	0	0	0
MIER3	FLJ35954	166968	ENSG00000155545	0	0.269461	0.604357	0		0	0	0	0	0	0	0
STIM2	STIM2	57620	ENSG00000109689	0	0.269461	0.604277	0		0	0	0	0	0	0	0
FANCL;PHF9	FANCL	55120	ENSG00000115392	0	0.273809	0.603828	0	0	0	0	1	0	0	0	0
SFMBT2	SFMBT2	57713	ENSG00000198879	0	0.273809	0.603813	0		0	0	0	1	0	0	0
THOC3	THOC3	84321	ENSG00000051596	0	0.273809	0.603813	0		0	0	0	0	0	0	0
XPO4	XPO4	64328	ENSG00000132953	0	0.278106	0.603766	0	0	0	0	1	0	0	0	0
ATM;ATA;ATDC;ATC;ATD	ATM	472	ENSG00000149311	0	0.282353	0.603687	0	0	0	0	1	0	0	0	0
PTPDC1	PTPDC1	138639	ENSG00000158079	0	0.280702	0.60359	0	1	1	0	1	1	0	0	0
LYSMD1	SB145	388695	ENSG00000163155	0	0.280702	0.603453	0		0	0	0	0	0	0	0
MIS18A;C21orf46;C21orf45	C21ORF45	54069	ENSG00000159055	0	0.280702	0.603427	0		0	0	0	0	0	0	0
CTXN1	CTXN1	404217	ENSG00000178531	0	0.280702	0.603407	0		0	0	0	3	2	0	0
PFN4	PFN4	375189	ENSG00000176732	0	0.280702	0.60331	0		0	0	0	0	0	0	0
HCFC2	HCFC2	29915	ENSG00000111727	0	0.280702	0.603277	0		0	0	0	4	1	0	0
ZNF85	ZNF85	7639	ENSG00000105750	0	0.280702	0.603257	0		0	0	0	1	0	0	0
VRK1	VRK1	7443	ENSG00000100749	0	0.280702	0.603123	0		0	0	1	1	0	0	0
TRMT10A;RG9MTD2	RG9MTD2	93587	ENSG00000145331	0	0.280702	0.60289	0		0	0	0	1	0	0	0
BSCL2;GNG3LG;SPG17	BSCL2	26580	ENSG00000168000	0	0.280702	0.602583	0		0	0	0	2	1	0	0
CRIP3	TLP	401262	ENSG00000146215	0	0.280702	0.602497	0		0	0	0	1	0	0	0
FAM216B;C13orf30	FLJ40919	144809	ENSG00000179813	0	0.280702	0.60244	0		0	0	0	6	5	0	0
NBEA	NBEA	26960	ENSG00000172915	0	0.280702	0.602367	0		0	0	0	3	1	0	0
ZKSCAN7;ZNF64;ZNF448;ZNF167	ZNF167	55888	ENSG00000196345	0	0.280702	0.602263	0		0	0	0	2	0	0	0
PASK	PASK	23178	ENSG00000115687	0	0.280702	0.602163	0		0	0	1	3	1	0	0
NUFIP1	NUFIP1	26747	ENSG00000083635	0	0.280702	0.602043	0		0	0	0	0	0	0	0
ING3	ING3	54556	ENSG00000071243	0	0.280702	0.60144	0		0	0	0	1	1	0	0
THEM4	CTMP	117145	ENSG00000159445	0	0.280702	0.601373	0		0	0	0	1	0	0	0
SARM1	SARM1	23098	ENSG00000004139	0	0.280702	0.601357	0		0	0	0	2	0	0	0
SNX16	SNX16	64089	ENSG00000104497	0	0.280702	0.601347	0		0	0	0	0	0	0	0
FAM73A	FLJ35093	374986	ENSG00000180488	0	0.280702	0.60125	0		0	0	0	1	0	0	0
PURA	PURA	5813	ENSG00000185129	0	0.280702	0.601227	0		0	0	0	1	0	0	1
CRAMP1L	CRAMP1L	57585	ENSG00000007545	0	0.280702	0.60089	0		0	0	0	0	0	0	0
NIPA1;SPG6	SPG6	123606	ENSG00000170113	0	0.280702	0.60081	0		0	0	0	0	0	0	0
TRIM17;RNF16	TRIM17	51127	ENSG00000162931	0	0.280702	0.600767	0		0	0	0	2	0	0	0
KCTD18	KCTD18	130535	ENSG00000155729	0	0.280702	0.60075	0		0	0	0	0	0	0	0
DISP1	DISP1	84976	ENSG00000154309	0	0.280702	0.600747	0		0	0	0	0	0	0	0
CLDN11;OTM	CLDN11	5010	ENSG00000013297	0	0.284884	0.600595	0	0	0	0	1	0	0	0	0
TRIM68;RNF137	TRIM68	55128	ENSG00000167333	0	0.284884	0.600497	0		0	0	0	2	0	0	0
FAM153A	NY-REN-7	285596	ENSG00000170074	0	0.284884	0.600417	0		0	0	0	0	0	0	0
ZNF500	ZNF500	26048	ENSG00000103199	0	0.284884	0.600293	0		0	0	0	0	0	0	0
SEC22C;SEC22L3	SEC22L3	9117	ENSG00000093183	0	0.284884	0.600277	0		0	0	0	1	1	0	0
CEP57	KIAA0092	9702	ENSG00000166037	0	0.284884	0.600217	0		0	0	0	3	3	0	0
RFX2	RFX2	5990	ENSG00000087903	0	0.284884	0.600161	0		0	0	0	10	3	0	0
ZNF586	ZNF586	54807	ENSG00000083828	0	0.284884	0.600087	0		0	0	0	2	1	0	0
TMA16;C4orf43	FLJ11184	55319	ENSG00000198498	0	0.284884	0.600083	0		0	0	0	1	0	0	0
ZNF554	ZNF554	115196	ENSG00000172006	0	0.284884	0.599773	0		0	0	0	1	0	0	0
ZNF558	ZNF558	148156	ENSG00000167785	0	0.284884	0.599567	0		0	0	0	2	0	0	0
FAM13B;C5orf5;FAM13B1	C5ORF5	51306	ENSG00000031003	0	0.284884	0.59956	0		0	0	0	1	1	0	0
FAM92B	FLJ44299	339145	ENSG00000153789	0	0.284884	0.59954	0		0	0	0	2	1	0	0
COMMD2	COMMD2	51122	ENSG00000114744	0	0.284884	0.599399	0		0	0	0	1	0	0	0
COLQ	COLQ	8292	ENSG00000206561	0	0.284884	0.59926	0		0	0	0	5	0	0	0
TAF5;TAF2D	TAF5	6877	ENSG00000148835	0	0.284884	0.59892	0		0	0	0	1	0	0	0
PSRC1	DDA3	84722	ENSG00000134222	0	0.284884	0.598357	0		0	0	0	0	0	0	0
TRIM33	TRIM33	51592	ENSG00000197323	0	0.284884	0.598253	0		0	0	1	2	1	0	0
KIAA1919	KIAA1919	91749	ENSG00000173214	0	0.284884	0.598203	0		0	0	0	1	0	0	0
GPATCH11;CCDC75	FLJ38348	253635	ENSG00000152133	0	0.284884	0.59813	0		0	0	0	1	0	0	0
PIGC	PIGC	5279	ENSG00000135845	0	0.284884	0.59807	0		0	0	1	1	0	0	0
PPP1R36;C14orf50	C14ORF50	145376	ENSG00000165807	0	0.284884	0.598058	0		0	0	0	3	1	0	0
TFB1M	TFB1M	51106	ENSG00000029639	0	0.289017	0.597768	0	0	0	0	1	0	0	0	0
FAM76B	MGC33371	143684	ENSG00000077458	0	0.289017	0.597753	0		0	0	0	2	1	0	0
TMBIM4	CGI-119	51643	ENSG00000155957	0	0.289017	0.597713	0		0	0	0	1	0	0	0
GOPC	GOPC	57120	ENSG00000047932	0	0.293103	0.597528	0	0	0	0	1	0	0	0	0
KIAA1467	KIAA1467	57613	ENSG00000084444	0	0.293103	0.59727	0		0	0	0	1	1	0	0
PARS2	DKFZP727A071	25973	ENSG00000162396	0	0.293103	0.597227	0		0	0	0	3	0	0	0
C1QTNF4	C1QTNF4	114900	ENSG00000172247	0	0.293103	0.597217	0		0	0	0	0	0	0	0
GPSM1	GPSM1	26086	ENSG00000160360	0	0.293103	0.597093	0		0	0	1	1	0	0	0
ATAT1;C6orf134	C6ORF134	79969	ENSG00000137343	0	0.293103	0.596847	0		0	0	0	3	0	0	0
BTN2A2	BTN2A2	10385	ENSG00000124508	0	0.293103	0.596767	0		0	0	0	0	0	0	0
GTDC1	GTDC1	79712	ENSG00000121964	0	0.293103	0.59667	0		0	0	0	0	0	0	0
MTF2	M96	22823	ENSG00000143033	0	0.293103	0.59656	0		0	0	0	1	0	0	0
SLAIN1;C13orf32	FLJ30046	122060	ENSG00000139737	0	0.293103	0.59652	0		0	0	0	1	1	0	0
LRRN1	LRRN1	57633	ENSG00000175928	0	0.293103	0.596497	0		0	0	0	1	1	0	0
MAD1L1	MAD1L1	8379	ENSG00000002822	0	0.293103	0.596473	0		0	0	0	1	1	0	0
GMEB2	GMEB2	26205	ENSG00000101216	0	0.293103	0.59647	0		0	0	0	0	0	0	0
KIF2A;KIF2	KIF2	3796	ENSG00000068796	0	0.293103	0.596323	0		0	1	0	4	1	0	0
EVC	EVC	2121	ENSG00000072840	0	0.293103	0.59631	0		1	0	0	0	0	0	0
LETM2	LETM2	137994	ENSG00000165046	0	0.293103	0.596217	0		0	0	0	0	0	0	0
PIK3C3	PIK3C3	5289	ENSG00000078142	0	0.293103	0.59619	0		0	0	1	2	1	0	0
MEX3D;RKHD1	RKHD1	399664	ENSG00000181588	0	0.293103	0.596183	0		0	0	0	0	0	0	0
WHSC1	WHSC1	7468	ENSG00000109685	0	0.293103	0.595967	0		0	0	1	1	0	0	0
SYCP2	SYCP2	10388	ENSG00000196074	0	0.293103	0.595963	0		0	0	0	0	0	0	0
DDX31	DDX31	64794	ENSG00000125485	0	0.297143	0.595893	0	0	0	0	1	0	0	0	0
FSD1L;CSDUFD1;CCDC10;FSD1NL;FSD1CL	FSD1L	83856	ENSG00000106701	0	0.297143	0.59582	0		0	0	0	4	2	0	0
ZNF48;ZNF553	ZNF553	197407	ENSG00000180035	0	0.297143	0.595809	0		0	0	0	0	0	0	0
NSUN7	FLJ14001	79730	ENSG00000179299	0	0.297143	0.595693	0		0	0	0	3	3	0	0
CLDND2	MGC33839	125875	ENSG00000160318	0	0.297143	0.595687	0		0	0	0	0	0	0	0
MECP2;RTT;MRX16;MRX79	MECP2	4204	ENSG00000169057	0	0.297143	0.595647	0		0	0	1	1	1	0	0
ING5	ING5	84289	ENSG00000168395	0	0.297143	0.59559	0		0	0	0	0	0	0	0
PARP16;C15orf30	FLJ20509	54956	ENSG00000138617	0	0.297143	0.59556	0		0	0	0	0	0	0	0
PINX1	PINX1	54984	ENSG00000254093	0	0.297143	0.595527	0		0	0	0	0	0	0	0
PSIP1;PSIP2	PSIP1	11168	ENSG00000164985	0	0.297143	0.595463	0		0	0	0	2	0	0	0
KIAA1328	KIAA1328	57536	ENSG00000150477	0	0.297143	0.595447	0		0	0	0	0	0	0	0
DDX20	DDX20	11218	ENSG00000064703	0	0.297143	0.595187	0		0	0	1	1	0	0	0
FAM195B	LOC348262	348262	ENSG00000225663	0	0.297143	0.59506	0		0	0	0	0	0	0	0
DNAJC21	DNAJA5	134218	ENSG00000168724	0	0.297143	0.595003	0		0	0	0	2	0	0	0
ZNF70	ZNF70	7621	ENSG00000187792	0	0.297143	0.594943	0		0	0	0	1	0	0	0
MLH3	MLH3	27030	ENSG00000119684	0	0.297143	0.594883	0		0	0	0	0	0	0	0
ARHGAP33;SNX26	SNX26	115703	ENSG00000004777	0	0.297143	0.594707	0		0	0	0	1	0	0	0
SESN3	SESN3	143686	ENSG00000149212	0	0.297143	0.594687	0		0	0	0	1	0	0	0
THAP8	THAP8	199745	ENSG00000161277	0	0.297143	0.594647	0		0	0	0	0	0	0	0
REPS1	REPS1	85021	ENSG00000135597	0	0.297143	0.594523	0		0	0	0	0	0	0	0
FBXL2	FBXL2	25827	ENSG00000153558	0	0.297143	0.594283	0		0	0	0	4	1	0	0
KLHL20	AB026190	27252	ENSG00000076321	0	0.297143	0.59409	0		0	0	0	1	1	0	0
CGRRF1	CGRRF1	10668	ENSG00000100532	0	0.297143	0.593943	0		0	0	0	0	0	0	0
PPIL3	PPIL3	53938	ENSG00000240344	0	0.297143	0.593887	0		0	0	0	0	0	0	0
TMEM242;C6orf35	LOC729515	729515	ENSG00000215712	0	0.297143	0.593803	0		0	0	0	1	0	0	0
CEP104;KIAA0562	KIAA0562	9731	ENSG00000116198	0	0.295455	0.593556	0	1	1	0	0	8	1	0	0
PHIP;WDR11	PHIP	55023	ENSG00000146247	0	0.295455	0.593423	0		0	0	0	0	0	0	0
PGBD4	PGBD4	161779	ENSG00000182405	0	0.295455	0.593413	0		0	0	0	1	1	0	0
NUDT10	NUDT10	170685	ENSG00000122824	0	0.295455	0.593407	0		0	0	1	1	0	0	0
PEX12	PEX12	5193	ENSG00000108733	0	0.295455	0.593387	0		0	0	0	1	0	0	0
PCDHGA6	PCDHGA6	56109	ENSG00000253731	0	0.299435	0.59319	0	0	0	0	1	0	0	0	0
SEH1L	SEH1L	81929	ENSG00000085415	0	0.299435	0.593077	0		0	0	0	2	0	0	0
ZNF646	ZNF646	9726	ENSG00000167395	0	0.299435	0.592973	0		0	0	0	0	0	0	0
ORC3;ORC3L	ORC3L	23595	ENSG00000135336	0	0.299435	0.592737	0		0	0	0	1	0	0	0
CHCHD5;C2orf9	CHCHD5	84269	ENSG00000125611	0	0.299435	0.59254	0		0	0	0	0	0	0	0
ANKRD53	FLJ12056	79998	ENSG00000144031	0	0.299435	0.592437	0		0	0	0	0	0	0	0
ARRDC1-AS1;C9orf37	C9ORF37	85026	ENSG00000203993	0	0.299435	0.59227	0		0	0	0	0	0	0	0
MTMR6	MTMR6	9107	ENSG00000139505	0	0.299435	0.592123	0		0	0	1	2	0	0	0
ZNF165	ZNF165	7718	ENSG00000197279	0	0.299435	0.59206	0		0	0	0	0	0	0	0
C11orf84	LOC144097	144097	ENSG00000168005	0	0.299435	0.59191	0		0	0	0	0	0	0	0
STK36	STK36	27148	ENSG00000163482	0	0.297753	0.591629	0	1	1	0	1	1	0	0	0
C11orf49	MGC4707	79096	ENSG00000149179	0	0.297753	0.591617	0		0	0	0	1	1	0	0
TMCC1	TMCC1	23023	ENSG00000172765	0	0.297753	0.5916	0		0	0	0	1	0	0	0
DNAH9;DNAH17L	DNAH9	1770	ENSG00000007174	0	0.297753	0.59131	0		0	0	0	15	5	0	0
C16orf87	LOC388272	388272	ENSG00000155330	0	0.297753	0.591193	0		0	0	0	0	0	0	0
KHDRBS3	KHDRBS3	10656	ENSG00000131773	0	0.297753	0.59119	0		0	0	0	1	1	0	0
AGPAT4	AGPAT4	56895	ENSG00000026652	0	0.297753	0.59116	0		0	0	1	2	1	0	0
ZNF267	ZNF267	10308	ENSG00000185947	0	0.297753	0.591123	0		0	0	0	0	0	0	0
ASB16-AS1;C17orf65	DKFZP762C2414	339201	ENSG00000267080	0	0.297753	0.591067	0		0	0	0			0	0
HSF2	HSF2	3298	ENSG00000025156	0	0.297753	0.59097	0		0	0	0	1	0	0	0
DONSON;C21orf60	DONSON	29980	ENSG00000159147	0	0.297753	0.590683	0		0	0	0	0	0	0	0
TTC39C;C18orf17	C18ORF17	125488	ENSG00000168234	0	0.297753	0.590597	0		0	0	0	0	0	0	0
CXorf23	CXORF23	256643	ENSG00000173681	0	0.297753	0.590591	0		0	0	0	0	0	0	0
GPAT2	LOC150763	150763	ENSG00000186281	0	0.297753	0.590513	0		0	0	0	3	0	0	0
DFFB	DFFB	1677	ENSG00000169598	0	0.297753	0.59051	0		0	0	0	1	1	0	0
LACC1;C13orf31	FLJ38725	144811	ENSG00000179630	0	0.297753	0.590443	0		0	0	0	0	0	0	0
SETMAR	SETMAR	6419	ENSG00000170364	0	0.301676	0.590359	0	0	0	0	1	0	0	0	0
TOPORS;RP31	TOPORS	10210	ENSG00000197579	0	0.301676	0.59025	0		1	0	1	0	0	0	0
NYAP1;C7orf51;KIAA1486L	FLJ37538	222950	ENSG00000166924	0	0.301676	0.590243	0		0	0	0	0	0	0	0
SCG5;SGNE1	SGNE1	6447	ENSG00000166922	0	0.301676	0.59015	0		0	0	0	3	0	0	0
DLG4	DLG4	1742	ENSG00000132535	0	0.301676	0.590143	0		0	0	1	2	0	0	0
RHBDD1	DKFZP547E052	84236	ENSG00000144468	0	0.301676	0.590093	0		0	0	0	0	0	0	0
TRNAU1AP;TRSPAP1	SECP43	54952	ENSG00000180098	0	0.301676	0.58994	0		0	0	0	1	0	0	1
GTF2H1	GTF2H1	2965	ENSG00000110768	0	0.301676	0.589917	0		0	0	0	0	0	0	0
C1QTNF6	C1QTNF6	114904	ENSG00000133466	0	0.301676	0.58991	0		0	0	0	0	0	0	0
RMDN2;FAM82A;FAM82A1	FLJ32954	151393	ENSG00000115841	0	0.301676	0.58969	0		0	0	0	2	1	0	0
ATP7B;WND	ATP7B	540	ENSG00000123191	0	0.301676	0.589667	0		0	0	1	1	1	0	0
WBSCR27	WBSCR27	155368	ENSG00000165171	0	0.301676	0.589615	0		0	0	0	0	0	0	0
PARP8	FLJ21308	79668	ENSG00000151883	0	0.301676	0.589507	0		0	0	0	1	1	0	0
PRPH;NEF4	PRPH	5630	ENSG00000135406	0	0.305556	0.589168	0	0	0	0	1	0	0	0	0
AFAP1	AFAP	60312	ENSG00000196526	0	0.305556	0.589107	0		0	0	0	0	0	0	0
C1orf35	C1ORF35	79169	ENSG00000143793	0	0.305556	0.588963	0		0	0	0	0	0	0	0
TSPYL5	TSPYL5	85453	ENSG00000180543	0	0.305556	0.58883	0		0	0	0	2	1	0	0
ANGEL1;KIAA0759	KIAA0759	23357	ENSG00000013523	0	0.305556	0.588773	0		0	0	0	0	0	0	0
ZNF81;MRX45	ZNF81	347344	ENSG00000197779	0	0.305556	0.58877	0		0	0	0	0	0	0	0
NINL	KIAA0980	22981	ENSG00000101004	0	0.303867	0.588735	0	1	1	0	0	2	2	0	0
FAM114A2;C5orf3	C5ORF3	10827	ENSG00000055147	0	0.303867	0.58861	0		0	0	0	3	0	0	0
PRR3	PRR3	80742	ENSG00000204576	0	0.303867	0.5886	0		0	0	0	0	0	0	0
ANKRD44	LOC91526	91526	ENSG00000065413	0	0.303867	0.588587	0		0	0	0	2	0	0	0
TMEM8B;C9orf127	C9ORF127	51754	ENSG00000137103	0	0.303867	0.588375	0		0	0	0	0	0	0	1
ADNP2;ZNF508	KIAA0863	22850	ENSG00000101544	0	0.303867	0.588293	0		0	0	0	0	0	0	0
VPS45;VPS45B;VPS45A	VPS45A	11311	ENSG00000136631	0	0.303867	0.58818	0		0	0	0	2	0	0	0
USP37	USP37	57695	ENSG00000135913	0	0.307692	0.588147	0	0	0	0	1	0	0	0	0
SPATA2	SPATA2	9825	ENSG00000158480	0	0.307692	0.588057	0		0	0	0	1	1	0	0
BNIP1	BNIP1	662	ENSG00000113734	0	0.307692	0.587923	0		0	0	0	0	0	0	0
GABPA	GABPA	2551	ENSG00000154727	0	0.307692	0.5878	0		0	0	0	0	0	0	0
AP4E1	AP4E1	23431	ENSG00000081014	0	0.307692	0.587673	0		0	0	0	0	0	0	0
DPY19L2	FLJ32949	283417	ENSG00000177990	0	0.307692	0.587638	0		0	0	0	1	1	0	0
ATF2;CREB2	ATF2	1386	ENSG00000115966	0	0.311475	0.58753	0	0	0	0	1	0	0	0	0
SPRYD7;C13orf1	C13ORF1	57213	ENSG00000123178	0	0.311475	0.58749	0		0	0	0	0	0	0	0
CELF6;BRUNOL6	BRUNOL6	60677	ENSG00000140488	0	0.311475	0.587383	0		0	0	0	1	0	0	0
ARL10;ARL10A	ARL10A	285598	ENSG00000175414	0	0.311475	0.587257	0		0	0	0	0	0	0	0
CDK12;CRKRS	CRK7	51755	ENSG00000167258	0	0.311475	0.58708	0		0	0	0	0	0	0	0
HAUS8;HICE1	MGC20533	93323	ENSG00000131351	0	0.311475	0.586743	0		0	0	0	1	1	0	0
RFX1	RFX1	5989	ENSG00000132005	0	0.311475	0.586617	0		0	0	0	5	0	0	0
TUBD1	TUBD1	51174	ENSG00000108423	0	0.311475	0.586123	0		0	0	0	3	1	0	0
GLTSCR1L;KIAA0240	KIAA0240	23506	ENSG00000112624	0	0.311475	0.586103	0		0	0	0	0	0	0	0
PDE6D	PDE6D	5147	ENSG00000156973	0	0.309783	0.58604	1	1	1	0	1	1	0	0	0
SUPT20H;C13orf19;FAM48A	P38IP	55578	ENSG00000102710	0	0.309783	0.586003	0		0	0	0	0	0	0	0
CYB5D1	FLJ32499	124637	ENSG00000182224	0	0.309783	0.585976	0		0	1	0	16	4	0	0
CXorf57	FLJ10178	55086	ENSG00000147231	0	0.309783	0.58575	0		0	0	0	2	2	0	0
FAN1;KIAA1018;MTMR15	KIAA1018	22909	ENSG00000198690	0	0.309783	0.585697	0		0	0	0	1	0	0	0
FAM220A;C7orf70	MGC12966	84792	ENSG00000178397	0	0.309783	0.58557	0		0	0	0	0	0	0	0
ST3GAL3;SIAT6;MRT12	ST3GAL3	6487	ENSG00000126091	0	0.313514	0.585492	0	0	0	0	1	0	0	0	0
CAMSAP1	CAMSAP1	157922	ENSG00000130559	0	0.313514	0.585313	0		0	0	0	2	0	0	0
NTPCR;C1orf57	MGC13186	84284	ENSG00000135778	0	0.313514	0.585267	0		0	0	0	1	0	0	0
CCDC61	LOC729440	729440	ENSG00000104983	0	0.313514	0.585167	0		0	1	0	7	3	0	0
TMEM194A;TMEM194	KIAA0286	23306	ENSG00000166881	0	0.313514	0.585153	0		0	0	0	1	0	0	1
ZMAT3	WIG1	64393	ENSG00000172667	0	0.313514	0.585107	0		0	0	0	0	0	0	0
C20orf195	MGC5356	79025	ENSG00000125531	0	0.313514	0.585057	0		0	0	0	1	1	0	0
ASIC3;ACCN3	ACCN3	9311	ENSG00000213199	0	0.317204	0.584863	0	0	0	0	1	0	0	0	0
FAM126B	MGC39518	285172	ENSG00000155744	0	0.317204	0.584797	0		0	0	0	1	0	0	0
NWD1	LOC284434	284434	ENSG00000188039	0	0.317204	0.584437	0		0	0	0	1	1	0	0
TMEM68	FLJ32370	137695	ENSG00000167904	0	0.317204	0.58417	0		0	0	0	1	0	0	0
NKRF	NRF	55922	ENSG00000186416	0	0.317204	0.584053	0		0	0	0	0	0	0	0
OPRL1	OPRL1	4987	ENSG00000125510	0	0.317204	0.58378	0		0	0	0	0	0	0	1
ENOX2;COVA1	COVA1	10495	ENSG00000165675	0	0.317204	0.583743	0		0	0	0	0	0	0	0
ZGRF1;C4orf21	FLJ11331	55345	ENSG00000138658	0	0.317204	0.583523	0		0	0	0	0	0	0	0
MTCP1	MTCP1	4515	ENSG00000214827	0	0.317204	0.583477	0		0	0	0	0	0	0	0
ERICH1	LOC157697	157697	ENSG00000104714	0	0.317204	0.583447	0		0	0	0	0	0	0	0
DNAJC12	DNAJC12	56521	ENSG00000108176	0	0.317204	0.58327	0		0	1	0	2	1	0	0
MSI2	MSI2	124540	ENSG00000153944	0	0.317204	0.583117	0		0	0	0	5	1	0	0
LRRN2;LRRN5	LRRN5	10446	ENSG00000170382	0	0.317204	0.5831	0		0	0	0	0	0	0	0
C12orf66	FLJ32549	144577	ENSG00000174206	0	0.317204	0.58302	0		0	0	0	0	0	0	0
ITGB3BP	ITGB3BP	23421	ENSG00000142856	0	0.320856	0.582989	0	0	0	0	1	0	0	0	0
WDYHV1;C8orf32	FLJ10204	55093	ENSG00000156795	0	0.320856	0.582987	0		0	0	0	0	0	0	0
KIF5C	KIF5C	3800	ENSG00000168280	0	0.320856	0.582973	0		0	0	0	2	0	0	0
PTCD2	PTCD2	79810	ENSG00000049883	0	0.320856	0.582973	0		0	0	0	0	0	0	0
SACS	SACS	26278	ENSG00000151835	0	0.320856	0.58297	0		0	0	0	0	0	0	0
HHLA3	HHLA3	11147	ENSG00000197568	0	0.320856	0.58284	0		0	0	0	1	1	0	0
DNAH7	DNAH7	56171	ENSG00000118997	0	0.320856	0.58267	0		0	0	0	14	4	0	0
THOC5;C22orf19	C22ORF19	8563	ENSG00000100296	0	0.320856	0.582513	0		0	0	0	1	0	0	0
ZNF501;ZNF52	ZNF501	115560	ENSG00000186446	0	0.320856	0.582503	0		0	0	0	2	0	0	0
ATP11C	ATP11C	286410	ENSG00000101974	0	0.324468	0.582366	0	0	0	0	1	0	0	0	0
PDZD4;PDZK4	PDZK4	57595	ENSG00000067840	0	0.324468	0.582317	0		0	0	0	0	0	0	0
COG7	COG7	91949	ENSG00000168434	0	0.324468	0.582267	0		0	0	1	1	0	0	0
KBTBD7	KBTBD7	84078	ENSG00000120696	0	0.324468	0.58226	0		0	0	0	0	0	0	0
AKIP1;C11orf17	C11ORF17	56672	ENSG00000166452	0	0.324468	0.582129	0		0	0	0	1	1	0	0
IFT27;RABL4	RABL4	11020	ENSG00000100360	0	0.322751	0.582094	0	1	1	0	0	11	2	0	0
MYBL1	MYBL1	4603	ENSG00000185697	0	0.322751	0.58207	0		0	0	0	1	0	0	0
ZNF30	ZNF30	90075	ENSG00000168661	0	0.322751	0.581947	0		0	0	0	1	0	0	0
ZBTB21;ZNF295	ZNF295	49854	ENSG00000173276	0	0.322751	0.581937	0		0	0	0	0	0	0	0
ATG2B;C14orf103	C14ORF103	55102	ENSG00000066739	0	0.322751	0.58187	0		0	0	0	2	1	0	0
SDK2	SDK2	54549	ENSG00000069188	0	0.322751	0.581713	0		0	0	0	1	0	0	0
POMT2	POMT2	29954	ENSG00000009830	0	0.326316	0.581708	0	0	0	0	1	0	0	0	0
ULK2	ULK2	9706	ENSG00000083290	0	0.326316	0.581597	0		0	0	1	2	1	0	0
GON4L;GON4	FLJ20203	54856	ENSG00000116580	0	0.326316	0.58158	0		0	0	0	0	0	0	0
FAM131A;C3orf40	MGC21688	131408	ENSG00000175182	0	0.326316	0.581437	0		0	0	0	1	1	0	0
SNCAIP	SNCAIP	9627	ENSG00000064692	0	0.326316	0.581403	0		0	0	0	3	3	0	0
SNRNP48;C6orf151	C6ORF151	154007	ENSG00000168566	0	0.326316	0.58122	0		0	0	0	0	0	0	0
ACYP1	ACYP1	97	ENSG00000119640	0	0.326316	0.581073	0		0	0	1	2	2	0	0
PLEKHB1;PHRET1	PLEKHB1	58473	ENSG00000021300	0	0.326316	0.581053	0		0	0	0	5	3	0	0
TBX19	TBX19	9095	ENSG00000143178	0	0.326316	0.580957	0		0	0	0	0	0	0	0
ZNF584	ZNF584	201514	ENSG00000171574	0	0.326316	0.580647	0		0	0	0	3	1	0	0
CCDC60	MGC39827	160777	ENSG00000183273	0	0.326316	0.580617	0		0	0	0	4	3	0	0
RBBP5	RBBP5	5929	ENSG00000117222	0	0.326316	0.5806	0		0	0	0	1	0	0	0
SRPK2	SRPK2	6733	ENSG00000135250	0	0.326316	0.580583	0		0	0	1	1	0	0	0
NUP43	NUP43	348995	ENSG00000120253	0	0.326316	0.580577	0		0	0	0	1	0	0	0
WRAP53;WDR79	WRAP53	55135	ENSG00000141499	0	0.326316	0.580463	0		0	0	0	2	2	0	0
CBFA2T2	CBFA2T2	9139	ENSG00000078699	0	0.326316	0.580217	0		0	0	0	0	0	0	0
SZT2;C1orf84;KIAA0467	KIAA0467	23334	ENSG00000198198	0	0.326316	0.58021	0		0	0	0	2	0	0	0
CATSPER3	CATSPER3	347732	ENSG00000152705	0	0.329843	0.580132	0	0	0	0	1	0	0	0	0
PCNX;PCNXL1	PCNX	22990	ENSG00000100731	0	0.329843	0.579996	0		0	0	0	1	0	0	0
HMGN5;NSBP1	NSBP1	79366	ENSG00000198157	0	0.329843	0.57997	0		0	0	0	1	1	0	0
SETDB2;C13orf4	SETDB2	83852	ENSG00000136169	0	0.333333	0.57989	0	0	0	0	1	0	0	0	0
CSRP2BP	CSRP2BP	57325	ENSG00000149474	0	0.333333	0.579875	0		0	0	0	0	0	0	0
CAMK4	CAMK4	814	ENSG00000152495	0	0.336788	0.579855	0	0	0	0	1	0	0	0	0
RBM4B;RBM30	MGC10871	83759	ENSG00000173914	0	0.336788	0.579793	0		0	0	0	0	0	0	0
TRIM37;MUL	TRIM37	4591	ENSG00000108395	0	0.336788	0.57971	0		0	0	0	0	0	0	0
CHN1;CHN;DURS2	CHN1	1123	ENSG00000128656	0	0.340206	0.579566	0	0	0	0	1	0	0	0	0
ZFAT;ZNF406;ZFAT1	ZNF406	57623	ENSG00000066827	0	0.340206	0.579297	0		0	0	0	0	0	0	0
EXD3	FLJ20433	54932	ENSG00000187609	0	0.340206	0.579263	0		0	0	0	1	0	0	0
FKRP	FKRP	79147	ENSG00000181027	0	0.340206	0.579217	0		0	0	0	0	0	0	0
SMG6;C17orf31	C17ORF31	23293	ENSG00000070366	0	0.340206	0.57901	0		0	0	0	2	1	0	0
GTF2A1	GTF2A1	2957	ENSG00000165417	0	0.340206	0.578967	0		0	0	0	0	0	0	0
SLC16A4	SLC16A4	9122	ENSG00000168679	0	0.340206	0.578897	0		0	0	1	2	0	0	0
ZNF235;ZNF270;ZFP93	ZNF235	9310	ENSG00000159917	0	0.340206	0.578893	0		0	0	0	0	0	0	0
PNMAL1	FLJ10781	55228	ENSG00000182013	0	0.340206	0.578833	0		0	0	0	0	0	0	0
WRN	WRN	7486	ENSG00000165392	0	0.34359	0.57864	0	0	0	0	1	0	0	0	0
VAMP1;SYB1	VAMP1	6843	ENSG00000139190	0	0.34359	0.57863	0		0	0	1	1	0	0	0
TTLL10;TTLL5	FLJ36119	254173	ENSG00000162571	0	0.34359	0.578617	0		0	0	0	2	2	0	0
FAM122A;C9orf42	C9ORF42	116224	ENSG00000187866	0	0.34359	0.578527	0		0	0	0	1	0	0	0
PCDHB15	PCDHB15	56121	ENSG00000113248	0	0.346939	0.578461	0	0	0	0	1	0	0	0	0
ERI2;EXOD1	MGC16943	112479	ENSG00000196678	0	0.346939	0.57797	0		0	0	0	0	0	0	0
CRTC1;MECT1	CRTC1	23373	ENSG00000105662	0	0.346939	0.577833	0		0	0	1	1	0	0	0
NUDT11	NUDT11	55190	ENSG00000196368	0	0.346939	0.57756	0		0	0	1	1	0	0	0
GZF1;ZNF336	ZNF336	64412	ENSG00000125812	0	0.346939	0.577523	0		0	0	0	1	0	0	0
LIG4	LIG4	3981	ENSG00000174405	0	0.346939	0.577313	0		0	0	1	1	1	0	0
SCAMP1	SCAMP1	9522	ENSG00000085365	0	0.346939	0.577257	0		0	0	0	2	0	0	0
UNK;ZC3HDC5;ZC3H5	UNK	85451	ENSG00000132478	0	0.346939	0.577203	0		0	0	0	0	0	0	0
C12orf45	MGC40397	121053	ENSG00000151131	0	0.346939	0.577013	0		0	0	0	1	1	0	0
TTC27	FLJ20272	55622	ENSG00000018699	0	0.346939	0.576987	0		0	0	0	1	0	0	0
ZNF101	ZNF101	94039	ENSG00000181896	0	0.346939	0.57695	0		0	0	0	2	0	0	0
CHST10	CHST10	9486	ENSG00000115526	0	0.346939	0.576933	0		0	0	0	0	0	0	0
CABYR	CABYR	26256	ENSG00000154040	0	0.346939	0.57693	0		0	0	1	1	1	0	0
DENND4A;MYCPBP	IRLB	10260	ENSG00000174485	0	0.346939	0.57676	0		0	0	0	2	1	0	0
ATG4C;AUTL1;APG4C	ATG4C	84938	ENSG00000125703	0	0.346939	0.576687	0		0	0	0	1	0	0	0
RABEPK	RAB9P40	10244	ENSG00000136933	0	0.346939	0.576613	0		0	0	0	1	0	0	0
NXT2	NXT2	55916	ENSG00000101888	0	0.346939	0.576313	0		0	0	0	1	0	0	0
FIG4;KIAA0274	KIAA0274	9896	ENSG00000112367	0	0.346939	0.576273	0		0	0	0	0	0	0	0
TXNDC16;KIAA1344	KIAA1344	57544	ENSG00000087301	0	0.346939	0.576183	0		0	0	0	1	1	0	0
OVGP1;MUC9	OVGP1	5016	ENSG00000085465	0	0.346939	0.576118	0		0	0	0	0	0	0	0
BMP2K	BMP2K	55589	ENSG00000138756	0	0.346939	0.5761	0		0	0	1	1	0	0	0
EXOC2;SEC5L1	EXOC2	55770	ENSG00000112685	0	0.346939	0.576093	0		0	0	1	3	0	0	0
GTF3C4	GTF3C4	9329	ENSG00000125484	0	0.346939	0.575923	0		0	0	1	1	0	0	0
FAM120B;KIAA1838	KIAA1838	84498	ENSG00000112584	0	0.346939	0.575923	0		0	0	0	0	0	0	0
ZNF25	ZNF25	219749	ENSG00000175395	0	0.346939	0.57567	0		0	0	0	2	0	0	0
ZNF547	ZNF547	284306	ENSG00000152433	0	0.346939	0.575607	0		0	0	0	1	0	0	0
ACRBP	ACRBP	84519	ENSG00000111644	0	0.346939	0.575513	0		0	0	0	0	0	0	0
CCDC7;C10orf68	C10ORF68	79741	ENSG00000216937	0	0.346939	0.575467	0		0	0	0	0	0	0	0
PLD6	LOC201164	201164	ENSG00000179598	0	0.346939	0.575417	0		0	0	0	1	0	0	0
CWF19L2	CWF19L2	143884	ENSG00000152404	0	0.346939	0.575307	0		0	0	0	0	0	0	0
CDHR3	FLJ23834	222256	ENSG00000128536	0	0.346939	0.575203	0		0	0	0	4	3	0	0
IFT43;C14orf179	MGC16028	112752	ENSG00000119650	0	0.345178	0.575135	0	1	1	0	0	4	2	0	0
PHF7	PHF7	51533	ENSG00000010318	0	0.345178	0.575115	0		0	0	0	1	0	0	0
CHML	CHML	1122	ENSG00000203668	0	0.345178	0.575033	0		0	0	0	1	0	0	0
BEX1	BEX1	55859	ENSG00000133169	0	0.345178	0.57503	0		0	0	0	1	0	0	0
REST	REST	5978	ENSG00000084093	0	0.345178	0.57498	0		0	0	0	0	0	0	0
WTIP	LOC126374	126374	ENSG00000142279	0	0.345178	0.57492	0		0	0	0	0	0	0	0
HABP4	HABP4	22927	ENSG00000130956	0	0.345178	0.57461	0		0	0	0	0	0	0	0
RNASEH2B;DLEU8;AGS2	FLJ11712	79621	ENSG00000136104	0	0.345178	0.574517	0		0	0	0	1	0	0	0
BCDIN3D	LOC144233	144233	ENSG00000186666	0	0.345178	0.574483	0		0	0	0	0	0	0	0
SNX29;RUNDC2A	LOC92017	92017	ENSG00000048471	0	0.345178	0.574393	0		0	0	0	0	0	0	0
MSI1	MSI1	4440	ENSG00000135097	0	0.345178	0.574317	0		0	0	0	3	0	0	0
ADGRB2;BAI2	BAI2	576	ENSG00000121753	0	0.345178	0.574127	0		0	0	0	0	0	0	0
CAAP1;C9orf82	C9ORF82	79886	ENSG00000120159	0	0.345178	0.573947	0		0	0	0	1	0	0	0
RRAGB	RRAGB	10325	ENSG00000083750	0	0.348485	0.573818	0	0	0	0	1	0	0	0	0
WDR70	WDR70	55100	ENSG00000082068	0	0.348485	0.573776	0		0	0	0	0	0	0	0
ZNF496	ZNF496	84838	ENSG00000162714	0	0.348485	0.573775	0		0	0	0	0	0	0	0
TDRD9;C14orf75	TDRD9	122402	ENSG00000156414	0	0.351759	0.57354	0	0	0	0	1	0	0	0	0
CCDC149	DKFZP761B107	91050	ENSG00000181982	0	0.351759	0.573513	0		0	0	0	1	0	0	0
BEX5;NGFRAP1L1	LOC340542	340542	ENSG00000184515	0	0.351759	0.57331	0		0	0	0	0	0	0	0
RFC5	RFC5	5985	ENSG00000111445	0	0.351759	0.573287	0		0	0	0	1	1	0	0
C19orf47	FLJ36888	126526	ENSG00000160392	0	0.351759	0.57322	0		0	0	0	0	0	0	0
SMC2;SMC2L1	SMC2L1	10592	ENSG00000136824	0	0.351759	0.573097	0		0	0	0	1	0	0	0
ZNF555	ZNF555	148254	ENSG00000186300	0	0.351759	0.572907	0		0	0	0	0	0	0	0
C15orf41	HH114	84529	ENSG00000186073	0	0.351759	0.57278	0		0	0	0	0	0	0	0
CPNE7	CPNE7	27132	ENSG00000178773	0	0.351759	0.572497	0		0	0	1	1	0	0	0
ZNF688	LOC146542	146542	ENSG00000229809	0	0.351759	0.572333	0		0	0	0	1	0	0	0
TMEM198	MGC99813	130612	ENSG00000188760	0	0.351759	0.572133	0		0	0	0	0	0	0	0
UVSSA;KIAA1530	KIAA1530	57654	ENSG00000163945	0	0.351759	0.571977	0		0	0	0	1	0	0	0
ZDHHC17	HIP14	23390	ENSG00000186908	0	0.351759	0.57197	0		0	0	0	1	0	0	0
NFXL1	HOZFP	152518	ENSG00000170448	0	0.351759	0.571947	0		0	0	0	0	0	0	0
EDC3;YJDC;LSM16	FLJ21128	80153	ENSG00000179151	0	0.351759	0.571823	0		0	0	0	1	0	0	1
PCDHGA2	PCDHGA2	56113	ENSG00000081853	0	0.355	0.571605	0	0	0	0	1	0	0	0	0
SERHL2	SERHL2	253190	ENSG00000183569	0	0.355	0.571433	0		0	0	0	0	0	0	0
LMLN	LMLN	89782	ENSG00000185621	0	0.355	0.57125	0		0	0	0	2	0	0	0
LIN7A	LIN7A	8825	ENSG00000111052	0	0.355	0.57115	0		0	0	1	2	0	0	0
C2orf49	MGC5509	79074	ENSG00000135974	0	0.355	0.57108	0		0	0	0	0	0	0	0
MOB1B;MOBKL1A	MOBKL1A	92597	ENSG00000173542	0	0.355	0.57103	0		0	0	0	0	0	0	0
C3orf18	LOC51161	51161	ENSG00000088543	0	0.355	0.571011	0		0	0	0	0	0	0	0
PCSK4	PCSK4	54760	ENSG00000115257	0	0.355	0.57092	0		0	0	0	0	0	0	0
RSPH10B	LOC222967	222967	ENSG00000155026	0	0.355	0.570727	0		0	0	0	6	3	0	0
CPT1C	CPT1C	126129	ENSG00000169169	0	0.355	0.57067	0		0	0	1	1	0	0	0
ZNF79	ZNF79	7633	ENSG00000196152	0	0.355	0.57058	0		0	0	0	1	0	0	0
HOOK3	HOOK3	84376	ENSG00000168172	0	0.355	0.57054	0		0	0	0	3	1	0	0
ZNF608	ZNF608	57507	ENSG00000168916	0	0.355	0.570486	0		0	0	0	0	0	0	0
POMC	POMC	5443	ENSG00000115138	0	0.355	0.570318	0		0	0	0	0	0	0	0
NT5M	NT5M	56953	ENSG00000205309	0	0.358209	0.570052	0	0	0	0	1	0	0	0	0
ATF7IP	ATF7IP	55729	ENSG00000171681	0	0.358209	0.56986	0		0	0	0	0	0	0	0
MDC1	MDC1	9656	ENSG00000137337	0	0.358209	0.569807	0		0	0	0	0	0	0	0
ABHD16A;BAT5	BAT5	7920	ENSG00000204427	0	0.358209	0.569787	0		0	0	0	0	0	0	0
ATG10;APG10L	ATG10	83734	ENSG00000152348	0	0.358209	0.569767	0		0	0	0	1	0	0	0
ZNF761	FLJ16231	388561	ENSG00000160336	0	0.358209	0.569763	0		0	0	0			0	0
DNASE1;DNL1	DNASE1	1773	ENSG00000213918	0	0.361386	0.569762	0	0	0	0	1	0	0	0	0
SERPINI1;PI12	SERPINI1	5274	ENSG00000163536	0	0.361386	0.569657	0		0	0	0	2	0	0	0
INTS7;C1orf73	DKFZP434B168	25896	ENSG00000143493	0	0.361386	0.569477	0		0	0	0	2	0	0	0
PIGB	PIGB	9488	ENSG00000069943	0	0.361386	0.569393	0		0	0	1	1	0	0	0
CCHCR1;C6orf18	CCHCR1	54535	ENSG00000204536	0	0.361386	0.569347	0		0	0	0	2	1	0	0
DUS4L	PP35	11062	ENSG00000105865	0	0.361386	0.56928	0		0	0	1	1	0	0	0
NDC1;TMEM48	TMEM48	55706	ENSG00000058804	0	0.361386	0.569043	0		0	0	0	1	0	0	0
AGPAT1	AGPAT1	10554	ENSG00000204310	0	0.364532	0.56894	0	0	0	0	1	0	0	0	0
RAD18	RAD18	56852	ENSG00000070950	0	0.367647	0.568858	0	0	0	0	1	0	0	0	0
DTNB	DTNB	1838	ENSG00000138101	0	0.367647	0.568838	0		0	0	0	2	0	0	0
PCDHB7	PCDHB7	56129	ENSG00000113212	0	0.370732	0.568619	0	0	0	0	1	0	0	0	0
FAM188A;C10orf97	C10ORF97	80013	ENSG00000148481	0	0.370732	0.568527	0		0	0	0	0	0	0	0
LKAAEAR1;C20orf201	LOC198437	198437	ENSG00000171695	0	0.370732	0.568437	0		0	0	0	0	0	0	0
UCN	UCN	7349	ENSG00000163794	0	0.370732	0.56839	0		0	0	0	0	0	0	0
SLC6A16	SLC6A16	28968	ENSG00000063127	0	0.370732	0.568237	0		0	0	1	1	1	0	0
AQR	AQR	9716	ENSG00000021776	0	0.370732	0.568197	0		0	0	0	1	0	0	0
ZNF277;ZNF277P	ZNF277	11179	ENSG00000198839	0	0.370732	0.568183	0		0	0	0	0	0	0	0
YTHDC2	YTHDC2	64848	ENSG00000047188	0	0.373786	0.568137	0	0	0	0	1	0	0	0	0
SNPH	SNPH	9751	ENSG00000101298	0	0.373786	0.567993	0		0	0	0	0	0	0	0
ZNF143	ZNF143	7702	ENSG00000166478	0	0.373786	0.567887	0		0	0	0	0	0	0	0
CDAN1	CDAN1	146059	ENSG00000140326	0	0.373786	0.567823	0		0	0	0	1	1	0	0
ANKRD23	ANKRD23	200539	ENSG00000163126	0	0.373786	0.56768	0		0	0	0	0	0	0	0
MSH3	MSH3	4437	ENSG00000113318	0	0.373786	0.567417	0		0	0	0	1	1	0	0
TRIP11	TRIP11	9321	ENSG00000100815	0	0.371981	0.567371	0	1	1	0	0	1	1	0	0
IZUMO4;C19orf36	IMAGE:4215339	113177	ENSG00000099840	0	0.371981	0.567343	0		0	0	0	1	1	0	0
ZNF667	FLJ14011	63934	ENSG00000198046	0	0.371981	0.56727	0		0	0	0	0	0	0	0
RAB3GAP2	RAB3-GAP150	25782	ENSG00000118873	0	0.371981	0.567113	0		0	0	0	2	0	0	0
GRIK5;GRIK2	GRIK5	2901	ENSG00000105737	0	0.375	0.567089	0	0	0	0	1	0	0	0	0
KLHL9	KLHL9	55958	ENSG00000198642	0	0.375	0.566777	0		0	0	0	1	1	0	0
MRPL50	MRPL50	54534	ENSG00000136897	0	0.375	0.566717	0		0	0	0	0	0	0	0
INTS6;DDX26	DDX26	26512	ENSG00000102786	0	0.375	0.566713	0		0	0	0	1	0	0	0
B3GALNT2	MGC39558	148789	ENSG00000162885	0	0.375	0.56671	0		0	0	0	0	0	0	0
RECQL4	RECQL4	9401	ENSG00000160957	0	0.37799	0.566647	0	0	0	0	1	0	0	0	0
TWSG1	TWSG1	57045	ENSG00000128791	0	0.37799	0.566623	0		0	0	0	0	0	0	0
TRAM1L1	TRAM1L1	133022	ENSG00000174599	0	0.37799	0.566557	0		0	0	0	1	0	0	0
BHLHB9	KIAA1701	80823	ENSG00000198908	0	0.37799	0.566513	0		0	0	0	0	0	0	0
ZXDA	ZXDA	7789	ENSG00000198205	0	0.37799	0.56637	0		0	0	0	0	0	0	0
STK3	STK3	6788	ENSG00000104375	0	0.37799	0.56632	0		0	0	1	3	0	0	0
DSTYK;RIPK5	DUSTYPK	25778	ENSG00000133059	0	0.37799	0.566186	0		0	0	0	0	0	0	0
HDGF2	HDGF2	84717	ENSG00000167674	0	0.37799	0.565997	0		0	0	0	1	0	0	0
C5orf51	LOC285636	285636	ENSG00000205765	0	0.37799	0.56584	0		0	0	0	0	0	0	0
FAM168A;KIAA0280	KIAA0280	23201	ENSG00000054965	0	0.37799	0.565773	0		0	0	0	0	0	0	0
ALKBH1;ALKBH	ALKBH	8846	ENSG00000100601	0	0.37799	0.56559	0		0	0	0	1	0	0	0
FUT8	FUT8	2530	ENSG00000033170	0	0.37799	0.56554	0		0	0	1	1	0	0	0
PHF6;BFLS;BORJ	PHF6	84295	ENSG00000156531	0	0.37799	0.56538	0		0	0	0	0	0	0	0
ZNF124	ZNF124	7678	ENSG00000196418	0	0.37799	0.565326	0		0	0	0	2	1	0	0
ZNF429	ZNF429	353088	ENSG00000197013	0	0.37799	0.56526	0		0	0	0	0	0	0	0
ZNF530	ZNF530	348327	ENSG00000183647	0	0.37799	0.565203	0		0	0	0	0	0	0	0
RUFY3	RIPX	22902	ENSG00000018189	0	0.37799	0.565183	0		0	0	0	1	0	0	0
STAT4	STAT4	6775	ENSG00000138378	0	0.37799	0.565145	0		0	0	0	1	0	0	0
FAIM2	FAIM2	23017	ENSG00000135472	0	0.37799	0.564837	0		0	0	0	3	0	0	0
GPR173	GPR173	54328	ENSG00000184194	0	0.37799	0.564793	0		0	0	0	0	0	0	0
MRPL38	MRPL38	64978	ENSG00000204316	0	0.37799	0.564687	0		0	0	0	1	0	0	0
PRDM15;ZNF298;C21orf83	PRDM15	63977	ENSG00000141956	0	0.37799	0.564653	0		0	0	0	0	0	0	0
TRMT12	FLJ20772	55039	ENSG00000183665	0	0.37799	0.56461	0		0	0	0	0	0	0	0
AMBRA1	FLJ20294	55626	ENSG00000110497	0	0.37799	0.564577	0		0	0	0	0	0	0	0
NPFF	NPFF	8620	ENSG00000139574	0	0.37799	0.564447	0		0	0	0	0	0	0	0
VASH1;KIAA1036	KIAA1036	22846	ENSG00000071246	0	0.37799	0.564297	0		0	0	0	0	0	0	0
UBE2V2	UBE2V2	7336	ENSG00000169139	0	0.37799	0.5642	0		0	0	0	2	0	0	0
ANKRD24	ANKRD24	170961	ENSG00000089847	0	0.37799	0.56411	0		0	0	0	0	0	0	0
ZNF677	MGC48625	342926	ENSG00000197928	0	0.37799	0.564067	0		0	0	0	1	0	0	0
VPS13C	VPS13C	54832	ENSG00000129003	0	0.37799	0.564057	0		0	0	0	3	0	0	0
ACRC	ACRC	93953	ENSG00000147174	0	0.37799	0.563963	0		0	0	0	0	0	0	0
TM2D1	BBP	83941	ENSG00000162604	0	0.37799	0.563907	0		0	0	0	0	0	0	0
IFT20	LOC90410	90410	ENSG00000109083	0	0.37619	0.563881	0	1	1	0	0	13	2	0	0
NUP54	NUP54	53371	ENSG00000138750	0	0.37619	0.56384	0		0	0	0	0	0	0	0
OGFOD2	FLJ13491	79676	ENSG00000111325	0	0.37619	0.563743	0		0	0	0	0	0	0	1
TTLL6	FLJ35808	284076	ENSG00000170703	0	0.374408	0.563687	0	1	1	0	0	5	1	0	0
POLH	POLH	5429	ENSG00000170734	0	0.374408	0.563423	0		0	0	1	1	0	0	0
DPCD	DPCD	25911	ENSG00000166171	0	0.372642	0.563357	0	1	1	0	0	2	1	0	0
TRIM46	TRIM46	80128	ENSG00000163462	0	0.372642	0.563313	0		0	0	0	1	0	0	0
YEATS4	GAS41	8089	ENSG00000127337	0	0.372642	0.563233	0		0	0	0	1	0	0	0
TSC1;TSC	TSC1	7248	ENSG00000165699	0	0.372642	0.56316	0		0	1	0	2	1	0	0
GSPT2	GSPT2	23708	ENSG00000189369	0	0.372642	0.563103	0		0	0	1	1	0	0	0
VMA21;MEAX	LOC203547	203547	ENSG00000160131	0	0.372642	0.562957	0		0	0	0	0	0	0	0
DDX10	DDX10	1662	ENSG00000178105	0	0.372642	0.562847	0		0	0	1	2	0	0	0
BTF3L4	MGC23908	91408	ENSG00000134717	0	0.372642	0.56277	0		0	0	0	2	0	0	0
LZIC	LZIC	84328	ENSG00000162441	0	0.372642	0.562767	0		0	1	0	3	0	0	0
WARS2	WARS2	10352	ENSG00000116874	0	0.375587	0.562686	0	0	0	0	1	0	0	0	1
ZNF607	ZNF607	84775	ENSG00000198182	0	0.375587	0.562617	0		0	0	0	0	0	0	0
NUPL2	NUPL2	11097	ENSG00000136243	0	0.375587	0.562493	0		0	0	0	0	0	0	0
TASP1;C20orf13	C20ORF13	55617	ENSG00000089123	0	0.375587	0.562397	0		0	0	0	0	0	0	0
SSBP2	SSBP2	23635	ENSG00000145687	0	0.375587	0.562387	0		0	0	0	0	0	0	0
ZNF333	ZNF333	84449	ENSG00000160961	0	0.375587	0.562338	0		0	0	0	1	0	0	0
LEF1	LEF1	51176	ENSG00000138795	0	0.375587	0.562263	0		0	0	0	2	0	0	0
QRSL1	QRSL1	55278	ENSG00000130348	0	0.375587	0.562253	0		0	1	1	2	1	0	0
FAM208A;C3orf63	RAP140	23272	ENSG00000163946	0	0.375587	0.56218	0		0	0	0	0	0	0	0
ZNF480	MGC32104	147657	ENSG00000198464	0	0.375587	0.562133	0		0	0	0	1	0	0	0
GMCL1	GCL	64395	ENSG00000087338	0	0.375587	0.561957	0		0	0	0	0	0	0	0
DTD2;C14orf126	C14ORF126	112487	ENSG00000129480	0	0.375587	0.561913	0		0	0	0	1	0	0	0
PLK4;STK18	PLK4	10733	ENSG00000142731	0	0.375587	0.561903	0		0	0	1	6	5	0	1
FUT11	FUT11	170384	ENSG00000196968	0	0.375587	0.561893	0		0	0	0	0	0	0	0
C1orf158	MGC35194	93190	ENSG00000157330	0	0.375587	0.561878	0		0	0	0	5	5	0	0
PHAX;RNUXA	RNUXA	51808	ENSG00000164902	0	0.375587	0.561837	0		0	0	0	0	0	0	0
U2SURP	SR140	23350	ENSG00000163714	0	0.375587	0.561747	0		0	1	0	3	1	0	0
LRRC40	FLJ20331	55631	ENSG00000066557	0	0.375587	0.561703	0		0	0	0	2	1	0	0
LYSMD3	LOC116068	116068	ENSG00000176018	0	0.375587	0.561643	0		0	0	0	0	0	0	0
EPB41L5	EPB41L5	57669	ENSG00000115109	0	0.375587	0.561637	0		0	0	0	0	0	0	0
KIAA1324L	FLJ31340	222223	ENSG00000164659	0	0.375587	0.561597	0		0	0	0	1	0	0	0
AASDHPPT	AASDHPPT	60496	ENSG00000149313	0	0.375587	0.561507	0		0	0	1	3	0	0	0
INIP;C9orf80	C9ORF80	58493	ENSG00000148153	0	0.375587	0.561477	0		0	0	0	0	0	0	0
TRAPPC11;C4orf41	FLJ12716	60684	ENSG00000168538	0	0.375587	0.561353	0		0	0	0	2	0	0	0
CDK14;PFTK1	PFTK1	5218	ENSG00000058091	0	0.375587	0.561007	0		0	0	1	1	1	0	0
CTU1;ATPBD3	LOC90353	90353	ENSG00000142544	0	0.375587	0.560997	0		0	0	0	0	0	0	0
ZBTB14;ZFP161	ZFP161	7541	ENSG00000198081	0	0.375587	0.560987	0		0	0	0	0	0	0	0
ZNF701	FLJ10891	55762	ENSG00000167562	0	0.375587	0.56085	0		0	0	0	1	0	0	0
TBC1D31;WDR67	WDR67	93594	ENSG00000156787	0	0.375587	0.560637	0		0	1	0	4	3	0	0
SRRM3	FLJ37078	222183	ENSG00000177679	0	0.375587	0.560519	0		0	0	0	0	0	0	0
TAF2;TAF2B	TAF2	6873	ENSG00000064313	0	0.375587	0.56047	0		0	0	0	2	0	0	0
YPEL4	FLJ30213	219539	ENSG00000166793	0	0.375587	0.560437	0		0	0	0	5	1	0	0
C2CD5;KIAA0528	KIAA0528	9847	ENSG00000111731	0	0.375587	0.56041	0		0	0	0	3	0	0	0
TMTC3	SMILE	160418	ENSG00000139324	0	0.375587	0.56037	0		0	0	0	1	0	0	0
ZBTB39	ZBTB39	9880	ENSG00000166860	0	0.375587	0.56036	0		0	0	0	0	0	0	0
RBM45	DRB1	129831	ENSG00000155636	0	0.375587	0.560263	0		0	0	0	1	0	0	0
ZBTB45;ZNF499	ZNF499	84878	ENSG00000119574	0	0.375587	0.560197	0		0	0	0	0	0	0	0
DSN1;C20orf172	C20ORF172	79980	ENSG00000149636	0	0.375587	0.560057	0		0	0	0	0	0	0	0
BLZF1	BLZF1	8548	ENSG00000117475	0	0.375587	0.559743	0		0	0	1	2	0	0	0
RNF219;C13orf7	C13ORF7	79596	ENSG00000152193	0	0.375587	0.55973	0		0	0	0	0	0	0	0
NUDT1;MTH1	NUDT1	4521	ENSG00000106268	0	0.375587	0.55958	0		0	0	1	1	0	0	0
PDIK1L	PDIK1L	149420	ENSG00000175087	0	0.375587	0.559567	0		0	0	0	0	0	0	0
CNEP1R1;C16orf69;TMEM188	FLJ38101	255919	ENSG00000205423	0	0.375587	0.55953	0		0	0	0	0	0	0	0
MEIS3	MEIS3	56917	ENSG00000105419	0	0.375587	0.55941	0		0	0	0	1	0	0	0
SPECC1	HCMOGT-1	92521	ENSG00000128487	0	0.375587	0.559231	0		0	0	0	0	0	0	0
ZNF322;ZNF489;ZNF388;HCG12;ZNF322A	ZNF322A	79692	ENSG00000181315	0	0.375587	0.55922	0		0	0	0	1	0	0	0
CEP350	CAP350	9857	ENSG00000135837	0	0.375587	0.559147	0		0	0	0	5	3	0	0
UBXN2B	LOC137886	137886	ENSG00000215114	0	0.375587	0.559127	0		0	0	0	0	0	0	0
TUBGCP3	TUBGCP3	10426	ENSG00000126216	0	0.373832	0.559103	0	1	1	0	0	7	3	0	0
SLC35B4	SLC35B4	84912	ENSG00000205060	0	0.373832	0.559073	0		0	0	0	1	0	0	0
UTP20	DRIM	27340	ENSG00000120800	0	0.373832	0.55907	0		0	0	0	1	0	0	0
VASH2	FLJ12505	79805	ENSG00000143494	0	0.373832	0.55902	0		0	0	0	0	0	0	0
TNIK	TNIK	23043	ENSG00000154310	0	0.373832	0.558983	0		0	0	1	1	0	0	0
ZNF418	KIAA1956	147686	ENSG00000196724	0	0.373832	0.55892	0		0	0	0	0	0	0	0
MON1A	MGC13272	84315	ENSG00000164077	0	0.373832	0.558903	0		0	0	0	0	0	0	0
ZNF583	ZNF583	147949	ENSG00000198440	0	0.373832	0.558837	0		0	0	0	1	0	0	0
ZBTB6;ZNF482	ZNF482	10773	ENSG00000186130	0	0.373832	0.55878	0		0	0	0	0	0	0	0
ZC3H12B;CXorf32	LOC340554	340554	ENSG00000102053	0	0.373832	0.558773	0		0	0	0	4	0	0	0
C17orf58	LOC284018	284018	ENSG00000186665	0	0.373832	0.558757	0		0	0	0	0	0	0	0
CRLF3	CRLF3	51379	ENSG00000176390	0	0.373832	0.558697	0		0	0	0	0	0	0	0
UTP23;C8orf53	MGC14595	84294	ENSG00000147679	0	0.373832	0.55866	0		0	0	0	0	0	0	0
CDK19;CDK11;CDC2L6	CDK11	23097	ENSG00000155111	0	0.373832	0.55846	0		0	0	0	2	0	0	0
SKA2;FAM33A	FAM33A	348235	ENSG00000182628	0	0.373832	0.558303	0		0	0	0	0	0	0	0
FPGT	FPGT	8790	ENSG00000254685	0	0.376744	0.558301	0	0	0	0	1	0	0	0	0
ZNF641	FLJ31295	121274	ENSG00000167528	0	0.376744	0.557977	0		0	0	0	0	0	0	0
UBIAD1;SCCD	UBIAD1	29914	ENSG00000120942	0	0.376744	0.55795	0		0	0	0	0	0	0	0
C9orf72	C9ORF72	203228	ENSG00000147894	0	0.376744	0.557887	0		0	0	0	2	1	0	0
SRSF10;FUSIP2;FUSIP1;SFRS13A	FUSIP1	10772	ENSG00000188529	0	0.376744	0.557883	0		0	0	0	1	0	0	0
CCDC14	FLJ12892	64770	ENSG00000175455	0	0.376744	0.557873	0		0	0	0	2	1	0	0
C5orf28	FLJ21657	64417	ENSG00000151881	0	0.376744	0.557447	0		0	0	0	1	0	0	0
MTERF1;MTERF	MTERF	7978	ENSG00000127989	0	0.376744	0.557353	0		0	0	0	0	0	0	0
MED23;CRSP3	CRSP3	9439	ENSG00000112282	0	0.376744	0.5573	0		0	0	0	1	0	0	0
NRXN2	NRXN2	9379	ENSG00000110076	0	0.376744	0.557113	0		0	0	0	1	0	0	0
WDR47	KIAA0893	22911	ENSG00000085433	0	0.376744	0.557107	0		0	0	0	1	0	0	0
ZNF625	ZNF625	90589	ENSG00000257591	0	0.376744	0.55706	0		0	0	0	2	0	0	0
HSPA14	HSPA14	51182	ENSG00000187522	0	0.376744	0.556977	0		0	0	0	0	0	0	0
LRRC57	FLJ36812	255252	ENSG00000180979	0	0.376744	0.556923	0		0	0	0	3	0	0	0
NLGN3	NLGN3	54413	ENSG00000196338	0	0.376744	0.55683	0		0	0	0	2	0	0	0
CMTR2;FTSJD1	FLJ11171	55783	ENSG00000180917	0	0.376744	0.556627	0		0	0	0	1	0	0	0
CHD9	CHD9	80205	ENSG00000177200	0	0.376744	0.55635	0		0	0	1	2	0	0	0
B3GALTL	B3GTL	145173	ENSG00000187676	0	0.376744	0.555967	0		0	0	0	0	0	0	0
METTL18;C1orf156	MGC9084	92342	ENSG00000171806	0	0.376744	0.55595	0		0	0	0	0	0	0	0
KDM4C;JMJD2C	JMJD2C	23081	ENSG00000107077	0	0.376744	0.555873	0		0	0	0	1	0	0	0
CIPC;KIAA1737	KIAA1737	85457	ENSG00000198894	0	0.376744	0.5558	0		0	0	0	1	0	0	0
GTF2E1	GTF2E1	2960	ENSG00000153767	0	0.376744	0.5557	0		0	0	0	0	0	0	0
NDRG3	NDRG3	57446	ENSG00000101079	0	0.376744	0.555583	0		0	0	0	3	0	0	0
LMBRD2	DKFZP434H2226	92255	ENSG00000164187	0	0.376744	0.55558	0		0	0	0	2	0	0	0
USP42	USP42	84132	ENSG00000106346	0	0.37963	0.555462	0	0	0	0	1	0	0	0	0
TOPBP1	TOPBP1	11073	ENSG00000163781	0	0.37963	0.555413	0		0	0	0	1	1	0	0
ZNF691	LOC51058	51058	ENSG00000164011	0	0.37963	0.555387	0		0	0	0	2	0	0	0
LRRK1	LRRK1	79705	ENSG00000154237	0	0.37963	0.55525	0		0	1	1	5	1	0	0
GREB1	GREB1	9687	ENSG00000196208	0	0.37963	0.55502	0		0	0	0	0	0	0	0
ATP5S	ATP5S	27109	ENSG00000125375	0	0.37963	0.55493	0		0	1	0	4	2	0	0
RWDD2B;C21orf6	C21ORF6	10069	ENSG00000156253	0	0.37963	0.554807	0		0	0	0	0	0	0	0
PRRT2;ICCA	LOC112476	112476	ENSG00000167371	0	0.37963	0.554613	0		0	0	0	0	0	0	0
PTPN4	PTPN4	5775	ENSG00000088179	0	0.382489	0.554515	0	0	0	0	1	0	0	0	0
HSPA12A	HSPA12A	259217	ENSG00000165868	0	0.382489	0.554497	0		0	0	0	3	0	0	0
C14orf93	C14ORF93	60686	ENSG00000100802	0	0.382489	0.554483	0		0	0	0	0	0	0	0
TGIF2	TGIF2	60436	ENSG00000118707	0	0.382489	0.55448	0		0	0	0	0	0	0	0
CA11	CA11	770	ENSG00000063180	0	0.382489	0.554353	0		0	0	0	1	0	0	0
ZNF19	ZNF19	7567	ENSG00000157429	0	0.382489	0.554287	0		0	0	0	2	0	0	0
POC1B;WDR51B	TUWD12	282809	ENSG00000139323	0	0.380734	0.554237	1	1	0	0	0	7	4	0	0
RASA2	RASA2	5922	ENSG00000155903	0	0.380734	0.554183	0		0	0	0	0	0	0	0
TEX26;C13orf26	MGC40178	122046	ENSG00000175664	0	0.380734	0.55417	0		0	0	0	5	3	0	0
DHX36;DDX36	DHX36	170506	ENSG00000174953	0	0.380734	0.55416	0		0	0	1	1	0	0	0
CBX8	CBX8	57332	ENSG00000141570	0	0.380734	0.554087	0		0	0	0	1	1	0	0
C2orf27A;C2orf27	C2ORF27	29798	ENSG00000197927	0	0.380734	0.554043	0		0	0	0	0	0	0	0
YBEY;C21orf57	C21ORF57	54059	ENSG00000182362	0	0.380734	0.553977	0		0	0	0	0	0	0	0
HDGFRP3	HDGFRP3	50810	ENSG00000166503	0	0.380734	0.553943	0		0	0	0	0	0	0	0
KDM5A;RBBP2;JARID1A	JARID1A	5927	ENSG00000073614	0	0.380734	0.553917	0		0	0	0	1	0	0	0
ZCCHC9	ZCCHC9	84240	ENSG00000131732	0	0.380734	0.553893	0		0	0	0	0	0	0	0
SECISBP2	SECISBP2	79048	ENSG00000187742	0	0.380734	0.553873	0		0	0	0	1	1	0	0
PER3	PER3	8863	ENSG00000049246	0	0.380734	0.553787	0		0	0	0	0	0	0	0
LTN1;C21orf98;C21orf10;ZNF294;RNF160	ZNF294	26046	ENSG00000198862	0	0.380734	0.55377	0		0	0	0	3	1	0	0
SYT11	SYT11	23208	ENSG00000132718	0	0.380734	0.553673	0		0	0	1	2	0	0	0
LRRC36	FLJ11004	55282	ENSG00000159708	0	0.380734	0.55359	0		0	0	0	1	0	0	0
HECTD4;C12orf51	FLJ34154	283450	ENSG00000173064	0	0.380734	0.553477	0		0	0	0	1	0	0	0
IGIP;C5orf53	LOC492311	492311	ENSG00000182700	0	0.380734	0.553393	0		0	0	0	0	0	0	0
SCD5;SCD4	SCD5	79966	ENSG00000145284	0	0.380734	0.553263	0		0	0	1	2	1	0	0
CCDC28B	MGC1203	79140	ENSG00000160050	0	0.380734	0.553123	0		1	0	0	0	0	0	0
TMEM161B	MGC33214	153396	ENSG00000164180	0	0.380734	0.552927	0		0	0	0	0	0	0	0
TMEM206;C1orf75	FLJ10874	55248	ENSG00000065600	0	0.380734	0.552917	0		0	0	0	0	0	0	0
ZNF256	ZNF256	10172	ENSG00000152454	0	0.380734	0.552651	0		0	0	0	0	0	0	0
CASP9	CASP9	842	ENSG00000132906	0	0.380734	0.552613	0		0	0	0	0	0	0	0
ZMYM5;ZNF237	ZNF237	9205	ENSG00000132950	0	0.380734	0.55208	0		0	0	0	0	0	0	0
PDE6B;PDEB	PDE6B	5158	ENSG00000133256	0	0.380734	0.552077	0		0	0	1	4	1	0	0
CXorf38	MGC39350	159013	ENSG00000185753	0	0.380734	0.551943	0		0	0	0	0	0	0	0
KCTD17	KCTD17	79734	ENSG00000100379	0	0.380734	0.551873	0		0	0	0	2	0	0	0
PCDHGA9	PCDHGA9	56107	ENSG00000261934	0	0.383562	0.551541	0	0	0	0	1	0	0	0	0
MIER1	MI-ER1	57708	ENSG00000198160	0	0.383562	0.55153	0		0	0	0	0	0	0	0
NLRP2;NALP2	NALP2	55655	ENSG00000022556	0	0.383562	0.551511	0		0	0	0	1	1	0	0
RFC3	RFC3	5983	ENSG00000133119	0	0.383562	0.551501	0		0	0	0	0	0	0	0
ZNF777	KIAA1285	27153	ENSG00000196453	0	0.383562	0.551367	0		0	0	0	1	0	0	0
AARSD1	MGC2744	80755	ENSG00000266967	0	0.383562	0.551273	0		0	0	0	2	0	0	0
NEK8	NEK8	284086	ENSG00000160602	0	0.381818	0.55123	0	1	1	0	1	3	0	0	0
TRMT10B;RG9MTD3	RG9MTD3	158234	ENSG00000165275	0	0.381818	0.551113	0		0	0	0	0	0	0	0
C1orf174	LOC339448	339448	ENSG00000198912	0	0.381818	0.550963	0		0	0	0	0	0	0	0
MTF1	MTF1	4520	ENSG00000188786	0	0.381818	0.550793	0		0	0	0	0	0	0	0
SRGAP3;SRGAP2	SRGAP2	9901	ENSG00000196220	0	0.381818	0.550747	0		0	0	0	3	2	0	0
C22orf23	C22ORF23	84645	ENSG00000128346	0	0.381818	0.550693	0		0	0	0	3	2	0	0
INPP5B	INPP5B	3633	ENSG00000204084	0	0.384615	0.550509	0	0	0	0	1	0	0	0	1
C14orf80	C14ORF80	283643	ENSG00000185347	0	0.384615	0.550303	0		0	0	0	0	0	0	0
TTYH2	TTYH2	94015	ENSG00000141540	0	0.384615	0.55025	0		0	0	1	1	0	0	0
DHX33;DDX33	DHX33	56919	ENSG00000005100	0	0.384615	0.550187	0		0	0	1	1	0	0	0
C10orf111	C10ORF111	221060	ENSG00000176236	0	0.384615	0.55008	0		0	0	0	0	0	0	0
NAT14	KLP1	57106	ENSG00000090971	0	0.384615	0.5499	0		0	0	0	1	1	0	0
PYGO1	PYGO1	26108	ENSG00000171016	0	0.384615	0.549897	0		0	0	0	0	0	0	0
MAN1C1	MAN1C1	57134	ENSG00000117643	0	0.384615	0.549823	0		0	0	1	2	1	0	0
CCDC8	CCDC8	83987	ENSG00000169515	0	0.384615	0.549683	0		0	0	0	0	0	0	0
SOCS5	SOCS5	9655	ENSG00000171150	0	0.384615	0.54968	0		0	0	0	0	0	0	0
ZNF77	ZNF77	58492	ENSG00000175691	0	0.384615	0.549665	0		0	0	0	1	0	0	0
DACT3;RRR1	MGC15476	147906	ENSG00000197380	0	0.384615	0.549583	0		0	0	0	0	0	0	0
C11orf16	C11ORF16	56673	ENSG00000176029	0	0.384615	0.54954	0		0	0	0	4	3	0	0
KIAA1524	KIAA1524	57650	ENSG00000163507	0	0.384615	0.54935	0		0	0	0	0	0	0	0
MYH3	MYH3	4621	ENSG00000109063	0	0.384615	0.549167	0		0	0	0	3	0	0	0
DYNLL2	DLC2	140735	ENSG00000264364	0	0.384615	0.549057	0		0	0	0	11	3	0	0
NDNF;C4orf31	FLJ23191	79625	ENSG00000173376	0	0.384615	0.54856	0		0	0	0	0	0	0	0
NRIP3;C11orf14	NRIP3	56675	ENSG00000175352	0	0.384615	0.54855	0		0	0	0	0	0	0	0
KLHL4	KLHL4	56062	ENSG00000102271	0	0.384615	0.54835	0		0	0	0	0	0	0	0
WDR11;BRWD2	WDR11	55717	ENSG00000120008	0	0.384615	0.54833	0		0	0	0	3	0	0	0
STAMBPL1	STAMBPL1	57559	ENSG00000138134	0	0.384615	0.548307	0		0	0	0	0	0	0	0
SDK1	SDK1	221935	ENSG00000146555	0	0.384615	0.548217	0		0	0	0	3	2	0	0
SPATA25;C20orf165	C20ORF165	128497	ENSG00000149634	0	0.384615	0.548113	0		0	0	0	0	0	0	0
SEPSECS	SLA/LP	51091	ENSG00000109618	0	0.384615	0.54805	0		0	0	0	2	0	0	0
LIN37	F25965	55957	ENSG00000267796	0	0.384615	0.547977	0		0	0	0	0	0	0	0
GLI4	GLI4	2738	ENSG00000250571	0	0.384615	0.547937	0		0	0	0	1	0	0	0
LAS1L	FLJ12525	81887	ENSG00000001497	0	0.384615	0.547867	0		0	0	0	0	0	0	0
CENPL;C1orf155	DJ383J4.3	91687	ENSG00000120334	0	0.384615	0.54778	0		0	0	0	0	0	0	0
SNUPN;RNUT1	RNUT1	10073	ENSG00000169371	0	0.384615	0.547647	0		0	0	0	0	0	0	0
FANCC;FACC	FANCC	2176	ENSG00000158169	0	0.384615	0.547583	0		0	0	0	0	0	0	0
ARMCX2	ARMCX2	9823	ENSG00000184867	0	0.384615	0.547487	0		0	0	0	1	0	0	1
C9orf43	C9ORF43	257169	ENSG00000157653	0	0.384615	0.547433	0		0	0	0	0	0	0	0
SLC35E3	SLC35E3	55508	ENSG00000175782	0	0.384615	0.54735	0		0	0	0	1	0	0	0
GIN1;ZH2C2	FLJ20125	54826	ENSG00000145723	0	0.384615	0.547337	0		0	0	0	0	0	0	0
VCPKMT;C14orf138;METTL21D	C14ORF138	79609	ENSG00000100483	0	0.384615	0.54729	0		0	0	0	1	0	0	0
REEP1;C2orf23	C2ORF23	65055	ENSG00000068615	0	0.384615	0.54715	0		0	0	0	1	1	0	0
ZBTB2	ZBTB2	57621	ENSG00000181472	0	0.384615	0.547146	0		0	0	0	0	0	0	0
RNF170;SNAX1	RNF170	81790	ENSG00000120925	0	0.384615	0.547057	0		0	0	0	1	0	0	0
ZNF23;ZNF359	ZNF23	7571	ENSG00000167377	0	0.384615	0.547053	0		0	0	0	0	0	0	0
SIPA1L1	SIPA1L1	26037	ENSG00000197555	0	0.384615	0.547007	0		0	0	0	0	0	0	0
MKLN1	MKLN1	4289	ENSG00000128585	0	0.384615	0.546917	0		0	0	0	0	0	0	0
ASAP2;DDEF2	DDEF2	8853	ENSG00000151693	0	0.384615	0.546703	0		0	0	0	0	0	0	0
VRK2	VRK2	7444	ENSG00000028116	0	0.384615	0.546613	0		0	0	1	1	0	0	0
TAF1B	TAF1B	9014	ENSG00000115750	0	0.384615	0.54647	0		0	0	0	1	1	0	0
NUDCD1	CML66	84955	ENSG00000120526	0	0.384615	0.546443	0		0	0	0	1	0	0	0
KNSTRN;C15orf23	FLJ14502	90417	ENSG00000128944	0	0.384615	0.54643	0		0	0	0	0	0	0	0
TRIM73;TRIM50B	TRIM73	375593	ENSG00000178809	0	0.384615	0.546316	0		0	0	0	0	0	0	0
CNOT6	KIAA1194	57472	ENSG00000113300	0	0.384615	0.546077	0		0	0	0	2	0	0	1
PPIP5K2;HISPPD1	KIAA0433	23262	ENSG00000145725	0	0.384615	0.546053	0		0	0	0	3	0	0	0
GARNL3	GARNL3	84253	ENSG00000136895	0	0.384615	0.545903	0		0	0	0	1	1	0	0
FAM199X;CXorf39	CXorf39	139231	ENSG00000123575	0	0.384615	0.545897	0		0	0	0	0	0	0	0
MED11	MGC88387	400569	ENSG00000161920	0	0.384615	0.5458	0		0	0	0	0	0	0	0
TMEM25	TMEM25	84866	ENSG00000149582	0	0.384615	0.5458	0		0	0	0	0	0	0	0
PARD6A	PARD6A	50855	ENSG00000102981	0	0.382883	0.54568	0	1	1	0	1	2	0	0	0
ANKRD13C	DKFZP566D1346	81573	ENSG00000118454	0	0.382883	0.545637	0		0	0	0	0	0	0	0
ZNF34	ZNF34	80778	ENSG00000196378	0	0.382883	0.545427	0		0	0	0	1	0	0	0
MSS51;ZMYND17	ZMYND17	118490	ENSG00000166343	0	0.382883	0.54539	0		0	0	0	0	0	0	0
ELAC1	ELAC1	55520	ENSG00000141642	0	0.382883	0.545223	0		0	0	0	0	0	0	0
RBSN;ZFYVE20	ZFYVE20	64145	ENSG00000131381	0	0.382883	0.545223	0		0	0	1	1	0	0	0
ZNF696	ZNF696	79943	ENSG00000185730	0	0.382883	0.545153	0		0	0	0	2	0	0	0
GIGYF2;PERQ2;PERQ3;TNRC15;PARK11	TNRC15	26058	ENSG00000204120	0	0.382883	0.545147	0		0	0	0	4	0	0	0
PPP2R5E	PPP2R5E	5529	ENSG00000154001	0	0.382883	0.545043	0		0	0	0	2	0	0	0
TOE1	TOE1	114034	ENSG00000132773	0	0.382883	0.544943	0		0	0	0	0	0	0	0
EPC1	EPC1	80314	ENSG00000120616	0	0.382883	0.544597	0		0	0	0	0	0	0	0
ZSCAN26;ZNF187	ZNF187	7741	ENSG00000197062	0	0.382883	0.544523	0		0	0	0			0	0
RAI1;SMCR	RAI1	10743	ENSG00000108557	0	0.382883	0.544437	0		0	0	0	0	0	0	0
CYP2U1	CYP2U1	113612	ENSG00000155016	0	0.382883	0.544323	0		0	0	1	4	1	0	0
MYO5A;MYH12	MYO5A	4644	ENSG00000197535	0	0.382883	0.544267	0		0	0	0	4	1	0	0
VPS33A	VPS33A	65082	ENSG00000139719	0	0.382883	0.544107	0		0	0	0	1	0	0	0
RECK;ST15	RECK	8434	ENSG00000122707	0	0.382883	0.54403	0		0	0	0	0	0	0	0
ANKRD54	LOC129138	129138	ENSG00000100124	0	0.382883	0.54401	0		0	0	0	2	0	0	0
PTBP2	PTBP2	58155	ENSG00000117569	0	0.382883	0.543967	0		0	0	0	3	0	0	0
TMEM55A	DKFZP762O076	55529	ENSG00000155099	0	0.382883	0.543963	0		0	0	0	1	0	0	0
KCTD6	KCTD6	200845	ENSG00000168301	0	0.382883	0.54385	0		0	0	0	1	0	0	0
ZNF652	KIAA0924	22834	ENSG00000198740	0	0.382883	0.543823	0		0	0	0	0	0	0	0
ATP6V0A2	ATP6V0A2	23545	ENSG00000185344	0	0.38565	0.54363	0	0	0	0	1	0	0	0	0
PLAC8L1	LOC153770	153770	ENSG00000173261	0	0.38565	0.54362	0		0	0	0	0	0	0	0
PAXBP1;C21orf66;GCFC1	C21ORF66	94104	ENSG00000159086	0	0.38565	0.54338	0		0	0	0	1	0	0	0
MAPK8IP1;PRKM8IP	MAPK8IP1	9479	ENSG00000121653	0	0.38565	0.5432	0		0	0	1	2	2	0	0
WDR36;GLC1G	WDR36	134430	ENSG00000134987	0	0.38565	0.54298	0		0	0	0	0	0	0	0
C2orf88	MGC13057	84281	ENSG00000187699	0	0.38565	0.542963	0		0	0	0	0	0	0	0
FAM135A;KIAA1411	KIAA1411	57579	ENSG00000082269	0	0.38565	0.542693	0		0	0	0	0	0	0	0
TRERF1;BCAR2	TRERF1	55809	ENSG00000124496	0	0.38565	0.542667	0		0	0	0	0	0	0	0
SLC26A10	SLC26A10	65012	ENSG00000135502	0	0.388393	0.542573	0	0	0	0	1	0	0	0	0
COMMD1;C2orf5	COMMD1	150684	ENSG00000173163	0	0.388393	0.542567	0		0	0	1	1	0	0	0
WDR86	LOC349136	349136	ENSG00000187260	0	0.388393	0.542563	0		0	0	0	1	1	0	0
UXS1	UXS1	80146	ENSG00000115652	0	0.388393	0.54251	0		0	0	1	1	0	0	0
CROCC	CROCC	9696	ENSG00000058453	0	0.386667	0.542488	0	1	1	0	0	8	4	0	0
OSBPL8	OSBPL8	114882	ENSG00000091039	0	0.386667	0.542313	0		0	0	0	1	0	0	0
RC3H1	RC3H1	149041	ENSG00000135870	0	0.386667	0.54224	0		0	0	0	0	0	0	0
PDCD2L	MGC13096	84306	ENSG00000126249	0	0.386667	0.542177	0		0	0	0	0	0	0	0
CCNJ	CCNJ	54619	ENSG00000107443	0	0.386667	0.54208	0		0	0	0	0	0	0	0
OSGIN2;C8orf1	C8ORF1	734	ENSG00000164823	0	0.386667	0.54198	0		0	0	0	0	0	0	0
APOPT1;C14orf153	C14ORF153	84334	ENSG00000256053	0	0.386667	0.54198	0		0	0	0	2	0	0	0
INPP4A;INPP4	INPP4A	3631	ENSG00000040933	0	0.386667	0.541957	0		0	0	1	1	0	0	0
PHC3	PHC3	80012	ENSG00000173889	0	0.386667	0.541927	0		0	0	0	0	0	0	0
RCOR2	RCOR2	283248	ENSG00000167771	0	0.386667	0.5419	0		0	0	0	0	0	0	0
TARSL2	TARSL2	123283	ENSG00000185418	0	0.386667	0.541849	0		0	0	1	3	0	0	0
KRBA1	KIAA1862	84626	ENSG00000133619	0	0.386667	0.541657	0		0	0	0	0	0	0	0
ZNF211	ZNF211	10520	ENSG00000121417	0	0.386667	0.541593	0		0	0	0	1	0	0	0
TCEAL5	LOC340543	340543	ENSG00000204065	0	0.386667	0.54159	0		0	0	0	0	0	0	0
GXYLT2;GLT8D4	LOC727936	727936	ENSG00000172986	0	0.386667	0.541568	0		0	0	0	2	1	0	0
ZNF234;ZNF269	ZNF234	10780	ENSG00000263002	0	0.386667	0.541497	0		0	0	0	0	0	0	0
U2AF1L4;U2AF1L3	U2AF1L3	199746	ENSG00000161265	0	0.386667	0.541321	0		0	0	0	2	1	0	0
PIAS1;DDXBP1	PIAS1	8554	ENSG00000033800	0	0.386667	0.541267	0		0	0	0	0	0	0	0
SNX14	SNX14	57231	ENSG00000135317	0	0.386667	0.541197	0		0	0	0	0	0	0	0
ZNF33B;ZNF11B	ZNF33B	7582	ENSG00000196693	0	0.386667	0.540923	0		0	0	1	2	0	0	0
ZNF287	ZNF287	57336	ENSG00000141040	0	0.386667	0.540913	0		0	0	0	0	0	0	0
C9orf64	C9ORF64	84267	ENSG00000165118	0	0.386667	0.54087	0		0	0	0	1	0	0	0
C1orf159	FLJ20584	54991	ENSG00000131591	0	0.386667	0.54076	0		0	0	0	0	0	0	0
PDE7B	PDE7B	27115	ENSG00000171408	0	0.386667	0.540743	0		0	0	1	1	1	0	0
CCDC171;C9orf93	C9ORF93	203238	ENSG00000164989	0	0.386667	0.540653	0		0	0	0	0	0	0	0
DFNA5	DFNA5	1687	ENSG00000105928	0	0.386667	0.54064	0		0	0	0	1	0	0	0
NAPG	NAPG	8774	ENSG00000134265	0	0.386667	0.54049	0		0	1	0	6	0	0	0
PRKD1;PRKCM	PRKCM	5587	ENSG00000184304	0	0.386667	0.540483	0		0	0	0	0	0	0	0
TTLL4	TTLL4	9654	ENSG00000135912	0	0.386667	0.540483	0		0	0	0	2	0	0	0
KLHL8	KLHL8	57563	ENSG00000145332	0	0.386667	0.540397	0		0	0	0	1	0	0	0
ATP1B2	ATP1B2	482	ENSG00000129244	0	0.386667	0.540367	0		0	0	1	3	0	0	0
FZD3	FZD3	7976	ENSG00000104290	0	0.386667	0.54027	0		0	0	1	1	0	0	0
ERLIN2;C8orf2;SPFH2;Erlin-2	SPFH2	11160	ENSG00000147475	0	0.386667	0.540163	0		0	0	0	3	0	0	0
BTBD3	BTBD3	22903	ENSG00000132640	0	0.386667	0.540093	0		0	0	0	1	1	0	0
TYW1;RSAFD1	FLJ10900	55253	ENSG00000198874	0	0.386667	0.540077	0		0	0	0	0	0	0	0
CTBP1-AS2;C4orf42;CTBP1-AS1	MGC21675	92070	ENSG00000196810	0	0.386667	0.54005	0		0	0	0			0	0
ZNF638;ZFML	NP220	27332	ENSG00000075292	0	0.386667	0.540037	0		0	0	0	0	0	0	0
MAP3K9;MLK1	MAP3K9	4293	ENSG00000006432	0	0.389381	0.539956	0	0	0	0	1	0	0	0	0
APBA2;X11L;MINT2	APBA2	321	ENSG00000034053	0	0.389381	0.539943	0		0	0	0	0	0	0	0
SALL2	SALL2	6297	ENSG00000165821	0	0.389381	0.53986	0		0	0	0	0	0	0	0
XRCC3	XRCC3	7517	ENSG00000126215	0	0.389381	0.53977	0		0	0	0	0	0	0	0
CCDC17	FLJ33084	149483	ENSG00000159588	0	0.389381	0.539723	0		0	0	0	4	4	0	0
PRRT3	FLJ33674	285368	ENSG00000163704	0	0.389381	0.539693	0		0	0	0	2	2	0	0
CASC4	H63	113201	ENSG00000166734	0	0.389381	0.539663	0		0	0	0	0	0	0	0
MBIP	MBIP	51562	ENSG00000151332	0	0.389381	0.53947	0		0	0	0	1	1	0	0
RINT1	RINT-1	60561	ENSG00000135249	0	0.389381	0.539303	0		0	0	0	0	0	0	0
KLHL42;KLHDC5	KLHDC5	57542	ENSG00000087448	0	0.389381	0.539227	0		0	0	0	0	0	0	0
PCDHGB7	PCDHGB7	56099	ENSG00000254122	0	0.39207	0.539108	0	0	0	0	1	0	0	0	0
GLT8D2	LOC83468	83468	ENSG00000120820	0	0.39207	0.53905	0		0	0	0	0	0	0	0
TADA1;TADA1L	STAF42	117143	ENSG00000152382	0	0.39207	0.539037	0		0	0	0	0	0	0	0
TSNARE1	FLJ31164	203062	ENSG00000171045	0	0.39207	0.53897	0		0	0	0	0	0	0	0
[truncated: 14,432 more rows]

## Sheet: B) The CILIOGENESIS dataset
Gene symbol and synonym	Symbol	Entrez gene ID	Ensemble ID	Predicted cilia	FDR	Classifier score	Known Joubert genes	Classifier training label (0/1/empty)	Gold standard S1 (Positive set)	Gold standard set 2 (Candidate set)	Negative set genes	Cilbd publications	Cildb publications (human)	PMID18827223 HH	PMID21266715 HH & WNT
TTC26	FLJ12571	79989	ENSG00000105948	1	0	0.941077	0	1	1	0	0	19	4	0	0
TTC21A	TTC21A	199223	ENSG00000168026	1	0	0.93975	0		0	0	0	15	4	0	0
CASC1	CASC1	55259	ENSG00000118307	1	0	0.930473	0		0	1	0	8	3	0	0
CFAP43;C10orf79;WDR96	C10ORF79	80217	ENSG00000197748	1	0	0.927433	0		0	1	0	14	3	0	1
CEP162;C6orf84;KIAA1009	KIAA1009	22832	ENSG00000135315	1	0	0.924607	0		0	0	0	2	1	0	0
CEP83;CCDC41	NY-REN-58	51134	ENSG00000173588	1	0	0.924541	0	1	1	0	0	6	4	0	0
KIAA1529	KIAA1529	57653	ENSG00000255036	1	0	0.922457	0		0	0	0			0	0
ALMS1	ALMS1	7840	ENSG00000116127	1	0	0.91322	0	1	1	0	0	6	4	0	0
IFT88;TTC10	TTC10	8100	ENSG00000032742	1	0	0.905416	0	1	1	0	0	21	4	0	1
RIBC1	FLJ32783	158787	ENSG00000158423	1	0	0.903373	0		0	0	0	15	2	0	0
LRRC48	DKFZP586M1120	83450	ENSG00000171962	1	0	0.902937	0		0	1	0	17	4	0	0
TMEM67;MKS3	MGC26979	91147	ENSG00000164953	1	0	0.90126	1	1	1	0	0	9	2	0	0
TSNAXIP1	TSNAXIP1	55815	ENSG00000102904	1	0	0.89917	0		0	0	0	6	3	0	0
CLUAP1	KIAA0643	23059	ENSG00000103351	1	0	0.899128	0	1	1	0	0	18	3	0	0
PPIL6	PPIL6	285755	ENSG00000185250	1	0	0.895987	0		0	1	0	5	4	0	0
FAM200A;C7orf38	DKFZP727G131	221786	ENSG00000221909	1	0	0.894513	0		0	0	0	0	0	0	0
MAATS1;C3orf15	AAT1	89876	ENSG00000183833	1	0	0.893767	0		0	1	0	11	4	0	0
SPAG8	SPAG8	26206	ENSG00000137098	1	0	0.89311	0		0	0	0	3	3	0	0
CCDC181;C1orf114	LOC57821	57821	ENSG00000117477	1	0	0.891137	0		0	1	0	4	2	0	0
ARMC2	ARMC2	84071	ENSG00000118690	1	0	0.89061	0		0	0	0	2	2	0	0
CFAP44;WDR52	FLJ11142	55779	ENSG00000206530	1	0	0.888613	0		0	1	0	7	2	0	0
SPATA7;LCA3	SPATA7	55812	ENSG00000042317	1	0	0.886624	0	1	1	0	0	2	0	0	0
CSPP1	FLJ22490	79848	ENSG00000104218	1	0	0.8863	1	1	0	0	0	7	6	0	0
ZNF567	ZNF567	163081	ENSG00000189042	1	0	0.88296	0		0	0	0	0	0	0	0
KIAA0753	KIAA0753	9851	ENSG00000198920	1	0	0.882123	0		0	0	0	3	2	0	0
EFHC2;MRX74	FLJ22843	80258	ENSG00000183690	1	0	0.881603	0		0	0	0	10	4	0	0
CLHC1;C2orf63	FLJ31438	130162	ENSG00000162994	1	0	0.88145	0		0	0	0	0	0	0	0
TEX9	TEX9	374618	ENSG00000151575	1	0	0.876973	0		0	1	0	7	3	0	0
SPATA6	SPATA6	54558	ENSG00000132122	1	0	0.876433	0		0	1	0	3	2	0	0
C7orf31	C7ORF31	136895	ENSG00000153790	1	0	0.874407	0		0	0	0	0	0	0	0
MDM1	MDM1	56890	ENSG00000111554	1	0	0.874354	0	1	1	0	0	7	5	0	0
LRRC6	LRRC6	23639	ENSG00000129295	1	0	0.8742	0	1	1	0	0	7	2	0	0
CFAP53;CCDC11	FLJ32743	220136	ENSG00000172361	1	0	0.8734	0		0	0	0	9	4	0	0
PIFO;C1orf88	LOC128344	128344	ENSG00000173947	1	0	0.87253	0		0	0	0	6	4	0	0
C5orf42	FLJ13231	65250	ENSG00000197603	1	0	0.87126	1	1	0	1	0	1	0	0	0
GPATCH2L;C14orf118	C14ORF118	55668	ENSG00000089916	1	0	0.86795	0		0	0	0	0	0	0	0
KIAA0586	KIAA0586	9786	ENSG00000100578	1	0	0.86764	0		0	0	0	2	1	0	0
ZMYND10	ZMYND10	51364	ENSG00000004838	1	0	0.867377	0		0	0	0	6	4	0	0
IQCG	DKFZP434B227	84223	ENSG00000114473	1	0	0.867287	0		0	1	0	10	3	0	0
DBF4B	DRF1	80174	ENSG00000161692	1	0	0.866883	0		0	0	0	0	0	0	0
DNAAF1;LRRC50	LOC123872	123872	ENSG00000154099	1	0	0.866503	0	1	1	0	0	9	4	0	0
C11orf70	MGC13040	85016	ENSG00000137691	1	0	0.866227	0		0	0	0	8	3	0	0
SPEF2	FLJ23577	79925	ENSG00000152582	1	0	0.865938	0	1	1	0	0	14	4	0	0
ARL6;BBS3	ARL6	84100	ENSG00000113966	1	0	0.865272	0	1	1	0	0	11	1	0	0
CCDC24	MGC45441	149473	ENSG00000159214	1	0	0.86284	0		0	0	0	1	1	0	0
WDR66	MGC33630	144406	ENSG00000158023	1	0	0.862217	0		0	1	0	14	3	0	0
C21orf58	C21ORF58	54058	ENSG00000160298	1	0	0.860097	0		0	0	0	4	3	0	1
C10orf88	C10ORF88	80007	ENSG00000119965	1	0	0.859537	0		0	0	0	0	0	0	0
LZTFL1	LZTFL1	54585	ENSG00000163818	1	0	0.85939	0	1	1	0	0	7	3	0	0
C2orf42	FLJ20558	54980	ENSG00000115998	1	0	0.859179	0		0	0	0	1	0	0	0
CEP97;LRRIQ2	LRRIQ2	79598	ENSG00000182504	1	0	0.857854	0	1	1	0	0	7	5	0	0
HAUS6;FAM29A	FAM29A	54801	ENSG00000147874	1	0	0.857623	0		0	0	0	3	3	0	0
TTC12	TTC12	54970	ENSG00000149292	1	0	0.857558	0	1	1	0	0	2	1	0	0
KIAA1407	KIAA1407	57577	ENSG00000163617	1	0	0.85717	0		0	0	0	2	2	0	0
C9orf117	C9ORF117	286207	ENSG00000160401	1	0	0.856417	0		0	0	0	6	3	0	0
CCDC37	FLJ40083	348807	ENSG00000163885	1	0	0.855543	0	1	1	0	0	12	3	0	0
KIAA1586	KIAA1586	57691	ENSG00000168116	1	0	0.854306	0		0	0	0	0	0	0	0
ZNF175	ZNF175	7728	ENSG00000105497	1	0	0.854087	0		0	0	0	0	0	0	0
SPA17	SPA17	53340	ENSG00000064199	1	0	0.852302	0	1	1	0	0	7	4	0	0
SWT1;C1orf26	C1ORF26	54823	ENSG00000116668	1	0	0.852063	0		0	0	0	1	0	0	0
IFT74;CCDC2	CCDC2	80173	ENSG00000096872	1	0	0.852034	0	1	1	0	0	17	3	0	0
CCDC65	NYD-SP28	85478	ENSG00000139537	1	0	0.851887	0		0	1	0	14	3	0	0
NPHP1;NPH1	NPHP1	4867	ENSG00000144061	1	0	0.850543	1	1	1	0	0	10	4	0	0
FANK1	FANK1	92565	ENSG00000203780	1	0	0.85018	0		0	0	0	5	4	0	0
CFAP70;TTC18	TTC18	118491	ENSG00000156042	1	0	0.85	0		0	1	0	12	4	0	0
WDR35	WDR35	57539	ENSG00000118965	1	0	0.849186	0	1	1	0	0	14	0	0	0
EFCAB12;C3orf25	LOC90288	90288	ENSG00000172771	1	0	0.848747	0		0	0	0	4	3	0	0
DLEC1	DLEC1	9940	ENSG00000008226	1	0	0.848313	0		0	1	0	3	2	0	0
ZNF473	ZNF473	25888	ENSG00000142528	1	0	0.846093	0		0	0	0	0	0	0	0
IQCD	LOC115811	115811	ENSG00000166578	1	0	0.845963	0		0	0	0	4	2	0	0
TTLL5;KIAA0998	KIAA0998	23093	ENSG00000119685	1	0	0.844103	0		0	0	0	2	1	0	0
LRRC43	LRRC43	254050	ENSG00000158113	1	0	0.843793	0		0	0	0	2	2	0	0
RABL2B	RABL2B	11158	ENSG00000079974	1	0	0.84362	0		0	1	0	8	3	0	0
DYNLRB2;DNCL2B	DNCL2B	83657	ENSG00000168589	1	0	0.84338	0		0	0	0	13	5	0	0
EFHC1;EJM1;EJM	EFHC1	114327	ENSG00000096093	1	0	0.841036	0	1	1	0	1	23	5	0	0
DNAL1;C14orf168	C14ORF168	83544	ENSG00000119661	1	0	0.840579	0	1	1	0	0	13	2	0	0
TSGA10	TSGA10	80705	ENSG00000135951	1	0	0.839837	0		0	0	0	7	2	0	0
C2CD3	DKFZP586P0123	26005	ENSG00000168014	1	0	0.839201	0	1	1	0	0	3	2	0	0
KIF27	KIF27	55582	ENSG00000165115	1	0	0.839146	0	1	1	0	0	4	1	0	0
SPAG6	SPAG6	9576	ENSG00000077327	1	0	0.839143	0	1	1	0	0	18	4	0	0
IFT140;WDTC2	IFT140	9742	ENSG00000187535	1	0	0.838833	0	1	1	0	0	15	2	0	0
LRRC27	LRRC27	80313	ENSG00000148814	1	0	0.838199	0		0	0	0	0	0	0	0
C19orf44	FLJ21742	84167	ENSG00000105072	1	0	0.83721	0		0	0	0	0	0	0	0
ZNF222	ZNF222	7673	ENSG00000159885	1	0	0.83707	0		0	0	0	1	0	0	0
SPATA18	LOC132671	132671	ENSG00000163071	1	0	0.836877	0		0	0	0	5	4	0	0
BBS5	BBS5	129880	ENSG00000163093	1	0	0.835792	0	1	1	0	0	18	4	0	0
ZNF570	ZNF570	148268	ENSG00000171827	1	0	0.835737	0		0	0	0	2	0	0	0
MPHOSPH9	MPHOSPH9	10198	ENSG00000051825	1	0	0.83562	0		0	0	0	2	1	0	0
ASXL2	ASXL2	55252	ENSG00000143970	1	0	0.835297	0		0	0	0	0	0	0	0
WDR7	WDR7	23335	ENSG00000091157	1	0	0.835283	0		0	0	0	3	0	0	0
SPAG17	PF6	200162	ENSG00000155761	1	0	0.834992	0	1	1	0	0	5	4	0	0
DYNC2LI1	D2LIC	51626	ENSG00000138036	1	0	0.83387	0		0	1	0	18	2	0	0
LRRCC1	KIAA1764	85444	ENSG00000133739	1	0	0.833673	0		0	0	0	1	1	0	0
ANKRD32;BRCTD1	ANKRD32	84250	ENSG00000133302	1	0	0.83358	0		0	0	0	2	1	0	0
ANKRD45	FLJ45235	339416	ENSG00000183831	1	0	0.833077	0		0	0	0	2	1	0	0
EFCAB1	FLJ11767	79645	ENSG00000034239	1	0	0.83306	0		0	0	0	5	3	0	0
QSER1	FLJ21924	79832	ENSG00000060749	1	0	0.832343	0		0	0	0	0	0	0	0
KIF9	KIF9	64147	ENSG00000088727	1	0	0.832277	0		0	1	0	6	2	0	0
INCA1	INCA1	388324	ENSG00000196388	1	0	0.832163	0		0	0	0	1	0	0	0
ZNF140	ZNF140	7699	ENSG00000196387	1	0	0.831187	0		0	0	0	2	0	0	0
ZNF569	ZNF569	148266	ENSG00000196437	1	0	0.831153	0		0	0	0	1	0	0	0
CCDC114	FLJ32926	93233	ENSG00000105479	1	0	0.830947	0	1	1	0	0	14	5	0	0
ZBTB26;ZNF481	ZBTB26	57684	ENSG00000171448	1	0	0.830833	0		0	0	0	1	1	0	0
METTL6	MGC24132	131965	ENSG00000206562	1	0	0.830587	0		0	0	0	2	0	0	0
CCDC121	FLJ13646	79635	ENSG00000176714	1	0	0.828657	0		0	0	0	0	0	0	0
KIAA1107	KIAA1107	23285	ENSG00000069712	1	0	0.82792	0		0	0	0	0	0	0	0
TMEM231	FLJ22167	79583	ENSG00000205084	1	0	0.827409	1	1	1	0	0	9	0	0	0
CAPSL	CAPSL	133690	ENSG00000152611	1	0	0.827173	0		0	1	0	11	4	0	0
TCTEX1D2	MGC33212	255758	ENSG00000213123	1	0	0.826697	0		0	1	0	17	2	0	0
ZNF420	FLJ32191	147923	ENSG00000197050	1	0	0.82577	0		0	0	0	2	1	0	0
HELQ	HEL308	113510	ENSG00000163312	1	0	0.825713	0		0	0	0	2	0	0	0
EFCAB6	FLJ23588	64800	ENSG00000186976	1	0	0.825647	0		0	0	0	6	3	0	0
CFAP58;C10orf80;CCDC147	C10ORF80	159686	ENSG00000120051	1	0	0.82562	0		0	1	0	15	3	0	0
ZNF451	ZNF451	26036	ENSG00000112200	1	0	0.824767	0		0	0	0	1	1	0	0
IFT81;CDV1	CDV-1	28981	ENSG00000122970	1	0	0.82449	0	1	1	0	0	15	2	0	0
ZNF510	ZNF510	22869	ENSG00000081386	1	0	0.824333	0		0	0	0	0	0	0	0
WDR78	FLJ23129	79819	ENSG00000152763	1	0	0.823344	0	1	1	0	0	13	4	0	0
CCDC151	MGC20983	115948	ENSG00000198003	1	0	0.822757	0		0	1	0	13	4	0	0
DZIP1	DZIP1	22873	ENSG00000134874	1	0	0.822697	0		0	0	0	1	0	0	0
C16orf71	LOC146562	146562	ENSG00000166246	1	0	0.822607	0		0	0	0	1	1	0	0
LRRC71;C1orf92	FLJ32884	149499	ENSG00000160838	1	0	0.822543	0		0	0	0	4	3	0	0
CCDC176;C14orf45	C14ORF45	80127	ENSG00000119636	1	0	0.82166	0		0	1	0	9	3	0	0
ANKRD26;THC2	ANKRD26	22852	ENSG00000107890	1	0	0.821047	0		0	0	0	3	2	0	0
EID3	EID3	493861	ENSG00000255150	1	0	0.82065	0		0	0	0	0	0	0	0
ZNF599	ZNF599	148103	ENSG00000153896	1	0	0.820597	0		0	0	0	0	0	0	0
DRC7;C16orf50;CCDC135	C16orf50	84229	ENSG00000159625	1	0	0.819757	0		0	1	0	10	4	0	0
ANKRD42	FLJ37874	338699	ENSG00000137494	1	0	0.81939	0		0	1	0	1	1	0	0
TEKT1	TEKT1	83659	ENSG00000167858	1	0	0.81935	0		0	1	0	16	4	0	0
LRTOMT;LRRC51;DFNB63	LRRC51	220074	ENSG00000184154	1	0	0.818813	0		0	0	0	12	4	0	0
SPATA33;C16orf55	FLJ31606	124045	ENSG00000167523	1	0	0.818647	0		0	0	0	2	1	0	0
DNALI1	DNALI1	7802	ENSG00000163879	1	0	0.817771	0	1	1	0	0	22	5	0	0
DYNC2H1;DNCH2	DNCH2	79659	ENSG00000187240	1	0	0.81776	0	1	1	0	0	14	1	0	0
SIMC1;C5orf25	FLJ44216	375484	ENSG00000170085	1	0	0.817747	0		0	0	0	0	0	0	0
AZIN2;ADC	ODC-P	113451	ENSG00000142920	1	0	0.81732	0		0	0	0	0	0	0	0
TTC25	DKFZP434H0115	83538	ENSG00000204815	1	0	0.816999	0		0	1	0			0	0
CCDC74A	LOC90557	90557	ENSG00000163040	1	0	0.816513	0		0	0	0	0	0	0	0
C9orf116	C9ORF116	138162	ENSG00000160345	1	0	0.816483	0		0	0	0	5	4	0	0
IFT172	SLB	26160	ENSG00000138002	1	0	0.816251	0	1	1	0	0	23	4	0	0
TTC5	TTC5	91875	ENSG00000136319	1	0	0.816157	0		0	0	0	2	0	0	0
RIBC2;C22orf11	C22ORF11	26150	ENSG00000128408	1	0	0.81614	0		0	0	0	15	3	0	0
RFX3	RFX3	5991	ENSG00000080298	1	0	0.815907	0	1	1	0	0	9	3	0	0
C12orf65	FLJ38663	91574	ENSG00000130921	1	0	0.815897	0		0	0	0	0	0	0	0
DRC1;C2orf39;CCDC164	MGC16372	92749	ENSG00000157856	1	0	0.815521	0	1	1	0	0	10	3	0	0
TBC1D19	TBC1D19	55296	ENSG00000109680	1	0	0.814743	0		0	0	0	2	0	0	0
L3MBTL1;L3MBTL	L3MBTL	26013	ENSG00000185513	1	0	0.814267	0		0	0	0	1	1	0	0
MYCBPAP	MYCBPAP	84073	ENSG00000136449	1	0	0.814163	0		0	0	0	2	1	0	0
RGS22	DKFZP434I092	26166	ENSG00000132554	1	0	0.813913	0		0	0	0	3	3	0	0
CEP19;C3orf34	MGC14126	84984	ENSG00000174007	1	0	0.813273	0		0	0	0	4	2	0	0
DYX1C1	DYX1C1	161582	ENSG00000256061	1	0	0.813178	0	1	1	0	0	3	2	0	0
ZMYM1	ZMYM1	79830	ENSG00000197056	1	0	0.812653	0		0	0	0	0	0	0	0
PIH1D2	LOC120379	120379	ENSG00000150773	1	0	0.812487	0		0	0	0	4	3	0	0
RBAK	RBAK	57786	ENSG00000146587	1	0	0.81192	0		0	0	0	0	0	0	0
PIBF1;C13orf24	C13ORF24	10464	ENSG00000083535	1	0	0.810786	0	1	1	0	0	4	3	0	0
ZNF184	ZNF184	7738	ENSG00000096654	1	0	0.810493	0		0	0	0	1	0	0	0
CEP126;KIAA1377	KIAA1377	57562	ENSG00000110318	1	0	0.81048	0		0	0	0	2	2	0	0
WDR63	NYD-SP29	126820	ENSG00000162643	1	0	0.81023	0		0	1	0	11	3	0	0
ICA1L;ALS2CR15;ALS2CR14	ALS2CR15	130026	ENSG00000163596	1	0	0.810193	0		0	0	0	4	2	0	0
KATNAL2	KATNAL2	83473	ENSG00000167216	1	0	0.810107	0		0	1	1	3	3	0	0
STPG1;C1orf201	LOC90529	90529	ENSG00000001460	1	0	0.808987	0		0	0	0	1	0	0	0
OSCP1;C1orf102	NOR1	127700	ENSG00000116885	1	0	0.808763	0		0	1	0	11	3	0	0
TNRC6B	KIAA1093	23112	ENSG00000100354	1	0	0.808307	0		0	0	0	2	0	0	0
ZNF846	LOC162993	162993	ENSG00000196605	1	0	0.808137	0		0	0	0	1	0	0	0
TTLL9;C20orf125	LOC164395	164395	ENSG00000131044	1	0	0.808069	0	1	1	0	0	8	2	0	0
IQCE	KIAA1023	23288	ENSG00000106012	1	0	0.807587	0		0	0	0	3	2	0	0
BBS9	B1	27241	ENSG00000122507	1	0	0.8075	0	1	1	0	0	8	0	0	0
C6orf118	C6ORF118	168090	ENSG00000112539	1	0	0.80723	0		0	0	0	3	2	0	0
CCDC81	FLJ23514	60494	ENSG00000149201	1	0	0.806973	0		0	0	0	4	3	0	0
SUPT3H	SUPT3H	8464	ENSG00000196284	1	0	0.8065	0		0	0	0	1	0	0	0
NEK11	NEK11	79858	ENSG00000114670	1	0	0.80634	0		0	0	1	5	4	0	0
PPP1R32;C11orf66	FLJ32771	220004	ENSG00000162148	1	0	0.805576	0		0	0	0	4	3	0	1
RSPH9;MRPS18AL1;C6orf206	C6ORF206	221421	ENSG00000172426	1	0	0.804492	0	1	1	0	0	14	4	0	0
PACRGL;C4orf28	MGC29898	133015	ENSG00000163138	1	0	0.803807	0		0	0	0	3	1	0	0
SPAG16	PF20	79582	ENSG00000144451	1	0	0.803675	0	1	1	0	0	8	2	0	0
SAXO2;FAM154B	LOC283726	283726	ENSG00000188659	1	0	0.803633	0		0	0	0	4	3	0	0
LRRC23	B7	10233	ENSG00000010626	1	0	0.802873	0		0	1	0	11	5	0	0
PHC1;EDR1	PHC1	1911	ENSG00000111752	1	0	0.802477	0		0	0	0	1	0	0	0
DZANK1;C20orf84;C20orf12	C20ORF12	55184	ENSG00000089091	1	0	0.802323	0		0	0	0	3	2	0	0
CFAP69;C7orf63	FLJ21062	79846	ENSG00000105792	1	0	0.80218	0		0	1	0	13	3	0	0
CHCHD6	CHCHD6	84303	ENSG00000159685	1	0	0.801947	0		0	0	0	3	0	0	0
NSUN4	MGC22960	387338	ENSG00000117481	1	0	0.80128	0		0	0	0	2	0	0	0
KIAA0895	KIAA0895	23366	ENSG00000164542	1	0	0.800573	0		0	0	0	2	0	0	0
CCDC108	DKFZP434O0527	255101	ENSG00000181378	1	0	0.800367	0		0	1	0	8	0	0	0
MGA	MGA	23269	ENSG00000174197	1	0	0.799037	0		0	0	0	0	0	0	0
TCTE1	MGC33600	202500	ENSG00000146221	1	0	0.798907	0		0	1	0	7	1	0	0
ATP9B	ATP9B	374868	ENSG00000166377	1	0	0.798537	0		0	0	1	1	0	0	0
C9orf171	FLJ46082	389799	ENSG00000188523	1	0	0.79833	0		0	1	0	4	1	0	0
ARMC4	ARMC4	55130	ENSG00000169126	1	0	0.798283	0		0	1	0	7	4	0	0
CSNK1G1	CSNK1G1	53944	ENSG00000169118	1	0	0.79823	0		0	0	0	2	0	0	0
G2E3;KIAA1333	KIAA1333	55632	ENSG00000092140	1	0	0.798103	0		0	0	0	1	0	0	0
TTBK2;SCA11	TTBK2	146057	ENSG00000128881	1	0	0.797986	0	1	1	0	1	2	1	1	1
RAB36	RAB36	9609	ENSG00000100228	1	0	0.79798	0		0	0	0	4	3	0	0
TMEM107	MGC10744	84314	ENSG00000179029	1	0	0.797897	0		0	0	0	2	1	0	0
C2orf44	FLJ21945	80304	ENSG00000163026	1	0	0.79734	0		0	0	0	0	0	0	0
ZNF461	GIOT-1	92283	ENSG00000197808	1	0	0.79691	0		0	0	0	1	0	0	0
SLC38A6	SLC38A6	145389	ENSG00000139974	1	0.0212766	0.796629	0	0	0	0	1	0	0	0	0
AK9;C6orf224;AKD2;C6orf199;AKD1	C6ORF199	221264	ENSG00000155085	1	0.0212766	0.796493	0		0	0	0	3	2	0	0
NUP155	NUP155	9631	ENSG00000113569	1	0.0212766	0.796037	0		0	0	0	1	0	0	0
LRRC49	FLJ20156	54839	ENSG00000137821	1	0.0212766	0.796003	0		0	0	0	3	2	0	0
ZNF585B	ZNF585B	92285	ENSG00000245680	1	0.0212766	0.79576	0		0	0	0	1	0	0	0
LY6G5C;C6orf20	LY6G5C	80741	ENSG00000204428	1	0.0212766	0.795133	0		0	0	0	0	0	0	0
LRRC46	MGC16309	90506	ENSG00000141294	1	0.0212766	0.795133	0		0	0	0	5	4	0	0
IQCK	MGC35048	124152	ENSG00000174628	1	0.0212766	0.79392	0		0	0	0	1	1	0	0
GRK4;GPRK2L	GRK4	2868	ENSG00000125388	1	0.0212766	0.793787	0		0	0	0	2	0	0	1
ZFP2	FLJ21628	80108	ENSG00000198939	1	0.0212766	0.793773	0		0	0	0	2	0	0	0
FAM81B	FLJ25333	153643	ENSG00000153347	1	0.0212766	0.793537	0		0	1	0	3	3	0	0
DYRK4	DYRK4	8798	ENSG00000010219	1	0.0416667	0.792754	0	0	0	0	1	0	0	0	0
MDH1B	MDH1B	130752	ENSG00000138400	1	0.0416667	0.791903	0		0	0	0	7	4	0	0
UBXN10;UBXD3	UBXD3	127733	ENSG00000162543	1	0.0416667	0.791297	0		0	0	0	3	2	0	0
ZFP41	FLJ38705	286128	ENSG00000181638	1	0.0416667	0.790507	0		0	0	0	1	0	0	0
ZC2HC1A;C8orf70;FAM164A	CGI-62	51101	ENSG00000104427	1	0.0416667	0.790487	0		0	0	0	2	0	0	0
BRWD1;C21orf107;WDR9	C21ORF107	54014	ENSG00000185658	1	0.0416667	0.79006	0		0	0	0	0	0	0	0
RSPH3;RSHL2	RSHL2	83861	ENSG00000130363	1	0.0408163	0.7896	0	1	1	0	0	17	1	0	0
C11orf63	FLJ23554	79864	ENSG00000109944	1	0.0408163	0.78899	0		0	0	0	3	2	0	0
C17orf80	HLC-8	55028	ENSG00000141219	1	0.0408163	0.78828	0		0	0	0	0	0	0	0
MORN5;C9orf113;C9orf18	C9ORF18	254956	ENSG00000185681	1	0.0408163	0.787833	0		0	1	0	5	2	0	0
CFAP57;WDR65	FLJ32000	149465	ENSG00000243710	1	0.0408163	0.787273	0		0	1	0	10	0	0	0
ZBBX	FLJ23049	79740	ENSG00000169064	1	0.0408163	0.786953	0		0	0	0	4	3	0	0
COG6	COG6	57511	ENSG00000133103	1	0.0408163	0.786919	0		0	0	0	1	0	0	0
GLB1L	GLB1L	79411	ENSG00000163521	1	0.0408163	0.7865	0		0	0	0	4	4	0	0
ZNF43;ZNF39L1	ZNF43	7594	ENSG00000198521	1	0.06	0.786475	0	0	0	0	1	0	0	0	1
PAPOLG	PAPOLG	64895	ENSG00000115421	1	0.06	0.78633	0		0	0	1	2	0	0	0
C4orf47	LOC441054	441054	ENSG00000205129	1	0.06	0.785867	0		0	1	0	6	1	0	0
RSPH1;TSGA2	TSGA2	89765	ENSG00000160188	1	0.0588235	0.785727	0	1	1	0	0	8	4	0	0
ARL14EP;C11orf46	FLJ38968	120534	ENSG00000152219	1	0.0588235	0.784617	0		0	0	0	0	0	0	0
ZKSCAN4;ZNF307;ZNF427	ZNF307	387032	ENSG00000187626	1	0.0588235	0.784577	0		0	0	0	1	0	0	0
CCDC34	NY-REN-41	91057	ENSG00000109881	1	0.0588235	0.784533	0		0	0	0	2	1	0	0
KPNA5	KPNA5	3841	ENSG00000196911	1	0.0588235	0.78438	0		0	0	1	2	1	0	0
DNAH6;DNHL1	DNAH6	1768	ENSG00000115423	1	0.0576923	0.784344	0	1	1	0	0	8	2	0	0
GPATCH2;GPATC2	GPATC2	55105	ENSG00000092978	1	0.0576923	0.78367	0		0	0	0	0	0	0	0
CARF;ALS2CR8	ALS2CR8	79800	ENSG00000138380	1	0.0576923	0.783647	0		0	0	0	0	0	0	0
EXTL2	EXTL2	2135	ENSG00000162694	1	0.0576923	0.783247	0		0	0	1	2	1	0	0
ENDOV	FLJ35220	284131	ENSG00000173818	1	0.0576923	0.783207	0		0	0	0	0	0	0	0
C4orf46	LOC201725	201725	ENSG00000205208	1	0.0576923	0.783107	0		0	0	0	0	0	0	0
LCA5;C6orf152	C6ORF152	167691	ENSG00000135338	1	0.0566038	0.78308	0	1	1	0	0	4	2	0	0
THAP9	THAP9	79725	ENSG00000168152	1	0.0566038	0.783027	0		0	0	0	0	0	0	0
ZNF462	ZNF462	58499	ENSG00000148143	1	0.0566038	0.782597	0		0	0	0	0	0	0	0
DUSP18	DUSP18	150290	ENSG00000167065	1	0.0566038	0.782337	0		0	0	1	3	1	0	0
ZMYND12	ZMYND12	84217	ENSG00000066185	1	0.0566038	0.782223	0		0	1	0	11	4	0	0
ALS2CR12	ALS2CR12	130540	ENSG00000155749	1	0.0566038	0.782143	0		0	0	0	2	1	0	0
KIF3A	KIF3A	11127	ENSG00000131437	1	0.0555556	0.782001	0	1	1	0	0	6	0	0	0
CEP41;TSGA14	TSGA14	95681	ENSG00000106477	1	0.0545455	0.781717	1	1	1	0	0	9	4	0	0
C17orf97	LOC400566	400566	ENSG00000187624	1	0.0545455	0.781453	0		0	0	0	1	1	0	0
FAM227B;C15orf33	FLJ32800	196951	ENSG00000166262	1	0.0545455	0.781107	0		0	0	0	0	0	0	0
DIS3L2;FAM6A	MGC42174	129563	ENSG00000144535	1	0.0545455	0.78082	0		0	0	0	0	0	0	0
ZC3H8;ZC3HDC8	ZC3HDC8	84524	ENSG00000144161	1	0.0545455	0.780017	0		0	0	0	0	0	0	0
ZNF446	FLJ20626	55663	ENSG00000083838	1	0.0545455	0.77986	0		0	0	0	1	0	0	0
METTL4	METTL4	64863	ENSG00000101574	1	0.0545455	0.779457	0		0	0	0	0	0	0	0
FAM184A;C6orf60	C6ORF60	79632	ENSG00000111879	1	0.0545455	0.77899	0		0	0	0	2	2	0	0
POC5;C5orf37	FLJ35779	134359	ENSG00000152359	1	0.0545455	0.77875	0		0	1	0	4	2	0	0
KLHDC9	MGC33338	126823	ENSG00000162755	1	0.0545455	0.7785	0		0	0	0	4	3	0	0
TTC14	TTC14	151613	ENSG00000163728	1	0.0545455	0.776803	0		0	0	0	0	0	0	0
MNS1	MNS1	55329	ENSG00000138587	1	0.0535714	0.776599	0	1	1	0	0	16	4	0	0
CCDC127	LOC133957	133957	ENSG00000164366	1	0.0535714	0.776477	0		0	0	0	1	0	0	0
CCDC112	MGC39633	153733	ENSG00000164221	1	0.0535714	0.775883	0		0	0	0	0	0	0	0
RWDD2A;RWDD2	RWDD2	112611	ENSG00000013392	1	0.0535714	0.775543	0		0	0	0	0	0	0	0
PHTF1;PHTF	PHTF1	10745	ENSG00000116793	1	0.0535714	0.77531	0		0	0	0	4	2	0	0
ZNF226	ZNF226	7769	ENSG00000167380	1	0.0535714	0.77481	0		0	0	0	1	1	0	0
SEMA4F;SEMAM	SEMA4F	10505	ENSG00000135622	1	0.0535714	0.774307	0		0	0	0	0	0	0	0
AASDH	AASDH	132949	ENSG00000157426	1	0.0535714	0.774107	0		0	0	1	1	0	0	0
C14orf28	C14ORF28	122525	ENSG00000179476	1	0.0535714	0.77233	0		0	0	0	0	0	0	0
SSX2IP	SSX2IP	117178	ENSG00000117155	1	0.0535714	0.77181	0		0	0	0	0	0	0	0
EXOSC3	EXOSC3	51010	ENSG00000107371	1	0.0535714	0.77171	0		0	0	0	0	0	0	0
DEPDC5	DEPDC5	9681	ENSG00000100150	1	0.0535714	0.771457	0		0	0	0	0	0	0	0
C14orf79	C14ORF79	122616	ENSG00000140104	1	0.0535714	0.771277	0		0	0	0	2	1	0	0
WDR20	WDR20	91833	ENSG00000140153	1	0.0535714	0.77117	0		0	0	0	0	0	0	0
ZNF721	KIAA1982	170960	ENSG00000182903	1	0.0535714	0.771083	0		0	0	0	0	0	0	0
GAS8;GAS11	GAS8	2622	ENSG00000141013	1	0.0526316	0.770749	0	1	1	0	0	13	1	0	0
ZC2HC1C;C14orf140;FAM164C	C14ORF140	79696	ENSG00000119703	1	0.0526316	0.77074	0		0	0	0	2	1	0	0
PKNOX1	PKNOX1	5316	ENSG00000160199	1	0.0526316	0.770527	0		0	0	0	0	0	0	0
TCTN1	FLJ21127	79600	ENSG00000204852	1	0.0517241	0.770396	1	1	1	0	0	8	3	0	0
ZNF597	ZNF597	146434	ENSG00000167981	1	0.0517241	0.77015	0		0	0	0	1	0	0	0
CEP57L1;C6orf182	C6ORF182	285753	ENSG00000183137	1	0.0517241	0.76997	0		0	0	0	1	1	0	0
DNHD1;DHCD1;C11orf47;DNHD1L;CCDC35	FLJ32752	144132	ENSG00000179532	1	0.0517241	0.769603	0		0	0	0	1	1	0	0
ZNF407	ZNF407	55628	ENSG00000215421	1	0.0517241	0.769549	0		0	0	0	0	0	0	0
MAPK15	ERK8	225689	ENSG00000181085	1	0.0517241	0.769137	0		0	1	0	7	1	0	0
WDR48	KIAA1449	57599	ENSG00000114742	1	0.0517241	0.76865	0		0	1	0	4	2	0	0
ZNF14	ZNF14	7561	ENSG00000105708	1	0.0517241	0.768583	0		0	0	0	0	0	0	0
ZNF132	ZNF132	7691	ENSG00000131849	1	0.0517241	0.76847	0		0	0	0	0	0	0	0
PAXIP1;PAXIP1L	PAXIP1L	22976	ENSG00000157212	1	0.0517241	0.76802	0		0	1	0	1	1	0	0
CFAP74;C1orf222;KIAA1751	KIAA1751	85452	ENSG00000142609	1	0.0517241	0.767893	0		0	1	0	3	2	0	0
POLG2	POLG2	11232	ENSG00000256525	1	0.0517241	0.76781	0		0	0	1	1	0	0	0
DOCK7	DOCK7	85440	ENSG00000116641	1	0.0517241	0.766817	0		0	0	1	2	1	0	0
ZNF529	ZNF529	57711	ENSG00000186020	1	0.0517241	0.76609	0		0	0	0	2	1	0	0
CEP120;CCDC100	FLJ36090	153241	ENSG00000168944	1	0.0517241	0.765947	0		0	0	0	5	3	0	0
INTS2;KIAA1287	KIAA1287	57508	ENSG00000108506	1	0.0517241	0.765827	0		0	0	0	1	0	0	0
FAM161B;C14orf44	C14ORF44	145483	ENSG00000156050	1	0.0517241	0.765757	0		0	0	0	2	0	0	0
TCTN2;C12orf38	FLJ12975	79867	ENSG00000168778	1	0.0508475	0.765403	1	1	1	0	0	2	0	0	0
SPEF1;C20orf28	C20ORF28	25876	ENSG00000101222	1	0.0508475	0.764933	0		0	1	0	15	5	0	0
ZNF345	ZNF345	25850	ENSG00000251247	1	0.0508475	0.76455	0		0	0	0	1	0	0	0
FAM179B;KIAA0423	KIAA0423	23116	ENSG00000198718	1	0.0508475	0.764307	0		0	1	0	3	1	0	0
SAMD15;FAM15A;C14orf174	C14orf174	161394	ENSG00000100583	1	0.0508475	0.764107	0		0	0	0	1	1	0	0
FGFR1OP	FGFR1OP	11116	ENSG00000213066	1	0.0508475	0.763873	0		0	0	0	5	3	0	0
TEX10	TEX10	54881	ENSG00000136891	1	0.0508475	0.763743	0		0	0	0	0	0	0	0
ZKSCAN5;ZFP95	ZFP95	23660	ENSG00000196652	1	0.0508475	0.763546	0		0	0	0	0	0	0	0
NEK1	NEK1	4750	ENSG00000137601	1	0.05	0.763254	0	1	1	0	1	2	1	1	0
ZNF135;ZNF61;ZNF78L1	ZNF135	7694	ENSG00000176293	1	0.05	0.7632	0		0	0	0	1	0	0	0
CCDC173;C2orf77	LOC129881	129881	ENSG00000154479	1	0.05	0.762353	0		0	0	0	7	3	0	0
ZNF254;ZNF91L;ZNF539	ZNF254	9534	ENSG00000213096	1	0.05	0.762267	0		0	0	0	1	0	0	0
ZCWPW1	ZCWPW1	55063	ENSG00000078487	1	0.05	0.7621	0		0	0	0	1	1	0	0
LYG1	LOC129530	129530	ENSG00000144214	1	0.05	0.762003	0		0	0	0	0	0	0	0
DCAF17;C2orf37	FLJ13096	80067	ENSG00000115827	1	0.05	0.7616	0		0	0	0	0	0	0	0
AHI1	AHI1	54806	ENSG00000135541	1	0.0491803	0.761306	1	1	1	0	0	1	0	0	0
PRIMPOL;CCDC111	FLJ33167	201973	ENSG00000164306	1	0.0491803	0.76109	0		0	0	0	0	0	0	0
ZC3H6;ZC3HDC6	ZC3HDC6	376940	ENSG00000188177	1	0.0491803	0.760747	0		0	0	0	0	0	0	0
ZSCAN21;ZNF38	ZNF38	7589	ENSG00000166529	1	0.0491803	0.760053	0		0	0	0	0	0	0	0
ARL13B;ARL2L1	DKFZP761H079	200894	ENSG00000169379	1	0.0483871	0.759699	1	1	1	0	0	6	1	0	0
ZNF84	ZNF84	7637	ENSG00000198040	1	0.0483871	0.759417	0		0	0	0	0	0	0	0
PHOSPHO2	PHOSPHO2	493911	ENSG00000144362	1	0.0634921	0.75935	0	0	0	0	1	0	0	0	0
ZNF329	FLJ12586	79673	ENSG00000181894	1	0.0634921	0.759167	0		0	0	0	1	0	0	0
KBTBD6	KBTBD6	89890	ENSG00000165572	1	0.0634921	0.758937	0		0	0	0	0	0	0	0
MTHFSD	FLJ12998	64779	ENSG00000103248	1	0.0634921	0.758843	0		0	0	0	1	0	0	0
INVS;NPHP2	INVS	27130	ENSG00000119509	1	0.0625	0.758772	0	1	1	0	1	4	1	0	0
ZNF782	FLJ16636	158431	ENSG00000196597	1	0.0625	0.75804	0		0	0	0	2	0	0	0
ZNF543	ZNF543	125919	ENSG00000178229	1	0.0625	0.75794	0		0	0	0	0	0	0	0
ATXN7L1;ATXN7L4	MGC33190	222255	ENSG00000146776	1	0.0625	0.757007	0		0	0	0	0	0	0	0
TDRKH	TDRKH	11022	ENSG00000182134	1	0.0625	0.75694	0		0	0	0	3	0	0	0
ZNF546;ZNF49	ZNF546	339327	ENSG00000187187	1	0.0625	0.75671	0		0	0	0	0	0	0	0
PCNXL4;C14orf135	C14ORF135	64430	ENSG00000126773	1	0.0625	0.75648	0		0	0	0	2	0	0	0
FRA10AC1;C10orf4	C10ORF4	118924	ENSG00000148690	1	0.0625	0.756313	0		0	0	0	1	0	0	0
AP4S1	AP4S1	11154	ENSG00000100478	1	0.0625	0.755573	0		0	0	0	0	0	0	0
CATIP;C2orf62	MGC50811	375307	ENSG00000158428	1	0.0625	0.755487	0		0	0	0	2	2	0	0
ARMC3	ARMC3	219681	ENSG00000165309	1	0.0625	0.754967	0		0	0	0	4	2	0	0
C9orf135	LOC138255	138255	ENSG00000204711	1	0.0625	0.75495	0		0	0	0	6	3	0	0
C9orf24	C9ORF24	84688	ENSG00000164972	1	0.0625	0.754893	0		0	1	0	4	3	0	0
CCDC113	HSPC065	29070	ENSG00000103021	1	0.0625	0.754327	0		0	1	0	15	2	0	0
KANSL1L;C2orf67	FLJ23861	151050	ENSG00000144445	1	0.0625	0.753737	0		0	0	0	0	0	0	0
MORN3	LOC283385	283385	ENSG00000139714	1	0.0625	0.753687	0		0	1	0	12	4	0	0
SEC22A;SEC22L2	SEC22L2	26984	ENSG00000121542	1	0.0625	0.753653	0		0	0	0	0	0	0	0
IFT80;WDR56	KIAA1374	57560	ENSG00000068885	1	0.0615385	0.753568	0	1	1	0	0	15	1	0	0
TBC1D32;C6orf171;C6orf170	C6ORF170	221322	ENSG00000146350	1	0.0615385	0.75345	0		0	0	0	1	0	0	0
GSTCD	FLJ13273	79807	ENSG00000138780	1	0.0615385	0.753303	0		0	0	0	0	0	0	0
ZNF471	ZNF471	57573	ENSG00000196263	1	0.0615385	0.753087	0		0	0	0	1	0	0	0
RFXAP	RFXAP	5994	ENSG00000133111	1	0.0615385	0.753043	0		0	0	0	1	1	0	0
DNAJC27;RBJ	RBJ	51277	ENSG00000115137	1	0.0615385	0.752977	0		0	0	0	4	0	0	0
ZNF540	ZNF540	163255	ENSG00000171817	1	0.0615385	0.75294	0		0	0	0	1	0	0	0
ZFP1	ZFP1	162239	ENSG00000184517	1	0.0615385	0.752813	0		0	0	0	1	0	0	0
ZNF415	ZNF415	55786	ENSG00000170954	1	0.0615385	0.752277	0		0	0	0	2	0	0	0
VPS53	FLJ10979	55275	ENSG00000141252	1	0.0615385	0.75217	0		0	0	0	1	0	0	0
CETN3	CETN3	1070	ENSG00000153140	1	0.0615385	0.751293	0		0	0	0	7	3	0	0
ZNF614	ZNF614	80110	ENSG00000142556	1	0.0615385	0.75104	0		0	0	0	0	0	0	0
DOC2A	DOC2A	8448	ENSG00000149927	1	0.0757576	0.750985	0	0	0	0	1	0	0	0	0
KATNAL1	KATNAL1	84056	ENSG00000102781	1	0.0757576	0.750483	0		0	0	1	1	1	0	0
CEP76;C18orf9	C18ORF9	79959	ENSG00000101624	1	0.0757576	0.749907	0		0	0	0	7	4	0	0
MORN1	FLJ13941	79906	ENSG00000116151	1	0.0757576	0.74989	0		0	0	0	4	1	0	0
ZNF236	ZNF236	7776	ENSG00000130856	1	0.0757576	0.749513	0		0	0	0	0	0	0	0
ANKRD16	ANKRD16	54522	ENSG00000134461	1	0.0757576	0.749266	0		0	0	0	0	0	0	0
ZNF790	MGC62100	388536	ENSG00000197863	1	0.0757576	0.748473	0		0	0	0	1	0	0	1
WDR53	MGC64882	348793	ENSG00000185798	1	0.0757576	0.74786	0		0	0	0	0	0	0	0
SUV39H2	SUV39H2	79723	ENSG00000152455	1	0.0757576	0.747823	0		0	0	1	1	0	0	0
DZIP1L	FLJ32844	199221	ENSG00000158163	1	0.0757576	0.747593	0		0	0	0	4	2	0	0
DNAI2	DNAI2	64446	ENSG00000171595	1	0.0746269	0.747482	0	1	1	0	0	15	5	0	0
SFMBT1	SFMBT1	51460	ENSG00000163935	1	0.0746269	0.74679	0		0	0	0	0	0	0	0
ZNF549	ZNF549	256051	ENSG00000121406	1	0.0746269	0.74645	0		0	0	0	0	0	0	0
KLHL7	KLHL7	55975	ENSG00000122550	1	0.0746269	0.746313	0		0	0	0	2	0	0	0
ZFP64;ZNF338	ZFP64	55734	ENSG00000020256	1	0.0882353	0.745917	0	0	0	0	1	0	0	0	0
THAP5	THAP5	168451	ENSG00000177683	1	0.0882353	0.745863	0		0	0	0	0	0	0	0
ZNF563	ZNF563	147837	ENSG00000188868	1	0.0882353	0.74581	0		0	0	0	1	0	0	0
C16orf46	FLJ32702	123775	ENSG00000166455	1	0.0882353	0.745623	0		0	0	0	3	2	0	0
NEK4;STK2	NEK4	6787	ENSG00000114904	1	0.0882353	0.74559	0		1	0	1	0	0	0	0
GPALPP1;KIAA1704	KIAA1704	55425	ENSG00000133114	1	0.0882353	0.745423	0		0	0	0	0	0	0	0
ZNF383	ZNF383	163087	ENSG00000188283	1	0.0882353	0.744961	0		0	0	0	1	0	0	0
C10orf107	C10ORF107	219621	ENSG00000183346	1	0.0882353	0.744553	0		0	1	0	5	3	0	0
SPICE1;CCDC52	LOC152185	152185	ENSG00000163611	1	0.0882353	0.743927	0		0	0	0	4	3	0	0
TTC8	TTC8	123016	ENSG00000165533	1	0.0869565	0.743688	0	1	1	0	0	12	1	0	0
TDRD3	TDRD3	81550	ENSG00000083544	1	0.0869565	0.74331	0		0	0	0	0	0	0	0
EVI5	EVI5	7813	ENSG00000067208	1	0.0869565	0.743247	0		0	0	0	1	1	0	0
SEC61A2	SEC61A2	55176	ENSG00000065665	1	0.0869565	0.743107	0		0	0	0	2	0	0	0
NAA30;C14orf35;NAT12	C14ORF35	122830	ENSG00000139977	1	0.0869565	0.742943	0		0	0	0	0	0	0	0
NPHP4	NPHP4	261734	ENSG00000131697	1	0.0857143	0.742651	0	1	1	0	0	12	3	0	0
DPY19L3	LOC147991	147991	ENSG00000178904	1	0.0857143	0.74249	0		0	0	0	1	1	0	0
PDS5B;APRIN	APRIN	23047	ENSG00000083642	1	0.0857143	0.742413	0		0	0	0	1	0	0	0
FAM161A;RP28	FLJ13305	84140	ENSG00000170264	1	0.084507	0.742046	0	1	1	0	0	5	3	0	0
C1orf112	FLJ10706	55732	ENSG00000000460	1	0.084507	0.741853	0		0	0	0	0	0	0	0
DGKE	DGKE	8526	ENSG00000153933	1	0.084507	0.74184	0		0	0	1	1	0	0	0
KIN	KIN	22944	ENSG00000151657	1	0.084507	0.741677	0		0	0	0	0	0	0	0
PRPF40B	HYPC	25766	ENSG00000110844	1	0.084507	0.741433	0		0	0	0	2	0	0	0
VPS13B;CHS1;COH1	COH1	157680	ENSG00000132549	1	0.084507	0.741023	0		0	0	0	0	0	0	0
LRRC56	DKFZP761L1518	115399	ENSG00000161328	1	0.084507	0.74101	0		0	0	0	1	0	0	0
C20orf85	C20ORF85	128602	ENSG00000124237	1	0.084507	0.740553	0		0	0	0	3	3	0	0
B9D1	EPPB9	27077	ENSG00000108641	1	0.0833333	0.740532	1	1	1	0	0	13	1	0	0
CEP44;KIAA1712	KIAA1712	80817	ENSG00000164118	1	0.0833333	0.740383	0		0	0	0	1	1	0	0
STK33	STK33	65975	ENSG00000130413	1	0.0833333	0.73983	0		0	0	0	3	2	0	0
ERICH3;C1orf173	DKFZP547I048	127254	ENSG00000178965	1	0.0833333	0.739327	0		0	1	0	5	4	0	0
TCP11L1	FLJ11336	55346	ENSG00000176148	1	0.0833333	0.739223	0		0	0	0	1	1	0	0
PHLPP2;PHLPPL	KIAA0931	23035	ENSG00000040199	1	0.0833333	0.739143	0		0	0	0	1	0	0	0
AGBL5	FLJ21839	60509	ENSG00000084693	1	0.0833333	0.739087	0		0	0	0	3	0	0	0
RALGAPA1;GARNL1	GARNL1	253959	ENSG00000174373	1	0.0833333	0.737687	0		0	0	0	1	0	0	0
GOLGA2P5;GOLGA2L1;GOLGA2B	DKFZP434M0331	55592	ENSG00000238105	1	0.0833333	0.737597	0		0	0	0			0	0
C12orf4	C12ORF4	57102	ENSG00000047621	1	0.0833333	0.737247	0		0	0	0	0	0	0	0
EDRF1;C10orf137	C10ORF137	26098	ENSG00000107938	1	0.0833333	0.737153	0		0	0	0	0	0	0	0
CEP85L;C6orf204	C6ORF204	387119	ENSG00000111860	1	0.0833333	0.73708	0		0	0	0	2	2	0	0
FAM149B1;KIAA0974	FAM149B1	317662	ENSG00000138286	1	0.0833333	0.736853	0		0	0	0	0	0	0	0
ZDHHC11	ZDHHC11	79844	ENSG00000188818	1	0.0833333	0.73674	0		0	0	1	1	0	0	0
IFT22;RABL5	RABL5	64792	ENSG00000128581	1	0.0821918	0.736716	0	1	1	0	0	20	4	0	0
CCDC138	FLJ32745	165055	ENSG00000163006	1	0.0821918	0.736503	0		0	0	0	2	2	0	0
C9orf9	C9ORF9	11092	ENSG00000165698	1	0.0821918	0.735893	0		0	0	0	4	3	0	0
ZNF300	ZNF300	91975	ENSG00000145908	1	0.0821918	0.735551	0		0	0	0	1	0	0	0
DYDC2	MGC16186	84332	ENSG00000133665	1	0.0821918	0.735003	0		0	1	0	6	4	0	0
ZNF346	ZNF346	23567	ENSG00000113761	1	0.0945946	0.734871	0	0	0	0	1	0	0	0	0
NME7	NME7	29922	ENSG00000143156	1	0.0933333	0.734694	0	1	1	0	1	19	6	0	0
ZNF182;ZNF21	ZNF21	7569	ENSG00000147118	1	0.0933333	0.734507	0		0	0	0	0	0	0	0
ZNF445;ZNF168	ZNF445	353274	ENSG00000185219	1	0.0933333	0.734367	0		0	0	0	0	0	0	0
PRMT9;PRMT10	LOC90826	90826	ENSG00000164169	1	0.0933333	0.73431	0		0	0	0	0	0	0	0
SASS6	DKFZP761A078	163786	ENSG00000156876	1	0.0921053	0.734295	0	1	1	0	0	6	3	0	0
PGBD2	PGBD2	267002	ENSG00000185220	1	0.0921053	0.734229	0		0	0	0	0	0	0	0
FAM117B;ALS2CR13	ALS2CR13	150864	ENSG00000138439	1	0.0921053	0.734137	0		0	0	0	0	0	0	0
DENND5B	MGC24039	160518	ENSG00000170456	1	0.0921053	0.733933	0		0	0	0	3	0	0	0
ZNF264	ZNF264	9422	ENSG00000083844	1	0.0921053	0.733577	0		0	0	0	0	0	0	0
CCDC184;C12orf68	LOC387856	387856	ENSG00000177875	1	0.0921053	0.733313	0		0	0	0	1	1	0	0
METTL10;C10orf138	LOC399818	399818	ENSG00000203791	1	0.0921053	0.73301	0		0	0	0	0	0	0	0
ZSCAN32;ZNF434	ZNF434	54925	ENSG00000140987	1	0.0921053	0.732957	0		0	0	0	1	0	0	0
LCA5L;C21orf13	C21ORF13	150082	ENSG00000157578	1	0.0921053	0.732723	0		0	0	0	2	2	0	0
TTLL11;C9orf20	C9ORF20	158135	ENSG00000175764	1	0.0921053	0.732473	0		0	0	0	1	0	0	0
SFR1;C10orf78;MEIR5	C10ORF78	119392	ENSG00000156384	1	0.0921053	0.73241	0		0	0	0	0	0	0	0
TMED8;FAM15B	TMED8	283578	ENSG00000100580	1	0.0921053	0.73222	0		0	0	0	0	0	0	0
FKTN;FCMD	FCMD	2218	ENSG00000106692	1	0.0921053	0.732053	0		0	0	0	1	1	0	0
PHF14	PHF14	9678	ENSG00000106443	1	0.0921053	0.731833	0		0	0	0	1	0	0	0
LRRIQ1	LRRIQ1	84125	ENSG00000133640	1	0.0921053	0.731213	0		0	0	0	1	1	0	0
CNTRL;CEP1;CEP110	CEP1	11064	ENSG00000119397	1	0.0921053	0.731083	0		0	0	0	3	2	0	0
BBS7	BBS7	55212	ENSG00000138686	1	0.0909091	0.731039	0	1	1	0	0	11	2	0	0
RTTN	RTTN	25914	ENSG00000176225	1	0.0897436	0.731016	0	1	1	0	0	3	2	0	0
DIABLO	DIABLO	56616	ENSG00000184047	1	0.0897436	0.730993	0		0	0	0	0	0	0	0
ZNF502	ZNF502	91392	ENSG00000196653	1	0.0897436	0.73091	0		0	0	0	1	0	0	0
ZNF174	ZNF174	7727	ENSG00000103343	1	0.0897436	0.730516	0		0	0	0	1	1	0	0
ZNF200	ZNF200	7752	ENSG00000010539	1	0.0897436	0.730467	0		0	0	0	0	0	0	0
CPEB1	CPEB1	64506	ENSG00000214575	1	0.0897436	0.730443	0		0	0	0	0	0	0	0
HMBOX1	FLJ21616	79618	ENSG00000147421	1	0.0897436	0.73041	0		0	0	0	0	0	0	0
ICE2;NARG2	NARG2	79664	ENSG00000128915	1	0.0897436	0.73017	0		0	0	0	0	0	0	0
C21orf91;C21orf38;C21orf14	C21ORF91	54149	ENSG00000154642	1	0.0897436	0.729827	0		0	0	0	0	0	0	0
RPGRIP1L	KIAA1005	23322	ENSG00000103494	1	0.0886076	0.729756	1	1	1	0	0	4	3	0	0
HSPB11;C1orf41	LOC51668	51668	ENSG00000081870	1	0.0875	0.72965	0	1	1	0	0	9	1	0	0
CPEB3	CPEB3	22849	ENSG00000107864	1	0.0875	0.729447	0		0	0	0	0	0	0	0
ZBTB10	ZBTB10	65986	ENSG00000205189	1	0.0875	0.729417	0		0	0	0	0	0	0	0
ZNF133;ZNF150	ZNF133	7692	ENSG00000125846	1	0.0875	0.729353	0		0	0	0	1	0	0	0
ZCCHC7	ZCCHC7	84186	ENSG00000147905	1	0.0875	0.729266	0		0	0	0	0	0	0	0
ZNF334	ZNF334	55713	ENSG00000198185	1	0.0875	0.7292	0		0	0	0	0	0	0	0
DNAAF3;C19orf51;CILD2	LOC352909	352909	ENSG00000167646	1	0.0864198	0.728958	0	1	1	0	0	4	4	0	0
ZBTB49;ZNF509	ZNF509	166793	ENSG00000168826	1	0.0864198	0.728724	0		0	0	0	2	0	0	0
THAP1;DYT6	THAP1	55145	ENSG00000131931	1	0.0864198	0.728507	0		0	0	0	0	0	0	0
MKS1;MKS	FLJ20345	54903	ENSG00000011143	1	0.0853658	0.728433	1	1	1	0	0	5	2	0	0
C3orf14	HT021	57415	ENSG00000114405	1	0.0853658	0.7283	0		0	0	0	1	1	0	0
CRMP1	CRMP1	1400	ENSG00000072832	1	0.0853658	0.728043	0		0	0	0	2	1	0	0
CEP192	CEP192	55125	ENSG00000101639	1	0.0853658	0.727777	0		0	0	0	3	3	0	0
NPAT	NPAT	4863	ENSG00000149308	1	0.0963855	0.72774	0	0	0	0	1	0	0	0	0
CDHR4;CDH29	LOC389118	389118	ENSG00000187492	1	0.0963855	0.727573	0		0	0	0	0	0	0	0
ZNF610	ZNF610	162963	ENSG00000167554	1	0.0963855	0.727127	0		0	0	0	1	0	0	0
ZNF202	ZNF202	7753	ENSG00000166261	1	0.0963855	0.726977	0		0	0	0	1	0	0	0
ZNF653	LOC115950	115950	ENSG00000161914	1	0.0963855	0.726063	0		0	0	0	0	0	0	0
ZNF91	ZNF91	7644	ENSG00000167232	1	0.0963855	0.72533	0		0	0	1	1	1	0	0
FUT10	FUT10	84750	ENSG00000172728	1	0.0963855	0.725143	0		0	0	0	0	0	0	0
DCAF10;WDR32	MGC10765	79269	ENSG00000122741	1	0.0963855	0.724963	0		0	0	0	0	0	0	0
THAP6	THAP6	152815	ENSG00000174796	1	0.0963855	0.72466	0		0	0	0	1	1	0	0
ZNF582	ZNF582	147948	ENSG00000018869	1	0.0963855	0.724563	0		0	0	0	1	0	0	0
TTC30B	FLJ30990	150737	ENSG00000196659	1	0.0952381	0.723663	0	1	1	0	0	22	4	0	0
LYRM7;C5orf31	LOC90624	90624	ENSG00000186687	1	0.0952381	0.72362	0		0	0	0	1	0	0	0
TMEM190	MDAC1	147744	ENSG00000160472	1	0.0952381	0.723467	0		0	0	0	3	3	0	0
CEP89;CCDC123	FLJ14640	84902	ENSG00000121289	1	0.0941176	0.722772	0	1	1	0	0	4	3	0	0
ANKMY1	ANKMY1	51281	ENSG00000144504	1	0.0941176	0.722713	0		0	0	0	2	2	0	0
TTC30A	FLJ13946	92104	ENSG00000197557	1	0.0930233	0.722559	0	1	1	0	0	22	4	0	0
CTDSPL2	HSPC129	51496	ENSG00000137770	1	0.0930233	0.722127	0		0	0	0	2	0	0	0
ENOX1	FLJ10094	55068	ENSG00000120658	1	0.0930233	0.721517	0		0	0	0	0	0	0	0
GPATCH1;GPATC1	GPATC1	55094	ENSG00000076650	1	0.0930233	0.721323	0		0	0	0	0	0	0	0
TCEANC2;C1orf83	FLJ32112	127428	ENSG00000116205	1	0.0930233	0.72126	0		0	0	0	1	0	0	0
CEP152;MCPH4	KIAA0912	22995	ENSG00000103995	1	0.0930233	0.72122	0		0	0	0	3	2	0	0
MOK;RAGE	RAGE	5891	ENSG00000080823	1	0.0930233	0.721157	0		0	0	1	8	0	0	0
C15orf26	FLJ38615	161502	ENSG00000156206	1	0.0930233	0.720985	0		0	1	0	14	3	0	0
ACTR3B	ARP3BETA	57180	ENSG00000133627	1	0.0930233	0.720537	0		0	0	0	2	0	0	0
IL17RD	IL17RD	54756	ENSG00000144730	1	0.0930233	0.720323	0		0	0	0	0	0	0	0
UBE2W	UBE2W	55284	ENSG00000104343	1	0.0930233	0.72032	0		0	0	1	1	0	0	0
SAYSD1;C6orf64	C6ORF64	55776	ENSG00000112167	1	0.0930233	0.719797	0		0	0	0	0	0	0	0
ZNF248	ZNF248	57209	ENSG00000198105	1	0.0930233	0.719743	0		0	0	0	0	0	0	0
TYW5;C2orf60	FLJ37953	129450	ENSG00000162971	1	0.0930233	0.71957	0		0	0	0	0	0	0	0
CABLES2;C20orf150	CABLES2	81928	ENSG00000149679	1	0.0930233	0.718667	0		0	0	0	0	0	0	0
BCAS3	BCAS3	54828	ENSG00000141376	1	0.0930233	0.71793	0		0	0	0	0	0	0	0
ODF2L	KIAA1229	57489	ENSG00000122417	1	0.0930233	0.717927	0		0	0	0	3	2	0	0
MAMSTR	FLJ36070	284358	ENSG00000176909	1	0.0930233	0.71787	0		0	0	0	0	0	0	0
ZSWIM3;C20orf164	ZSWIM3	140831	ENSG00000132801	1	0.0930233	0.71778	0		0	0	0	0	0	0	0
PROSER3;C19orf55	LOC148137	148137	ENSG00000167595	1	0.0930233	0.717703	0		0	0	0	1	0	0	0
ZWILCH	ZWILCH	55055	ENSG00000174442	1	0.0930233	0.71767	0		0	0	0	0	0	0	0
BANP	BANP	54971	ENSG00000172530	1	0.0930233	0.717613	0		0	0	0	0	0	0	0
PROCA1	PROCA1	147011	ENSG00000167525	1	0.0930233	0.717353	0		0	0	0	0	0	0	0
CDADC1	CDADC1	81602	ENSG00000102543	1	0.0930233	0.717343	0		0	0	0	0	0	0	0
CEP112;CCDC46	MGC33887	201134	ENSG00000154240	1	0.0930233	0.717138	0		0	0	0	1	1	0	0
MYO9A	MYO9A	4649	ENSG00000066933	1	0.0930233	0.716827	0		0	0	1	2	0	0	0
TUBGCP4	76P	27229	ENSG00000137822	1	0.091954	0.716763	0	1	1	0	0	4	3	0	0
STRADA	LYK5	92335	ENSG00000266173	1	0.091954	0.716713	0		0	0	0	0	0	0	0
ZNF585A	ZNF585A	199704	ENSG00000196967	1	0.091954	0.716213	0		0	0	0	1	0	0	0
ZNF100	ZNF100	163227	ENSG00000197020	1	0.091954	0.716153	0		0	0	0	1	0	0	0
CEP135;KIAA0635;CEP4	FLJ13621	9662	ENSG00000174799	1	0.0909091	0.715815	0	1	1	0	0	9	3	0	0
ZMYM6;ZNF258	ZNF258	9204	ENSG00000163867	1	0.0909091	0.715803	0		0	0	0	0	0	0	0
CNNM2;ACDP2	CNNM2	54805	ENSG00000148842	1	0.0909091	0.715713	0		0	0	0	1	0	0	0
CCDC13	FLJ25467	152206	ENSG00000244607	1	0.0909091	0.71555	0		0	0	0	2	1	0	0
RBM48;C7orf64	DKFZP564O0523	84060	ENSG00000127993	1	0.0909091	0.715547	0		0	0	0	0	0	0	0
EIF5A2	EIF5A2	56648	ENSG00000163577	1	0.0909091	0.715493	0		0	0	1	4	0	0	0
ARID2	ARID2	196528	ENSG00000189079	1	0.0909091	0.71477	0		0	0	0	0	0	0	0
ZNF518B	KIAA1729	85460	ENSG00000178163	1	0.0909091	0.714497	0		0	0	0	0	0	0	0
CAPRIN2;C1QDC1	C1QDC1	65981	ENSG00000110888	1	0.0909091	0.714417	0		0	0	0	1	1	0	0
LRRC28	LRRC28	123355	ENSG00000168904	1	0.0909091	0.714273	0		0	0	0	0	0	0	0
LARP1B;LARP2	FLJ10378	55132	ENSG00000138709	1	0.0909091	0.71425	0		0	0	0	1	0	0	0
SPAST;SPG4	SPAST	6683	ENSG00000021574	1	0.0909091	0.714117	0		0	0	1	3	1	0	0
IQCC	FLJ10547	55721	ENSG00000160051	1	0.0909091	0.71404	0		0	0	0	1	0	0	0
AK8;C9orf98	C9ORF98	158067	ENSG00000165695	1	0.0898876	0.713971	0	1	1	0	0	13	4	0	1
CDK20;CCRK	CCRK	23552	ENSG00000156345	1	0.0898876	0.713897	0		0	1	0	3	2	0	0
RAB3IP	RAB3IP	117177	ENSG00000127328	1	0.0888889	0.713743	0	1	1	0	0	1	1	0	0
CCDC132	FLJ20097	55610	ENSG00000004766	1	0.0888889	0.713567	0		0	0	0	2	0	0	0
ZBTB41	FRBZ1	360023	ENSG00000177888	1	0.0888889	0.713433	0		0	0	0	0	0	0	0
YPEL1	YPEL1	29799	ENSG00000100027	1	0.0888889	0.713363	0		0	0	0	6	1	0	0
FAM216A;C12orf24	HSU79274	29902	ENSG00000204856	1	0.0888889	0.713207	0		0	0	0	0	0	0	0
ZNF239	ZNF239	8187	ENSG00000196793	1	0.0888889	0.71314	0		0	0	0	1	0	0	0
ENKUR;C10orf63	C10ORF63	219670	ENSG00000151023	1	0.0888889	0.713053	0		0	1	0	18	5	0	0
TDRP;C8orf42	INM01	157695	ENSG00000180190	1	0.0888889	0.712983	0		0	0	0	0	0	0	0
ARMC9	FLJ12584	80210	ENSG00000135931	1	0.0888889	0.712807	0		0	0	0	2	0	0	0
ZNF507	ZNF507	22847	ENSG00000168813	1	0.0888889	0.71279	0		0	0	0	1	0	0	0
NRG4	NRG4	145957	ENSG00000169752	1	0.0888889	0.712785	0		0	0	0	0	0	0	0
CCDC110	MGC33607	256309	ENSG00000168491	1	0.0888889	0.712753	0		0	0	0	0	0	0	0
FBF1	FBF1	85302	ENSG00000188878	1	0.0879121	0.71222	0	1	1	0	0	1	1	0	0
CCDC33	FLJ32855	80125	ENSG00000140481	1	0.0879121	0.712077	0		0	0	0	3	2	0	0
LSM11	LSM11	134353	ENSG00000155858	1	0.0879121	0.71179	0		0	0	0	0	0	0	0
ZCCHC8	ZCCHC8	55596	ENSG00000033030	1	0.0879121	0.711613	0		0	0	0	0	0	0	0
ZNF180	ZNF180	7733	ENSG00000167384	1	0.0879121	0.71075	0		0	0	0	0	0	0	0
C9orf41	C9ORF41	138199	ENSG00000156017	1	0.0879121	0.710687	0		0	0	0	0	0	0	0
ZNF484	BA526D8.4	83744	ENSG00000127081	1	0.0879121	0.710497	0		0	0	0	0	0	0	0
HYLS1	FLJ32915	219844	ENSG00000198331	1	0.0869565	0.710409	0	1	1	0	0	2	2	0	0
ZNF544	ZNF544	27300	ENSG00000198131	1	0.0869565	0.710183	0		0	0	0	2	1	0	0
INTU;PDZK6;PDZD6	PDZK6	27152	ENSG00000164066	1	0.0860215	0.710075	0	1	1	0	0	3	2	0	0
DENND1A;KIAA1608	KIAA1608	57706	ENSG00000119522	1	0.0860215	0.71006	0		0	0	0	1	0	0	0
ROPN1L	ASP	83853	ENSG00000145491	1	0.0851064	0.709801	0	1	1	0	0	10	4	0	0
ZNF551	ZNF551	90233	ENSG00000204519	1	0.0851064	0.70948	0		0	0	0	1	0	0	0
PLEKHA3	PLEKHA3	65977	ENSG00000116095	1	0.0851064	0.709413	0		0	0	0	0	0	0	0
OSBPL10	OSBPL10	114884	ENSG00000144645	1	0.0851064	0.70928	0		0	0	0	0	0	0	0
CDKAL1	CDKAL1	54901	ENSG00000145996	1	0.0947368	0.709192	0	0	0	0	1	0	0	0	0
FOXJ1;FKHL13	FOXJ1	2302	ENSG00000129654	1	0.09375	0.709117	0	1	1	0	0	5	3	0	0
MAP9	FLJ21159	79884	ENSG00000164114	1	0.09375	0.70898	0		0	0	0	4	2	0	0
NOXRED1;C14orf148	C14ORF148	122945	ENSG00000165555	1	0.09375	0.70873	0		0	0	0	0	0	0	0
CEP72	CEP72	55722	ENSG00000112877	1	0.0927835	0.708719	0	1	1	0	0	3	3	0	0
YAE1D1;C7orf36	C7ORF36	57002	ENSG00000241127	1	0.0927835	0.70844	0		0	0	0	0	0	0	0
METTL15;METT5D1	FLJ33979	196074	ENSG00000169519	1	0.0927835	0.707737	0		0	0	0	1	0	0	0
BBS4	BBS4	585	ENSG00000140463	1	0.0918367	0.706953	0	1	1	0	0	8	2	0	0
ZNF148	ZNF148	7707	ENSG00000163848	1	0.10101	0.70694	0	0	0	0	1	0	0	0	0
PSMC3IP	HUMGT198A	29893	ENSG00000131470	1	0.10101	0.706777	0		0	0	0	1	0	0	0
MYEF2	MYEF2	50804	ENSG00000104177	1	0.10101	0.70652	0		0	1	0	4	1	0	0
ZNF649	FLJ12644	65251	ENSG00000198093	1	0.10101	0.70628	0		0	0	0	1	0	0	0
METTL25;C12orf26	FLJ22789	84190	ENSG00000127720	1	0.10101	0.706243	0		0	0	0	1	0	0	0
ANKRD13B	FLJ25555	124930	ENSG00000198720	1	0.10101	0.705893	0		0	0	0	0	0	0	0
PAPD5	PAPD5	64282	ENSG00000121274	1	0.10101	0.705747	0		0	0	1	1	1	0	0
CNGA4;CNCA2;CNGB2	CNGA4	1262	ENSG00000132259	1	0.1	0.705631	0	1	1	0	1	4	2	0	0
GTF2H5;C6orf175;TTD	GTF2H5	404672	ENSG00000272047	1	0.1	0.705547	0		0	0	0	0	0	0	0
LOH12CR1	LOH12CR1	118426	ENSG00000165714	1	0.1	0.70508	0		0	0	0	0	0	0	0
KIAA2026	KIAA2026	158358	ENSG00000183354	1	0.1	0.704917	0		0	0	0	0	0	0	0
TAF1A	TAF1A	9015	ENSG00000143498	1	0.1	0.704697	0		0	0	0	0	0	0	0
GCC2	GCC2	9648	ENSG00000135968	1	0.1	0.70456	0		0	0	0	1	0	0	0
CCDC89	FLJ38159	220388	ENSG00000179071	1	0.1	0.704453	0		0	0	0	3	2	0	0
PGBD1	PGBD1	84547	ENSG00000137338	1	0.1	0.70424	0		0	0	0	0	0	0	0
SPATA17	LOC128153	128153	ENSG00000162814	1	0.1	0.704047	0		0	1	0	6	4	0	0
DCP1B	DCP1B	196513	ENSG00000151065	1	0.1	0.703737	0		0	0	0	1	0	0	0
PAQR3	PAQR3	152559	ENSG00000163291	1	0.1	0.703633	0		0	0	0	1	1	0	0
TMEM260;C14orf101	C14ORF101	54916	ENSG00000070269	1	0.1	0.703397	0		0	0	0	0	0	0	0
THAP10	THAP10	56906	ENSG00000129028	1	0.1	0.703333	0		0	0	0	0	0	0	0
DNAJB13	TSARG6	374407	ENSG00000187726	1	0.1	0.70328	0		0	0	0	11	3	0	0
RPL39L;RPL39L1	RPL39L	116832	ENSG00000163923	1	0.1	0.70323	0		0	0	0	1	1	0	0
TMEM81	LOC388730	388730	ENSG00000174529	1	0.1	0.70301	0		0	0	0	0	0	0	0
ZNF343	MGC10715	79175	ENSG00000088876	1	0.1	0.703	0		0	0	0	0	0	0	0
RAD51D;RAD51L3	RAD51L3	5892	ENSG00000185379	1	0.1	0.702963	0		0	0	0	0	0	0	0
BOD1L1;FAM44A;BOD1L	FLJ33215	259282	ENSG00000038219	1	0.1	0.702603	0		0	0	0	0	0	0	0
METTL22;C16orf68	MGC2654	79091	ENSG00000067365	1	0.1	0.702456	0		0	0	0	0	0	0	0
ZNF439	ZNF439	90594	ENSG00000171291	1	0.1	0.702087	0		0	0	0	1	0	0	0
CEP290	FLJ13615	80184	ENSG00000198707	1	0.0990099	0.702001	1	1	1	0	0	5	3	0	0
RPP30	RPP30	10556	ENSG00000148688	1	0.0990099	0.701803	0		0	0	0	0	0	0	0
DNAI1	DNAI1	27019	ENSG00000122735	1	0.0980392	0.70179	0	1	1	0	0	19	5	0	0
ZNF606;ZNF328	ZNF606	80095	ENSG00000166704	1	0.0980392	0.700927	0		0	0	0	0	0	0	0
ADAL	LOC161823	161823	ENSG00000168803	1	0.0980392	0.700923	0		0	0	0	0	0	0	0
ZNF280C;SUHW3	SUHW3	55609	ENSG00000056277	1	0.0980392	0.7009	0		0	0	0	0	0	0	0
TDP1	TDP1	55775	ENSG00000042088	1	0.0980392	0.70081	0		0	0	0	2	1	0	0
COIL	COIL	8161	ENSG00000121058	1	0.0980392	0.700673	0		0	0	0	0	0	0	0
ERCC8;CKN1	CKN1	1161	ENSG00000049167	1	0.0980392	0.70066	0		0	0	0	0	0	0	0
ZNF821	LOC55565	55565	ENSG00000102984	1	0.0980392	0.700497	0		0	0	0	0	0	0	0
ZNF623	ZNF623	9831	ENSG00000183309	1	0.0980392	0.70041	0		0	0	0	1	0	0	0
EID2B	FLJ38944	126272	ENSG00000176401	1	0.0980392	0.700377	0		0	0	0	0	0	0	0
ZSCAN29;ZNF690	FLJ35867	146050	ENSG00000140265	1	0.0980392	0.69994	0		0	0	0	0	0	0	0
CFAP45;CCDC19	NESG1	25790	ENSG00000213085	1	0.0980392	0.699873	0		0	1	0	12	3	0	0
CCDC57	LOC284001	284001	ENSG00000176155	1	0.0980392	0.699833	0		0	0	0	1	0	0	0
TTC23	FLJ12572	64927	ENSG00000103852	1	0.0980392	0.69983	0		0	0	0	0	0	0	0
LRIF1;C1orf103	RIF1	55791	ENSG00000121931	1	0.0980392	0.69981	0		0	0	0	0	0	0	0
JMY	JMY	133746	ENSG00000152409	1	0.0980392	0.699747	0		0	0	0	0	0	0	0
DNAAF2;C14orf104	C14ORF104	55172	ENSG00000165506	1	0.0970874	0.699425	0	1	1	0	0	1	0	0	0
LRRC8B	TA-LRRP	23507	ENSG00000197147	1	0.0970874	0.699143	0		0	0	0	0	0	0	0
TAMM41;C3orf31	C3orf31	132001	ENSG00000144559	1	0.0970874	0.69907	0		0	0	0	2	0	0	0
ZNF780B;ZNF779	LOC163131	163131	ENSG00000128000	1	0.0970874	0.699053	0		0	0	0	1	1	0	0
SMIM8;C6orf162	C6ORF162	57150	ENSG00000111850	1	0.0970874	0.698983	0		0	0	0	0	0	0	0
ORC4;ORC4L	ORC4L	5000	ENSG00000115947	1	0.0970874	0.69874	0		0	0	0	1	0	0	0
SDHAF3;ACN9	ACN9	57001	ENSG00000196636	1	0.0970874	0.698657	0		0	0	0	3	0	0	0
NKAP	NKAP	79576	ENSG00000101882	1	0.0970874	0.698447	0		0	0	0	0	0	0	0
CCDC153	LOC283152	283152	ENSG00000248712	1	0.0970874	0.69801	0		0	1	0	6	3	0	0
EFCAB2	MGC12458	84288	ENSG00000203666	1	0.0970874	0.69799	0		0	1	0	4	2	0	0
DNAJC24;ZCSL3;DPH4	LOC120526	120526	ENSG00000170946	1	0.0970874	0.697923	0		0	0	0	1	0	0	0
NEK5	NEK5	341676	ENSG00000197168	1	0.0970874	0.697757	0		0	0	1	3	0	0	0
ZNF354C	ZNF354C	30832	ENSG00000177932	1	0.0970874	0.697356	0		0	0	0	1	0	0	0
ZNF404	ZNF404	342908	ENSG00000176222	1	0.0970874	0.697177	0		0	0	0	1	0	0	0
C14orf37	C14ORF37	145407	ENSG00000139971	1	0.0970874	0.69698	0		0	0	0	0	0	0	0
ZNF138	ZNF138	7697	ENSG00000197008	1	0.0970874	0.696857	0		0	0	0	2	0	0	0
NSL1;C1orf48	C1orf48	25936	ENSG00000117697	1	0.0970874	0.69561	0		0	0	0	0	0	0	1
TAF4B;TAF2C2	TAF4B	6875	ENSG00000141384	1	0.0970874	0.69554	0		0	0	0	1	1	0	0
DYRK3	DYRK3	8444	ENSG00000143479	1	0.0970874	0.695397	0		0	0	1	3	1	0	0
ZFP14	LOC400689	57677	ENSG00000142065	1	0.0970874	0.69539	0		0	0	0	1	0	0	0
OTUD6B	OTUD6B	51633	ENSG00000155100	1	0.0970874	0.695363	0		0	0	0	3	0	0	0
CCDC146	KIAA1505	57639	ENSG00000135205	1	0.0970874	0.695197	0		0	1	0	14	3	0	0
CRYZL1	CRYZL1	9946	ENSG00000205758	1	0.0970874	0.695067	0		0	0	0	1	0	0	0
SMYD4	SMYD4	114826	ENSG00000186532	1	0.0970874	0.695037	0		0	0	0	1	0	0	0
ZP3;ZP3A;ZP3B	ZP3	7784	ENSG00000188372	1	0.0970874	0.69468	0		0	0	0	1	0	0	0
ARMC12;C6orf81	C6ORF81	221481	ENSG00000157343	1	0.0970874	0.694633	0		0	0	0	0	0	0	0
SAAL1	LOC113174	113174	ENSG00000166788	1	0.0970874	0.694527	0		0	0	0	0	0	0	0
PXYLP1;ACPL2	FLJ23751	92370	ENSG00000155893	1	0.0970874	0.694393	0		0	0	0	1	0	0	0
AKAP14	AKAP28	158798	ENSG00000186471	1	0.0970874	0.694297	0		0	0	0	3	3	0	0
ZNF391	LOC346157	346157	ENSG00000124613	1	0.0970874	0.693897	0		0	0	0	2	0	0	0
PRDM10	PRDM10	56980	ENSG00000170325	1	0.0970874	0.693893	0		0	0	0	0	0	0	0
TTC9C	MGC29649	283237	ENSG00000162222	1	0.0970874	0.693827	0		0	0	0	1	0	0	0
ZBTB25;ZNF46;C14orf51	ZNF46	7597	ENSG00000089775	1	0.0970874	0.69368	0		0	0	0	0	0	0	0
TEKT4	MGC27019	150483	ENSG00000163060	1	0.0961538	0.693561	0	1	1	0	0	13	2	0	0
ZDHHC23	ZDHHC23	254887	ENSG00000184307	1	0.0961538	0.693447	0		0	0	1	3	2	0	0
ZDHHC14	ZDHHC14	79683	ENSG00000175048	1	0.104762	0.692724	0	0	0	0	1	0	0	0	0
KNTC1	KNTC1	9735	ENSG00000184445	1	0.104762	0.69257	0		0	0	0	0	0	0	0
MAP6	MAP6	4135	ENSG00000171533	1	0.104762	0.692243	0		0	0	0	5	4	0	0
PMS1;PMSL1	PMS1	5378	ENSG00000064933	1	0.104762	0.69217	0		0	0	0	1	1	0	0
ACTR6	ACTR6	64431	ENSG00000075089	1	0.104762	0.692063	0		0	0	0	0	0	0	0
TEKT3	TEKT3	64518	ENSG00000125409	1	0.104762	0.69154	0		0	1	0	13	4	0	0
NAA16;NARG1L	FLJ22054	79612	ENSG00000172766	1	0.104762	0.691213	0		0	0	0	2	0	0	0
ZNF793	LOC390927	390927	ENSG00000188227	1	0.104762	0.690707	0		0	0	0	0	0	0	0
SFI1	SFI1	9814	ENSG00000198089	1	0.104762	0.690627	0		0	0	0	3	2	0	0
IFT122;WDR10	IFT122	55764	ENSG00000163913	1	0.103774	0.690565	0	1	1	0	0	11	0	0	0
LACE1	LACE1	246269	ENSG00000135537	1	0.103774	0.690467	0		0	0	0	0	0	0	0
CCDC136	DKFZP434G156	64753	ENSG00000128596	1	0.103774	0.690413	0		0	0	0	0	0	0	0
MARCH10;RNF190	RNF190	162333	ENSG00000173838	1	0.103774	0.690163	0		0	0	0	2	2	0	0
C9orf40	C9ORF40	55071	ENSG00000135045	1	0.103774	0.689943	0		0	0	0	1	0	0	1
POT1	POT1	25913	ENSG00000128513	1	0.112149	0.689831	0	0	0	0	1	0	0	0	0
GTPBP8	HSPC135	29083	ENSG00000163607	1	0.112149	0.68961	0		0	0	0	1	0	0	0
C2orf73	FLJ40298	129852	ENSG00000177994	1	0.112149	0.68952	0		0	0	0	3	2	0	0
GLCCI1	GLCCI1	113263	ENSG00000106415	1	0.112149	0.68945	0		0	0	0	1	0	0	0
FAM178A;C10orf6	C10ORF6	55719	ENSG00000119906	1	0.112149	0.689407	0		0	0	0	0	0	0	0
NDUFAF7;C2orf56	PRO1853	55471	ENSG00000003509	1	0.112149	0.6894	0		0	0	0	2	0	0	0
IQCA1;IQCA	IQCA	79781	ENSG00000132321	1	0.112149	0.689303	0		0	1	0	7	1	0	0
DCAF16;C4orf30	FLJ20280	54876	ENSG00000163257	1	0.112149	0.689283	0		0	0	0	1	1	0	0
ZNF433	ZNF433	163059	ENSG00000197647	1	0.112149	0.68927	0		0	0	0	0	0	0	0
BBS12;C4orf24	FLJ35630	166379	ENSG00000181004	1	0.112149	0.68911	0		1	0	0	0	0	0	0
SRSF12;SFRS13B	SRRP35	135295	ENSG00000154548	1	0.112149	0.689077	0		0	0	0	0	0	0	0
TCFL5	TCFL5	10732	ENSG00000101190	1	0.112149	0.68892	0		0	0	0	0	0	0	0
CCNO;CCNU	UNG2	10309	ENSG00000152669	1	0.112149	0.688368	0		0	0	0	3	2	0	0
S100PBP	FLJ12903	64766	ENSG00000116497	1	0.112149	0.687893	0		0	0	0	0	0	0	0
PACRG	PACRG	135138	ENSG00000112530	1	0.111111	0.687539	0	1	1	0	0	27	5	0	0
C1orf50	MGC955	79078	ENSG00000164008	1	0.111111	0.6875	0		0	0	0	0	0	0	0
VAMP4	VAMP4	8674	ENSG00000117533	1	0.119266	0.687305	0	0	0	0	1	0	0	0	0
FANCM;KIAA1596	KIAA1596	57697	ENSG00000187790	1	0.119266	0.687253	0		0	0	0	1	0	0	0
ZNF514	ZNF514	84874	ENSG00000144026	1	0.119266	0.68717	0		0	0	0	1	0	0	0
FLJ25006	FLJ25006	124923	ENSG00000167524	1	0.119266	0.687167	0		0	0	0	1	0	0	0
CDC40	CDC40	51362	ENSG00000168438	1	0.119266	0.686877	0		0	0	0	0	0	0	0
TTLL1;C22orf7	TTLL1	25809	ENSG00000100271	1	0.119266	0.686773	0		0	0	0	5	1	0	0
STAG3	STAG3	10734	ENSG00000066923	1	0.119266	0.686613	0		0	0	0	0	0	0	0
CEP164	KIAA1052	22897	ENSG00000110274	1	0.118182	0.686376	0	1	1	0	0	5	3	0	0
ZFHX2;ZNF409	ZFHX2	85446	ENSG00000136367	1	0.118182	0.686263	0		0	0	0	1	1	0	0
SPAG1	SPAG1	6674	ENSG00000104450	1	0.118182	0.685673	0		0	0	1	4	3	0	0
ZFP30	KIAA0961	22835	ENSG00000120784	1	0.118182	0.685583	0		0	0	0	1	0	0	0
CDPF1;C22orf40	LOC150383	150383	ENSG00000205643	1	0.118182	0.685503	0		0	0	0	2	0	0	0
SIRT4	SIRT4	23409	ENSG00000089163	1	0.118182	0.68536	0		0	0	1	1	0	0	0
RRP8;KIAA0409	KIAA0409	23378	ENSG00000132275	1	0.118182	0.684947	0		0	0	0	0	0	0	0
CDKL3	CDKL3	51265	ENSG00000006837	1	0.126126	0.684905	0	0	0	0	1	0	0	0	0
JRKL	JRKL	8690	ENSG00000183340	1	0.126126	0.684583	0		0	0	0	0	0	0	1
RFX7;RFXDC2	FLJ12994	64864	ENSG00000181827	1	0.126126	0.684441	0		0	0	0	0	0	0	0
ATXN7L2	MGC46534	127002	ENSG00000162650	1	0.126126	0.684317	0		0	0	0	0	0	0	0
IPP	IPP	3652	ENSG00000197429	1	0.126126	0.684247	0		0	0	0	1	1	0	0
NR2C2;TR4	NR2C2	7182	ENSG00000177463	1	0.126126	0.68406	0		0	0	0	0	0	0	0
INTS4	MGC16733	92105	ENSG00000149262	1	0.126126	0.683843	0		0	0	0	1	0	0	0
DTWD1	MDS009	56986	ENSG00000104047	1	0.126126	0.683837	0		0	0	0	2	0	0	0
IFT52;C20orf9	C20ORF9	51098	ENSG00000101052	1	0.125	0.683663	0	1	1	0	0	15	0	0	0
ATXN3;SCA3;MJD	MJD	4287	ENSG00000066427	1	0.125	0.683497	0		0	0	0	1	0	0	0
ZNF474	FLJ32921	133923	ENSG00000164185	1	0.125	0.68343	0		0	0	0	4	1	0	0
THAP2	DKFZP564I0422	83591	ENSG00000173451	1	0.125	0.683187	0		0	0	0	0	0	0	0
CSTF3	CSTF3	1479	ENSG00000176102	1	0.125	0.68304	0		0	0	0	3	1	0	0
ZNF780A	LOC284323	284323	ENSG00000197782	1	0.125	0.683	0		0	0	0	1	1	0	1
LSM8	LSM8	51691	ENSG00000128534	1	0.125	0.682883	0		0	0	0	0	0	0	0
HLTF;SNF2L3;SMARCA3	SMARCA3	6596	ENSG00000071794	1	0.125	0.682407	0		0	0	0	1	0	0	0
HELZ	HELZ	9931	ENSG00000198265	1	0.125	0.682353	0		0	0	0	0	0	0	0
FER	FER	2241	ENSG00000151422	1	0.125	0.682313	0		0	0	1	1	0	0	0
ANGEL2	LOC90806	90806	ENSG00000174606	1	0.125	0.68228	0		0	0	0	1	1	0	0
SRGAP1	SRGAP1	57522	ENSG00000196935	1	0.125	0.682113	0		0	0	0	0	0	0	0
CCDC102B;C18orf14;ACY1L	C18ORF14	79839	ENSG00000150636	1	0.125	0.682057	0		0	0	0	0	0	0	0
BBX	BBX	56987	ENSG00000114439	1	0.125	0.681857	0		0	0	0	0	0	0	0
ZCCHC11	ZCCHC11	23318	ENSG00000134744	1	0.125	0.681513	0		0	0	1	1	0	0	0
BEND5;C1orf165	C1orf165	79656	ENSG00000162373	1	0.125	0.68149	0		0	0	0	0	0	0	0
SERHL	SERHL	94009	ENSG00000172250	1	0.125	0.681457	0		0	0	0			0	0
ZNF596	ZNF596	169270	ENSG00000172748	1	0.125	0.681407	0		0	0	0	2	0	0	0
ZNF324	ZNF324	25799	ENSG00000083812	1	0.125	0.681313	0		0	0	0	2	0	0	0
SETD4;C21orf27;C21orf18	C21ORF18	54093	ENSG00000185917	1	0.125	0.68106	0		0	0	0	0	0	0	0
DNAH2;DNHD3	FLJ46675	146754	ENSG00000183914	1	0.123894	0.680431	0	1	1	0	0	11	2	0	0
MED7;CRSP9	CRSP9	9443	ENSG00000155868	1	0.123894	0.68019	0		0	0	0	0	0	0	0
MSANTD4;KIAA1826	KIAA1826	84437	ENSG00000170903	1	0.123894	0.680187	0		0	0	0	0	0	0	0
POLR3F	POLR3F	10621	ENSG00000132664	1	0.131579	0.680133	0	0	0	0	1	0	0	0	0
ZNF485	ZNF485	220992	ENSG00000198298	1	0.131579	0.6801	0		0	0	0	2	0	0	0
SPDL1;CCDC99	FLJ20364	54908	ENSG00000040275	1	0.131579	0.67958	0		0	0	0	0	0	0	0
WDR27	MGC43690	253769	ENSG00000184465	1	0.131579	0.679393	0		0	0	0	1	0	0	0
ERO1LB	ERO1LB	56605	ENSG00000086619	1	0.131579	0.679313	0		0	0	1	4	2	0	0
ZNF260	LOC339324	339324	ENSG00000254004	1	0.131579	0.679216	0		0	0	0	1	0	0	0
CCDC88A;KIAA1212	KIAA1212	55704	ENSG00000115355	1	0.131579	0.679203	0		0	0	0	2	0	0	0
ZFP82;ZNF545	ZNF545	284406	ENSG00000181007	1	0.131579	0.679043	0		0	0	0	1	0	0	0
APH1B	PSFL	83464	ENSG00000138613	1	0.131579	0.67864	0		0	0	0	2	0	0	0
PARP11;C12orf6	PARP11	57097	ENSG00000111224	1	0.13913	0.678545	0	0	0	0	1	0	0	0	0
ZNF92	ZNF92	168374	ENSG00000146757	1	0.13913	0.67839	0		0	0	0	1	0	0	0
ZNF253;ZNF411	ZNF253	56242	ENSG00000256771	1	0.13913	0.67838	0		0	0	0	1	0	0	0
RFT1	RFT1	91869	ENSG00000163933	1	0.13913	0.678283	0		0	0	0	1	0	0	0
PIWIL4	PIWIL4	143689	ENSG00000134627	1	0.13913	0.67813	0		0	0	0	1	0	0	0
ARID4B;RBP1L1	ARID4B	51742	ENSG00000054267	1	0.13913	0.678063	0		0	0	0	0	0	0	0
SNX13	SNX13	23161	ENSG00000071189	1	0.13913	0.678027	0		0	0	0	1	0	0	0
NME5	NME5	8382	ENSG00000112981	1	0.137931	0.677993	0	1	1	0	1	8	4	0	0
C1orf109	FLJ20508	54955	ENSG00000116922	1	0.137931	0.677467	0		0	0	0	0	0	0	0
WDR19	PWDMP	57728	ENSG00000157796	1	0.136752	0.676789	0	1	1	0	0	17	4	0	0
C2orf69	FLJ38973	205327	ENSG00000178074	1	0.136752	0.676753	0		0	0	0	0	0	0	0
ZFP28	ZFP28	140612	ENSG00000196867	1	0.136752	0.676457	0		0	0	0	1	0	0	0
MEMO1;C2orf4	C2ORF4	51072	ENSG00000162959	1	0.136752	0.675937	0		0	0	0	2	0	0	0
CCDC77	MGC13183	84318	ENSG00000120647	1	0.136752	0.67567	0		0	0	0	7	2	0	0
LYRM4;C6orf149	C6ORF149	57128	ENSG00000214113	1	0.136752	0.675347	0		0	0	0	1	0	0	0
IFT46;C11orf60	FLJ21827	56912	ENSG00000118096	1	0.135593	0.675041	0	1	1	0	0	16	4	0	0
STRBP;ILF3L	STRBP	55342	ENSG00000165209	1	0.135593	0.674813	0		0	0	0	0	0	0	0
KLHL3	KLHL3	26249	ENSG00000146021	1	0.135593	0.674707	0		0	0	0	3	0	0	0
CCDC126	LOC90693	90693	ENSG00000169193	1	0.135593	0.67466	0		0	0	0	1	0	0	0
PUS7L	DKFZP434G1415	83448	ENSG00000129317	1	0.135593	0.674333	0		0	0	0	0	0	0	0
FAM104B;CXorf44	LOC90736	90736	ENSG00000182518	1	0.135593	0.674217	0		0	0	0	2	2	0	0
CCDC18	NY-SAR-41	343099	ENSG00000122483	1	0.135593	0.67397	0		0	1	0	1	0	0	0
TP53BP1	TP53BP1	7158	ENSG00000067369	1	0.135593	0.673957	0		0	0	0	0	0	0	0
ZNF609	ZNF609	23060	ENSG00000180357	1	0.135593	0.67387	0		0	0	0	0	0	0	0
C1QTNF3	C1QTNF3	114899	ENSG00000082196	1	0.135593	0.6737	0		0	0	0	0	0	0	0
MYNN	MYNN	55892	ENSG00000085274	1	0.135593	0.673457	0		0	0	0	2	0	0	0
DOPEY1;KIAA1117	KIAA1117	23033	ENSG00000083097	1	0.135593	0.67332	0		0	0	0	2	0	0	0
MFSD8;CLN7	MGC33302	256471	ENSG00000164073	1	0.135593	0.673083	0		0	0	0	1	0	0	0
RMI1;C9orf76	C9ORF76	80010	ENSG00000178966	1	0.135593	0.672887	0		0	0	0	0	0	0	0
AVL9;KIAA0241	KIAA0241	23080	ENSG00000105778	1	0.135593	0.672747	0		0	0	0	0	0	0	0
NUDT13	NUDT13	25961	ENSG00000166321	1	0.135593	0.672743	0		0	0	0	1	0	0	0
BET1	BET1	10282	ENSG00000105829	1	0.135593	0.672713	0		0	0	0	0	0	0	0
CA5B	CA5B	11238	ENSG00000169239	1	0.135593	0.672577	0		0	0	1	3	0	0	0
NAP1L5	NAP1L5	266812	ENSG00000177432	1	0.135593	0.672217	0		0	0	0	1	1	0	0
LYSMD2	MGC35274	256586	ENSG00000140280	1	0.135593	0.672033	0		0	0	0	0	0	0	0
WDR90;C16orf17;C16orf15;C16orf16;C16orf19;C16orf18	KIAA1924	197335	ENSG00000161996	1	0.135593	0.671953	0		0	0	0	5	1	0	0
DACT1	DACT1	51339	ENSG00000165617	1	0.135593	0.671795	0		0	0	0	0	0	0	0
NRF1	NRF1	4899	ENSG00000106459	1	0.135593	0.671767	0		0	0	1	1	0	0	0
ZNF644	KIAA1221	84146	ENSG00000122482	1	0.135593	0.671117	0		0	0	0	0	0	0	0
STAM2	STAM2	10254	ENSG00000115145	1	0.135593	0.6711	0		0	0	0	0	0	0	0
ZNF711;ZNF6	ZNF6	7552	ENSG00000147180	1	0.135593	0.670867	0		0	0	0	0	0	0	0
DUSP28	LOC285193	285193	ENSG00000188542	1	0.135593	0.670833	0		0	0	0	0	0	0	0
C7orf61	LOC402573	402573	ENSG00000185955	1	0.135593	0.67044	0		0	0	0	0	0	0	0
ZNF565	ZNF565	147929	ENSG00000196357	1	0.135593	0.670407	0		0	0	0	1	0	0	0
ZMAT1	KIAA1789	84460	ENSG00000166432	1	0.135593	0.670283	0		0	0	0	0	0	0	0
DCAF4;WDR21;WDR21A	WDR21	26094	ENSG00000119599	1	0.135593	0.670083	0		0	0	0	0	0	0	0
NAPB	NAPB	63908	ENSG00000125814	1	0.135593	0.670067	0		0	0	0	3	0	0	0
NLK	NLK	51701	ENSG00000087095	1	0.135593	0.669933	0		0	0	1	2	0	0	0
ATP6V1E2;ATP6EL2;ATP6V1EL2	ATP6V1E2	90423	ENSG00000250565	1	0.135593	0.66981	0		0	0	1	1	0	0	0
RSG1;C1orf89	MGC10731	79363	ENSG00000132881	1	0.135593	0.66973	0		0	0	0	0	0	0	0
CLOCK	CLOCK	9575	ENSG00000134852	1	0.142857	0.669469	0	0	0	0	1	0	0	0	0
RSRC1	MGC12197	51319	ENSG00000174891	1	0.142857	0.669257	0		0	0	0	0	0	0	0
TMEM170A;TMEM170	LOC124491	124491	ENSG00000166822	1	0.142857	0.66904	0		0	0	0	0	0	0	0
DHX57	DHX57	90957	ENSG00000163214	1	0.15	0.66902	0	0	0	0	1	0	0	0	0
GGPS1	GGPS1	9453	ENSG00000152904	1	0.15	0.668717	0		0	0	1	1	0	0	0
SCAPER;ZNF291	ZNF291	49855	ENSG00000140386	1	0.15	0.668627	0		0	0	0	2	0	0	0
BICD1	BICD1	636	ENSG00000151746	1	0.15	0.668377	0		0	0	0	0	0	0	0
HEXIM2	FLJ32384	124790	ENSG00000168517	1	0.15	0.66837	0		0	0	0	0	0	0	0
ZCCHC2;C18orf49	ZCCHC2	54877	ENSG00000141664	1	0.15	0.66824	0		0	0	0	0	0	0	0
LRCH2	LRCH2	57631	ENSG00000130224	1	0.15	0.66807	0		0	0	0	0	0	0	0
C8orf44	FLJ11267	56260	ENSG00000213865	1	0.15	0.66779	0		0	0	0	0	0	0	0
SPATS2	SPATS2	65244	ENSG00000123352	1	0.15	0.667697	0		0	0	0	0	0	0	0
OTUD3	KIAA0459	23252	ENSG00000169914	1	0.15	0.667567	0		0	0	0	1	0	0	0
ZSCAN9;ZNF193	ZNF193	7746	ENSG00000137185	1	0.15	0.66755	0		0	0	0	0	0	0	0
TMEM218	LOC219854	219854	ENSG00000150433	1	0.15	0.667423	0		0	0	0	1	0	0	0
ZFP69;ZNF642	FLJ16030	339559	ENSG00000187815	1	0.15	0.667133	0		0	0	0	1	0	0	0
VCPIP1	VCPIP1	80124	ENSG00000175073	1	0.15	0.667007	0		0	0	0	1	0	0	0
ULK4	ULK4	54986	ENSG00000168038	1	0.14876	0.666878	0	1	1	0	0	1	1	0	0
ZNF689	LOC115509	115509	ENSG00000156853	1	0.14876	0.666853	0		0	0	0	1	0	0	0
RWDD3	RWDD3	25950	ENSG00000122481	1	0.14876	0.666557	0		0	0	0	1	0	0	0
SLC30A4;ZNT4	SLC30A4	7782	ENSG00000104154	1	0.155738	0.66626	0	0	0	0	1	0	0	0	0
RALGPS1	RALGPS1	9649	ENSG00000136828	1	0.155738	0.666241	0		0	0	1	1	1	0	0
ALX3;FND	ALX3	257	ENSG00000156150	1	0.155738	0.666103	0		0	0	0	0	0	0	0
MTMR9;C8orf9;MTMR8	MTMR9	66036	ENSG00000104643	1	0.155738	0.66609	0		0	0	0	0	0	0	0
ZZZ3	ZZZ3	26009	ENSG00000036549	1	0.155738	0.66599	0		0	0	0	0	0	0	0
SYNJ1	SYNJ1	8867	ENSG00000159082	1	0.155738	0.665907	0		0	0	1	1	0	0	0
WDR25;C14orf67	MGC4645	79446	ENSG00000176473	1	0.155738	0.665847	0		0	0	0	0	0	0	0
HMGXB4;HMG2L1	HMG2L1	10042	ENSG00000100281	1	0.155738	0.665773	0		0	0	0	0	0	0	0
CASP8AP2	CASP8AP2	9994	ENSG00000118412	1	0.155738	0.665167	0		0	0	0			0	0
ZNF497	ZNF497	162968	ENSG00000174586	1	0.155738	0.664983	0		0	0	0	1	0	0	0
DAW1;WDR69	FLJ25955	164781	ENSG00000123977	1	0.155738	0.66481	0		0	0	0	4	3	0	0
UHRF1BP1L	KIAA0701	23074	ENSG00000111647	1	0.155738	0.664773	0		0	0	0	1	0	0	0
ATG12;APG12L	ATG12	9140	ENSG00000145782	1	0.155738	0.664757	0		0	1	0	3	0	0	0
UBAP2	UBAP2	55833	ENSG00000137073	1	0.155738	0.66459	0		0	0	0	0	0	0	0
ZNF839;C14orf131	C14ORF131	55778	ENSG00000022976	1	0.155738	0.66447	0		0	0	0	0	0	0	0
CCDC170;C6orf97	C6ORF97	80129	ENSG00000120262	1	0.155738	0.664363	0		0	0	0	4	4	0	0
RGL4	RGR	266747	ENSG00000159496	1	0.155738	0.664337	0		0	0	1	0	0	0	0
PCNXL2	PCNXL2	80003	ENSG00000135749	1	0.155738	0.664297	0		0	0	0	1	0	0	0
MRE11A;MRE11	MRE11A	4361	ENSG00000020922	1	0.162602	0.664073	0	0	0	0	1	0	0	0	0
KLHL15	KLHL15	80311	ENSG00000174010	1	0.162602	0.663713	0		0	0	0	0	0	0	0
FTO	FTO	79068	ENSG00000140718	1	0.162602	0.663546	0		0	0	0	0	0	0	0
NCAPG2;LUZP5	MTB	54892	ENSG00000146918	1	0.162602	0.66347	0		0	0	0	0	0	0	0
ZNF577	ZNF577	84765	ENSG00000161551	1	0.162602	0.662958	0		0	0	0	2	0	0	0
ZNF136	ZNF136	7695	ENSG00000196646	1	0.162602	0.662923	0		0	0	0	1	0	0	0
ERI1;THEX1	3'HEXO	90459	ENSG00000104626	1	0.162602	0.662897	0		0	0	0	1	0	0	0
ORAOV1	ORAOV1	220064	ENSG00000149716	1	0.162602	0.662877	0		0	0	0	0	0	0	0
CNOT4;NOT4	CNOT4	4850	ENSG00000080802	1	0.162602	0.66276	0		0	0	1	1	0	0	0
EPG5;KIAA1632	KIAA1632	57724	ENSG00000152223	1	0.162602	0.662677	0		0	0	0	0	0	0	0
MED17;CRSP6	CRSP6	9440	ENSG00000042429	1	0.162602	0.662623	0		0	0	0	0	0	0	0
C11orf30	C11ORF30	56946	ENSG00000158636	1	0.162602	0.662417	0		0	0	0	0	0	0	0
TBC1D5	TBC1D5	9779	ENSG00000131374	1	0.162602	0.66237	0		0	0	0	0	0	0	0
CCNA1	CCNA1	8900	ENSG00000133101	1	0.162602	0.662357	0		0	0	0	4	3	0	0
GPR135	GPR135	64582	ENSG00000181619	1	0.162602	0.661933	0		0	0	0	0	0	0	0
COG5;GOLTC1	COG5	10466	ENSG00000164597	1	0.162602	0.661833	0		0	0	0	1	0	0	0
ZNF566	ZNF566	84924	ENSG00000186017	1	0.162602	0.661367	0		0	0	0	3	1	0	0
AP3M2	AP3M2	10947	ENSG00000070718	1	0.162602	0.661033	0		0	0	0	4	0	0	0
PCDHB2	PCDHB2	56133	ENSG00000112852	1	0.169355	0.661029	0	0	0	0	1	0	0	0	0
DMXL1	DMXL1	1657	ENSG00000172869	1	0.169355	0.660727	0		0	0	0	2	0	0	0
ARPIN;C15orf38	MGC61550	348110	ENSG00000242498	1	0.169355	0.66072	0		0	0	0	0	0	0	0
DENND6B;FAM116B	MGC33692	414918	ENSG00000205593	1	0.169355	0.66062	0		0	0	0	1	1	0	0
KLHL28;BTBD5	BTBD5	54813	ENSG00000179454	1	0.169355	0.660557	0		0	0	0	3	0	0	0
RNF8	RNF8	9025	ENSG00000112130	1	0.176	0.660451	0	0	0	0	1	0	0	0	0
CCSAP;C1orf96	LOC126731	126731	ENSG00000154429	1	0.176	0.66035	0		0	0	0	3	2	0	0
SHQ1	FLJ10539	55164	ENSG00000144736	1	0.176	0.66031	0		0	0	0	0	0	0	0
NPM2	NPM2	10361	ENSG00000158806	1	0.176	0.66008	0		0	0	0	0	0	0	0
ZNF618	ZNF618	114991	ENSG00000157657	1	0.176	0.659917	0		0	0	0	0	0	0	0
C5orf45	LOC51149	51149	ENSG00000161010	1	0.176	0.659733	0		0	0	0	0	0	0	0
ZNF18	ZNF18	7566	ENSG00000154957	1	0.176	0.659557	0		0	0	0	1	0	0	0
C19orf18	C19ORF18	147685	ENSG00000177025	1	0.176	0.659358	0		0	0	0	0	0	0	0
TTC32	LOC130502	130502	ENSG00000183891	1	0.176	0.659187	0		0	0	0	0	0	0	0
CEP131;AZI1	AZI1	22994	ENSG00000141577	1	0.174603	0.659067	0	1	1	0	0	6	3	0	0
TAB3;MAP3K7IP3	TAB3	257397	ENSG00000157625	1	0.174603	0.659057	0		0	0	0	0	0	0	0
TRMT1L;C1orf25	C1ORF25	81627	ENSG00000121486	1	0.174603	0.659007	0		0	0	0	1	1	0	0
LMF1;C16orf26;TMEM112	FLJ12681	64788	ENSG00000103227	1	0.174603	0.65886	0		0	0	0	1	1	0	0
KIAA1715	KIAA1715	80856	ENSG00000144320	1	0.174603	0.658487	0		0	0	0	1	0	0	0
IQSEC2;MRX1	KIAA0522	23096	ENSG00000124313	1	0.174603	0.658183	0		0	0	0	0	0	0	1
ZBTB37	MGC2629	84614	ENSG00000185278	1	0.174603	0.658167	0		0	0	0	0	0	0	0
CCDC183;KIAA1984	KIAA1984	84960	ENSG00000213213	1	0.174603	0.658091	0		0	0	0	0	0	0	0
CFAP36;CCDC104	MGC15407	112942	ENSG00000163001	1	0.174603	0.658047	0		0	0	0	7	2	0	0
SREK1IP1;SFRS12IP1	FLJ36754	285672	ENSG00000153006	1	0.174603	0.658047	0		0	0	0	0	0	0	0
POMT1	POMT1	10585	ENSG00000130714	1	0.174603	0.658023	0		0	0	1	1	0	0	0
CWC27;SDCCAG10	SDCCAG10	10283	ENSG00000153015	1	0.174603	0.65785	0		0	0	0	1	0	0	0
RBM15	RBM15	64783	ENSG00000162775	1	0.174603	0.657567	0		0	0	0	1	0	0	0
RSPH4A;RSHL3	RSHL3	345895	ENSG00000111834	1	0.173228	0.65752	0	1	1	0	0	17	3	0	0
WDR31	WDR31	114987	ENSG00000148225	1	0.173228	0.657447	0		0	0	0	4	1	0	0
BRWD3	BRODL	254065	ENSG00000165288	1	0.173228	0.65719	0		0	0	0	0	0	0	0
NAIF1;C9orf90	C9ORF90	203245	ENSG00000171169	1	0.173228	0.65703	0		0	0	0	0	0	0	0
CNTN4	CNTN4	152330	ENSG00000144619	1	0.173228	0.65697	0		0	0	0	0	0	0	0
COL11A2;DFNA13;DFNB53	COL11A2	1302	ENSG00000204248	1	0.173228	0.656963	0		0	0	0	0	0	0	0
RIC8B	HSYN	55188	ENSG00000111785	1	0.173228	0.656907	0		0	0	0	2	0	0	0
B3GNTL1	LOC146712	146712	ENSG00000175711	1	0.173228	0.65687	0		0	0	0	0	0	0	0
ABI2	ABI2	10152	ENSG00000138443	1	0.173228	0.656853	0		0	0	0	1	0	0	0
PEG3	PEG3	5178	ENSG00000198300	1	0.173228	0.65673	0		0	0	0	0	0	0	0
RSBN1L	FLJ42526	222194	ENSG00000187257	1	0.173228	0.656637	0		0	0	0	0	0	0	0
GLB1L2	LOC89944	89944	ENSG00000149328	1	0.173228	0.656557	0		0	0	0	5	2	0	0
ZNF35	ZNF35	7584	ENSG00000169981	1	0.173228	0.656553	0		0	0	0	1	0	0	0
ZMYM4;ZNF262	ZNF262	9202	ENSG00000146463	1	0.173228	0.656413	0		0	0	0	0	0	0	0
GNPDA2	GNPDA2	132789	ENSG00000163281	1	0.179688	0.656264	0	0	0	0	1	0	0	0	0
PMS2;PMSL2	PMS2	5395	ENSG00000122512	1	0.179688	0.656083	0		0	0	0	0	0	0	0
WRB	WRB	7485	ENSG00000182093	1	0.179688	0.655727	0		0	0	0	3	2	0	0
ZNF26	ZNF26	7574	ENSG00000198393	1	0.179688	0.655575	0		0	0	0	1	0	0	0
NMNAT3	NMNAT3	349565	ENSG00000163864	1	0.179688	0.655503	0		0	0	1	4	1	0	0
LRFN3	LRFN3	79414	ENSG00000126243	1	0.179688	0.655457	0		0	0	0	0	0	0	0
CDK8	CDK8	1024	ENSG00000132964	1	0.179688	0.655267	0		0	0	1	2	0	0	0
TRIM66;C11orf29	KIAA0298	9866	ENSG00000166436	1	0.179688	0.6552	0		0	0	0	0	0	0	0
MCM9;MCMDC1;C6orf61	MCMDC1	254394	ENSG00000111877	1	0.179688	0.655113	0		0	0	0	0	0	0	0
RNF2	RNF2	6045	ENSG00000121481	1	0.186047	0.654723	0	0	0	0	1	0	0	0	0
ZNF75D;ZNF82;ZNF75	ZNF75	7626	ENSG00000186376	1	0.186047	0.654663	0		0	0	0	0	0	0	0
WDR93	LOC56964	56964	ENSG00000140527	1	0.186047	0.65465	0		0	0	0	2	2	0	0
ANKRD50	ANKRD50	57182	ENSG00000151458	1	0.186047	0.65464	0		0	0	0	1	0	0	0
ZNF844	FLJ14959	284391	ENSG00000223547	1	0.186047	0.65433	0		0	0	0	1	0	0	0
BORA;C13orf34	FLJ22624	79866	ENSG00000136122	1	0.186047	0.65425	0		0	0	0	1	1	0	0
PFDN4	PFDN4	5203	ENSG00000101132	1	0.186047	0.654117	0		0	0	0	1	0	0	0
ZBTB3	ZBTB3	79842	ENSG00000185670	1	0.186047	0.654057	0		0	0	0	0	0	0	0
HENMT1;C1orf59	FLJ30525	113802	ENSG00000162639	1	0.186047	0.65405	0		0	0	0	0	0	0	0
RABGAP1L	HHL	9910	ENSG00000152061	1	0.186047	0.65361	0		0	0	0	2	0	0	0
CCDC91	FLJ11088	55297	ENSG00000123106	1	0.186047	0.653297	0		0	0	0	0	0	0	0
CASD1	CAS1	64921	ENSG00000127995	1	0.186047	0.653237	0		0	0	0	1	0	0	0
GIT2	GIT2	9815	ENSG00000139436	1	0.186047	0.653237	0		0	0	0	0	0	0	0
TROVE2;SSA2	SSA2	6738	ENSG00000116747	1	0.186047	0.653137	0		0	0	0	3	0	0	0
PIAS2	PIAS2	9063	ENSG00000078043	1	0.186047	0.65291	0		0	0	0	2	1	0	0
ERCC6;CKN2	ERCC6	2074	ENSG00000225830	1	0.186047	0.65271	0		0	0	0	0	0	0	0
CCDC142	FLJ14397	84865	ENSG00000135637	1	0.186047	0.6527	0		0	0	0	0	0	0	0
CNIH2	CNIH2	254263	ENSG00000174871	1	0.186047	0.652533	0		0	0	0	0	0	0	0
TNKS	TNKS	8658	ENSG00000173273	1	0.186047	0.652223	0		0	0	1	2	1	0	0
NEDD1	NEDD1	121441	ENSG00000139350	1	0.186047	0.65215	0		0	0	0	2	2	0	0
ZSCAN31;ZNF310P;ZNF323	ZNF323	64288	ENSG00000235109	1	0.186047	0.651883	0		0	0	0	2	0	0	0
TTC29	NYD-SP14	83894	ENSG00000137473	1	0.184615	0.651707	0	1	1	0	0	9	3	0	0
R3HDM1;R3HDM	R3HDM	23518	ENSG00000048991	1	0.184615	0.651573	0		0	0	0	0	0	0	0
ZNF518A;ZNF518	ZNF518	9849	ENSG00000177853	1	0.184615	0.651533	0		0	0	0			0	0
KLHDC1	KLHDC1	122773	ENSG00000197776	1	0.184615	0.651253	0		0	0	0	0	0	0	0
RPP38	RPP38	10557	ENSG00000152464	1	0.184615	0.651247	0		0	0	0	2	2	0	0
KIAA1841	KIAA1841	84542	ENSG00000162929	1	0.184615	0.65115	0		0	0	0	2	0	0	0
ASB7	ASB7	140460	ENSG00000183475	1	0.184615	0.6503	0		0	0	0	2	0	0	0
ORC5;ORC5L	ORC5L	5001	ENSG00000164815	1	0.184615	0.650147	0		0	0	0	0	0	0	0
ZNF230	ZNF230	7773	ENSG00000159882	1	0.184615	0.649837	0		0	0	0	1	0	0	0
GLMN;VMGLOM	GLMN	11146	ENSG00000174842	1	0.184615	0.649787	0		0	0	0	1	0	0	0
SYNE1;C6orf98	SYNE1	23345	ENSG00000131018	1	0.184615	0.649773	0		0	1	0	1	0	0	0
FARS2;FARS1	FARS2	10667	ENSG00000145982	1	0.19084	0.649764	0	0	0	0	1	0	0	0	0
E2F5	E2F5	1875	ENSG00000133740	1	0.19084	0.649717	0		0	0	0	0	0	0	0
INTS9	FLJ10871	55756	ENSG00000104299	1	0.19084	0.649687	0		0	0	0	0	0	0	0
ZNF350	ZNF350	59348	ENSG00000256683	1	0.19084	0.649147	0		0	0	0	1	0	0	0
B9D2	MGC4093	80776	ENSG00000123810	1	0.189394	0.64883	0	1	1	0	0	11	1	0	0
THADA	THADA	63892	ENSG00000115970	1	0.189394	0.64882	0		0	0	0	1	1	0	0
FIGNL1	FIGNL1	63979	ENSG00000132436	1	0.189394	0.648673	0		0	0	1	1	0	0	0
KIAA2018	KIAA2018	205717	ENSG00000176542	1	0.189394	0.648533	0		0	0	0	0	0	0	0
PIGP;DSCR5	DSCR5	51227	ENSG00000185808	1	0.189394	0.64839	0		0	0	0	0	0	0	0
PPAT	PPAT	5471	ENSG00000128059	1	0.189394	0.648327	0		0	0	1	1	0	0	0
BDP1;TFNR;TAF3B1	BDP1	55814	ENSG00000145734	1	0.189394	0.6479	0		0	0	0	0	0	0	0
DMXL2	RC3	23312	ENSG00000104093	1	0.189394	0.647893	0		0	0	0	2	0	0	0
NVL	NVL	4931	ENSG00000143748	1	0.189394	0.64734	0		0	0	0	1	0	0	0
MCM8;C20orf154	MCM8	84515	ENSG00000125885	1	0.189394	0.64733	0		0	0	1	2	1	0	0
GAPVD1	DKFZP434C212	26130	ENSG00000165219	1	0.189394	0.647057	0		0	0	0	0	0	0	0
SNAPC1	SNAPC1	6617	ENSG00000023608	1	0.189394	0.646967	0		0	0	0	1	0	0	0
BCORL1;CXorf10	BCORL1	63035	ENSG00000085185	1	0.189394	0.646913	0		0	0	0	1	1	0	0
C8orf37	LOC157657	157657	ENSG00000156172	1	0.18797	0.646888	0	1	1	0	0	4	0	0	0
ST7L	ST7L	54879	ENSG00000007341	1	0.18797	0.646743	0		0	0	0	1	0	0	0
TBCCD1	FLJ10560	55171	ENSG00000113838	1	0.18797	0.646713	0		0	0	0	0	0	0	0
RND2;ARHN	ARHN	8153	ENSG00000108830	1	0.18797	0.646587	0		0	0	0	1	1	0	0
TRIM52	TRIM52	84851	ENSG00000183718	1	0.18797	0.646458	0		0	0	0	0	0	0	0
TMEM17	TMEM17	200728	ENSG00000186889	1	0.18797	0.646193	0		0	1	0	2	2	0	0
ZNF662	FLJ45880	389114	ENSG00000182983	1	0.18797	0.646098	0		0	0	0	1	0	0	0
NUPL1	NUPL1	9818	ENSG00000139496	1	0.18797	0.64605	0		0	0	0	1	0	0	0
RASSF8;C12orf2	C12ORF2	11228	ENSG00000123094	1	0.18797	0.645887	0		0	0	0	1	0	0	0
TRAF3IP1	TRAF3IP1	26146	ENSG00000204104	1	0.186567	0.645644	0	1	1	0	0	19	3	0	0
C20orf96	C20ORF96	140680	ENSG00000196476	1	0.186567	0.645463	0		0	0	0	3	1	0	0
FRS3	FRS3	10817	ENSG00000137218	1	0.186567	0.645407	0		0	0	0	0	0	0	0
ZNHIT6;C1orf181	FLJ20729	54680	ENSG00000117174	1	0.186567	0.64528	0		0	0	0	1	1	0	0
RIC3	RIC3	79608	ENSG00000166405	1	0.186567	0.645077	0		0	0	0	0	0	0	0
EFCAB7	KIAA1799	84455	ENSG00000203965	1	0.186567	0.64505	0		0	0	0	4	2	0	0
TRIM45	TRIM45	80263	ENSG00000134253	1	0.186567	0.645028	0		0	0	0	0	0	0	0
NSUN3	FLJ22609	63899	ENSG00000178694	1	0.186567	0.64502	0		0	0	0	1	0	0	0
NBPF3	AE2	84224	ENSG00000142794	1	0.186567	0.64488	0		0	0	0	0	0	0	0
CNPY4	MGC40499	245812	ENSG00000166997	1	0.186567	0.644783	0		0	0	0	2	0	0	0
WDR83	MORG1	84292	ENSG00000123154	1	0.186567	0.644723	0		0	0	0	0	0	0	0
DNAH10	DNAH10	196385	ENSG00000197653	1	0.185185	0.644681	0	1	1	0	0	8	0	0	1
PUS10;CCDC139	FLJ32312	150962	ENSG00000162927	1	0.185185	0.644547	0		0	0	0	1	0	0	0
ACBD6	ACBD6	84320	ENSG00000230124	1	0.191176	0.644518	0	0	0	0	1			0	0
ZFYVE16	ZFYVE16	9765	ENSG00000039319	1	0.191176	0.644427	0		0	0	0	1	0	0	0
MTA3	MTA3	57504	ENSG00000057935	1	0.191176	0.644403	0		0	0	0	0	0	0	0
ZBTB11	ZBTB11	27107	ENSG00000066422	1	0.191176	0.644313	0		0	0	0	0	0	0	0
ZNF214	ZNF214	7761	ENSG00000149050	1	0.191176	0.644177	0		0	0	0	2	1	0	0
NAP1L3	NAP1L3	4675	ENSG00000186310	1	0.191176	0.64408	0		0	0	0	1	0	0	0
ZNF16	ZNF16	7564	ENSG00000170631	1	0.191176	0.644033	0		0	0	0	1	1	0	0
ANKRD6	ANKRD6	22881	ENSG00000135299	1	0.191176	0.643967	0		0	0	0	0	0	0	0
TECPR2;KIAA0329	KIAA0329	9895	ENSG00000196663	1	0.191176	0.64387	0		0	0	0	1	0	0	0
TTC33	OSRF	23548	ENSG00000113638	1	0.191176	0.643863	0		0	0	0	0	0	0	0
ZNF613	ZNF613	79898	ENSG00000176024	1	0.191176	0.64377	0		0	0	0	0	0	0	0
FOCAD;KIAA1797	KIAA1797	54914	ENSG00000188352	1	0.191176	0.643483	0		0	0	0	2	1	0	0
RNGTT	RNGTT	8732	ENSG00000111880	1	0.191176	0.643333	0		0	0	1	2	0	0	0
MROH7;C1orf175;HEATR8	FLJ46354	374977	ENSG00000184313	1	0.191176	0.642983	0		0	0	0	1	1	0	0
PSD3	EFA6R	23362	ENSG00000156011	1	0.191176	0.64281	0		0	0	0	1	0	0	0
TUB	TUB	7275	ENSG00000166402	1	0.191176	0.642723	0		0	0	0	6	1	0	0
RHOXF1	OTEX	158800	ENSG00000101883	1	0.191176	0.642697	0		0	0	0	0	0	0	1
ZNF155	ZNF155	7711	ENSG00000204920	1	0.191176	0.64252	0		0	0	0	1	0	0	0
ZNF517	ZNF517	340385	ENSG00000197363	1	0.191176	0.64245	0		0	0	0	2	0	0	0
TDRD7	TDRD7	23424	ENSG00000196116	1	0.191176	0.642447	0		0	0	0	1	0	0	0
ZNF746	FLJ31413	155061	ENSG00000181220	1	0.191176	0.642407	0		0	0	0	0	0	0	0
DPY19L4	LOC286148	286148	ENSG00000156162	1	0.191176	0.642117	0		0	0	0	0	0	0	0
PPIP5K1;HISPPD2A	KIAA0377	9677	ENSG00000168781	1	0.191176	0.641977	0		0	0	0	3	0	0	0
SMIM7;C19orf42	MGC2747	79086	ENSG00000214046	1	0.191176	0.6418	0		0	0	0	0	0	0	0
BEND7;C10orf30	C10ORF30	222389	ENSG00000165626	1	0.191176	0.641733	0		0	0	0	1	1	0	0
PELI3	MGC35521	246330	ENSG00000174516	1	0.191176	0.64125	0		0	0	0	1	0	0	0
MTO1	MTO1	25821	ENSG00000135297	1	0.191176	0.641213	0		0	0	1	1	0	0	0
ADAMTS13;C9orf8	ADAMTS13	11093	ENSG00000160323	1	0.19708	0.641202	0	0	0	0	1	0	0	0	0
SGOL2	SGOL2	151246	ENSG00000163535	1	0.19708	0.641173	0		0	0	0	1	0	0	0
ATXN7;SCA7	SCA7	6314	ENSG00000163635	1	0.19708	0.64109	0		0	0	0	0	0	0	0
PPHLN1	PPHLN1	51535	ENSG00000134283	1	0.19708	0.641043	0		0	0	0	0	0	0	0
GORAB;SCYL1BP1	FLJ11752	92344	ENSG00000120370	1	0.19708	0.641037	0		0	0	0	0	0	0	0
HSPA1L	HSPA1L	3305	ENSG00000204390	1	0.19708	0.64093	0		0	0	0	11	1	0	0
CIB2;DFNB48;USH1J	CIB2	10518	ENSG00000136425	1	0.19708	0.640843	0		0	0	0	1	0	0	0
MBD5	MBD5	55777	ENSG00000204406	1	0.19708	0.64076	0		0	0	0	0	0	0	0
ZNF785	FLJ32130	146540	ENSG00000197162	1	0.19708	0.640717	0		0	0	0	1	0	0	0
POLI;RAD3OB;RAD30B	POLI	11201	ENSG00000101751	1	0.202899	0.640563	0	0	0	0	1	0	0	0	0
HINFP;MIZF	MIZF	25988	ENSG00000172273	1	0.202899	0.640516	0		0	0	0	1	0	0	0
MROH8;C20orf131;C20orf132	C20ORF132	140699	ENSG00000101353	1	0.202899	0.640487	0		0	0	0	1	1	0	0
ZBTB9	ZBTB9	221504	ENSG00000213588	1	0.202899	0.640413	0		0	0	0	0	0	0	0
RSF1;HBXAP	HBXAP	51773	ENSG00000048649	1	0.202899	0.640407	0		0	0	0	0	0	0	0
C11orf74	LOC119710	119710	ENSG00000166352	1	0.202899	0.640347	0		0	0	0	3	3	0	0
MARK1	MARK1	4139	ENSG00000116141	1	0.202899	0.640347	0		0	0	1	1	0	0	0
ASTE1	HT001	28990	ENSG00000034533	1	0.202899	0.640173	0		0	0	0	0	0	0	0
HSD11B1L	SCDR10	374875	ENSG00000167733	1	0.202899	0.640013	0		0	0	0	0	0	0	0
ZNF354B	ZNF354B	117608	ENSG00000178338	1	0.202899	0.639968	0		0	0	0	2	0	0	0
UNKL;C16orf28	UNKL	64718	ENSG00000059145	1	0.202899	0.639911	0		0	0	0	0	0	0	0
LINC00174;NCRNA00174	LOC285908	285908	ENSG00000179406	1	0.202899	0.639878	0		0	0	0			0	0
THNSL1	THNSL1	79896	ENSG00000185875	1	0.202899	0.63977	0		0	0	1	1	1	0	0
KLHL22	KLHL22	84861	ENSG00000099910	1	0.202899	0.63972	0		0	0	0	2	0	0	0
ZNF318	ZNF318	24149	ENSG00000171467	1	0.202899	0.639683	0		0	0	0	0	0	0	0
PPM1J	PPP2CZ	333926	ENSG00000155367	1	0.202899	0.639587	0		0	0	0	1	0	0	0
MORN4;C10orf83	C10ORF83	118812	ENSG00000171160	1	0.202899	0.63958	0		0	0	0	4	1	0	0
NRN1L	UNQ2446	123904	ENSG00000188038	1	0.202899	0.639443	0		0	0	0	0	0	0	0
CENPC;CENPC1	CENPC1	1060	ENSG00000145241	1	0.202899	0.639405	0		0	0	0	0	0	0	0
KIAA1683	KIAA1683	80726	ENSG00000130518	1	0.202899	0.639398	0		0	0	0	1	1	0	0
ZUFSP;C6orf113	C6ORF113	221302	ENSG00000153975	1	0.202899	0.63937	0		0	0	0	0	0	0	0
RAB11FIP2	RAB11-FIP2	22841	ENSG00000107560	1	0.202899	0.639343	0		0	0	0	0	0	0	0
ZC3H10;ZC3HDC10	FLJ14451	84872	ENSG00000135482	1	0.202899	0.639303	0		0	0	0	0	0	0	0
SNAP47;C1orf142	IMAGE3451454	116841	ENSG00000143740	1	0.202899	0.63915	0		0	0	0	1	0	0	0
ZDHHC2	ZDHHC2	51201	ENSG00000104219	1	0.202899	0.639	0		0	0	1	1	0	0	0
KLHL11	KLHL11	55175	ENSG00000178502	1	0.202899	0.638947	0		0	0	0	0	0	0	1
ABCB9	ABCB9	23457	ENSG00000150967	1	0.202899	0.63882	0		0	0	0	1	0	0	0
TRMT11;C6orf75	C6ORF75	60487	ENSG00000066651	1	0.202899	0.638687	0		0	0	0	0	0	0	0
CEP250;CEP2	CEP250	11190	ENSG00000126001	1	0.201439	0.638482	0	1	1	0	0	6	3	0	0
CCDC186;C10orf118	C10ORF118	55088	ENSG00000165813	1	0.201439	0.638287	0		0	0	0	2	0	0	0
REM2	FLJ38964	161253	ENSG00000139890	1	0.201439	0.638127	0		0	0	0	0	0	0	0
ZNF615	ZNF615	284370	ENSG00000197619	1	0.201439	0.63812	0		0	0	0	0	0	0	0
KCTD13	KCTD13	253980	ENSG00000174943	1	0.201439	0.638013	0		0	0	0	1	0	0	0
DCP2	DCP2	167227	ENSG00000172795	1	0.207143	0.637948	0	0	0	0	1	0	0	0	0
ANKAR	FLJ25415	150709	ENSG00000151687	1	0.207143	0.63783	0		0	0	0	0	0	0	0
ZBED8;C5orf54	LOC63920	63920	ENSG00000221886	1	0.207143	0.637753	0		0	0	0	1	1	0	0
ORC2;ORC2L	ORC2L	4999	ENSG00000115942	1	0.207143	0.637577	0		0	1	0	4	1	0	0
CDKL2	CDKL2	8999	ENSG00000138769	1	0.207143	0.637493	0		0	0	1	2	1	0	0
ZNF720	LOC124411	124411	ENSG00000197302	1	0.207143	0.637487	0		0	0	0	1	0	0	0
CEP63	FLJ13386	80254	ENSG00000182923	1	0.207143	0.636837	0		0	1	0	4	3	0	0
TYW3;C1orf171	LOC127253	127253	ENSG00000162623	1	0.207143	0.636813	0		0	0	0	0	0	0	0
ZNF319	ZNF319	57567	ENSG00000166188	1	0.207143	0.636793	0		0	0	0	1	0	0	0
HNRNPLL;HNRPLL	LOC92906	92906	ENSG00000143889	1	0.207143	0.636793	0		0	0	0	0	0	0	0
LOC81691	LOC81691	81691	ENSG00000005189	1	0.207143	0.636778	0		0	0	0	0	0	0	0
ARHGAP19	ARHGAP19	84986	ENSG00000213390	1	0.207143	0.636703	0		0	0	0	0	0	0	0
RBM41	FLJ11016	55285	ENSG00000089682	1	0.207143	0.636557	0		0	0	0	0	0	0	0
L3MBTL3	L3MBTL3	84456	ENSG00000198945	1	0.207143	0.636397	0		0	0	0	0	0	0	0
ZNF181	ZNF181	339318	ENSG00000197841	1	0.207143	0.636383	0		0	0	0	0	0	0	0
TRNT1	TRNT1	51095	ENSG00000072756	1	0.207143	0.636317	0		0	0	1	1	0	0	0
SNTB2;SNT2B2;SNTL;D16S2531E	SNTB2	6645	ENSG00000168807	1	0.207143	0.636023	0		0	0	1	2	0	0	0
DNAH1	DNAH1	25981	ENSG00000114841	1	0.205674	0.635869	0	1	1	0	0	11	2	0	0
C7orf60	FLJ31818	154743	ENSG00000164603	1	0.205674	0.635843	0		0	0	0	0	0	0	0
ANKS3	KIAA1977	124401	ENSG00000168096	1	0.205674	0.635683	0		0	0	0	2	0	0	0
TAS2R5	TAS2R5	54429	ENSG00000127366	1	0.205674	0.63546	0		0	0	0	0	0	0	0
KIZ;NCRNA00153;C20orf19;PLK1S1	C20ORF19	55857	ENSG00000088970	1	0.205674	0.635443	0		0	0	0			0	0
FAM172A;C5orf21	DKFZP564D172	83989	ENSG00000113391	1	0.205674	0.63526	0		0	0	0	0	0	0	0
ZNF227	ZNF227	7770	ENSG00000131115	1	0.205674	0.635193	0		0	0	0	0	0	0	0
ZNF419;ZNF419A	FLJ23233	79744	ENSG00000105136	1	0.205674	0.63519	0		0	0	0	1	0	0	0
QRICH2	DKFZP434P0316	84074	ENSG00000129646	1	0.205674	0.63483	0		0	0	0	0	0	0	0
PSD	PSD	5662	ENSG00000059915	1	0.205674	0.634657	0		0	0	1	1	0	0	0
ZNF397;ZNF47	ZNF397	84307	ENSG00000186812	1	0.205674	0.634253	0		0	0	0	1	0	0	0
TLK2	TLK2	11011	ENSG00000146872	1	0.205674	0.634157	0		0	0	1	3	0	0	0
SOX12;SOX22	SOX12	6666	ENSG00000177732	1	0.205674	0.63396	0		0	0	0	0	0	0	0
TRMT5;KIAA1393	KIAA1393	57570	ENSG00000126814	1	0.205674	0.6339	0		0	0	0	1	0	0	0
METTL21B;FAM119B	DKFZP586D0919	25895	ENSG00000123427	1	0.205674	0.63381	0		0	0	0	0	0	0	0
ARL3	ARL3	403	ENSG00000138175	1	0.204225	0.633689	0	1	1	0	0	14	1	0	0
ZNF675	TIZ	171392	ENSG00000197372	1	0.204225	0.63346	0		0	0	0	1	0	0	0
CMC1;C3orf68	MGC61571	152100	ENSG00000187118	1	0.204225	0.633437	0		0	0	0	0	0	0	0
ZNF611	ZNF611	81856	ENSG00000213020	1	0.204225	0.633347	0		0	0	0	0	0	0	0
GATS	GATS	352954	ENSG00000239521	1	0.204225	0.633193	0		0	0	0			0	0
RNF138	RNF138	51444	ENSG00000134758	1	0.20979	0.633112	0	0	0	0	1	0	0	0	0
SUCO;C1orf9	C1ORF9	51430	ENSG00000094975	1	0.20979	0.633027	0		0	0	0	0	0	0	0
ZKSCAN3;ZNF306;ZNF309	ZNF306	80317	ENSG00000189298	1	0.20979	0.63301	0		0	0	0	1	0	0	0
ZNF134	ZNF134	7693	ENSG00000213762	1	0.20979	0.632687	0		0	0	0	1	0	0	0
C18orf54	MGC33382	162681	ENSG00000166845	1	0.20979	0.632623	0		0	0	0	0	0	0	0
CHD6	CHD6	84181	ENSG00000124177	1	0.20979	0.632543	0		0	0	1	2	0	0	0
INO80C;C18orf37	C18ORF37	125476	ENSG00000153391	1	0.20979	0.632245	0		0	0	0	0	0	0	0
STXBP4	STXBP4	252983	ENSG00000166263	1	0.20979	0.63213	0		0	0	0	0	0	0	0
GEMIN8;FAM51A1	FLJ20514	54960	ENSG00000046647	1	0.20979	0.632027	0		0	0	0	0	0	0	0
STK32C	STK32C	282974	ENSG00000165752	1	0.20979	0.63159	0		0	0	1	2	0	0	0
IQUB	FLJ35834	154865	ENSG00000164675	1	0.20979	0.63148	0		0	1	0	6	3	0	0
ANKRD27	ANKRD27	84079	ENSG00000105186	1	0.20979	0.631413	0		0	0	0	0	0	0	0
ALS2;ALS2CR6	ALS2	57679	ENSG00000003393	1	0.20979	0.631317	0		0	0	0	3	1	0	0
SLC39A10	SLC39A10	57181	ENSG00000196950	1	0.215278	0.631268	0	0	0	0	1	0	0	0	0
LMBR1;C7orf2	C7ORF2	64327	ENSG00000105983	1	0.215278	0.630903	0		0	0	0	1	0	0	0
BAIAP3	BAIAP3	8938	ENSG00000007516	1	0.215278	0.63082	0		0	0	0	2	2	0	0
SPIN3	SPIN3	169981	ENSG00000204271	1	0.215278	0.630657	0		0	0	0	0	0	0	0
LINS;LINS1	WINS1	55180	ENSG00000140471	1	0.215278	0.630647	0		0	0	0	0	0	0	0
TEX30;C13orf27	LOC93081	93081	ENSG00000151287	1	0.215278	0.630553	0		0	0	0	1	0	0	0
ZNF250;ZNF647	ZNF647	58500	ENSG00000196150	1	0.215278	0.630437	0		0	0	0	1	0	0	0
CDC14A	CDC14A	8556	ENSG00000079335	1	0.215278	0.630437	0		0	0	1	4	3	0	0
SPRTN;C1orf124	DKFZP547N043	83932	ENSG00000010072	1	0.215278	0.630423	0		0	0	0	0	0	0	1
CCDC90B	MDS025	60492	ENSG00000137500	1	0.215278	0.63042	0		0	0	0	1	1	0	0
ZNF432	ZNF432	9668	ENSG00000256087	1	0.215278	0.630283	0		0	0	0	0	0	0	0
TBPL1	TBPL1	9519	ENSG00000028839	1	0.215278	0.630253	0		0	0	0	0	0	0	0
SPATC1L;C21orf56	C21ORF56	84221	ENSG00000160284	1	0.215278	0.630047	0		0	0	0	1	0	0	0
IMMP1L	FLJ25059	196294	ENSG00000148950	1	0.215278	0.630027	0		0	0	0	0	0	0	0
CWF19L1	CWF19L1	55280	ENSG00000095485	1	0.215278	0.629867	0		0	0	0	0	0	0	0
ASTN2	ASTN2	23245	ENSG00000148219	1	0.215278	0.629786	0		0	0	0	1	1	0	0
TMEM18	TMEM18	129787	ENSG00000151353	1	0.215278	0.62971	0		0	0	0	0	0	0	0
ZDHHC1;C16orf1	ZDHHC1	29800	ENSG00000159714	1	0.215278	0.62954	0		0	0	1	2	0	0	0
CC2D2A	KIAA1345	57545	ENSG00000048342	1	0.213793	0.629167	1	1	1	0	0	10	2	0	0
RSPH14;RTDR1	RTDR1	27156	ENSG00000100218	1	0.213793	0.62914	0		0	1	0	9	4	0	1
NAF1	LOC92345	92345	ENSG00000145414	1	0.213793	0.629137	0		0	0	0	1	0	0	0
ZNF616	ZNF616	90317	ENSG00000204611	1	0.213793	0.62894	0		0	0	0	0	0	0	0
SPRED1	SPRED1	161742	ENSG00000166068	1	0.213793	0.628937	0		0	0	0	0	0	0	0
AMN1	LOC196394	196394	ENSG00000151743	1	0.213793	0.628923	0		0	0	0	1	0	0	0
SLC35G2;TMEM22	TMEM22	80723	ENSG00000168917	1	0.213793	0.628757	0		0	0	0	0	0	0	0
DBF4	ASK	10926	ENSG00000006634	1	0.213793	0.628587	0		0	0	0	1	0	0	0
SLC37A3	SLC37A3	84255	ENSG00000157800	1	0.213793	0.62793	0		0	0	0	1	0	0	0
LRP2BP	DKFZP761O0113	55805	ENSG00000109771	1	0.213793	0.62756	0		0	0	0	2	2	0	0
CHM;TCD;DXS540	CHM	1121	ENSG00000188419	1	0.213793	0.62753	0		0	0	0	1	0	0	0
MCPH1	FLJ12847	79648	ENSG00000147316	1	0.213793	0.6274	0		0	0	0	1	1	0	0
NUP35	LOC129401	129401	ENSG00000163002	1	0.212329	0.62738	0	1	1	0	0	1	0	0	0
SMN1;SMA@;SMA	SMN1	6606	ENSG00000172062	1	0.212329	0.627373	0		0	0	0	1	0	0	0
CCDC134	FLJ22349	79879	ENSG00000100147	1	0.212329	0.627337	0		0	0	0	0	0	0	0
C3orf58	MGC33365	205428	ENSG00000181744	1	0.212329	0.62727	0		0	0	0	0	0	0	0
GABPB2	MGC29891	126626	ENSG00000143458	1	0.212329	0.62719	0		0	0	0	0	0	0	0
RWDD4;FAM28A;RWDD4A	MGC10198	201965	ENSG00000182552	1	0.212329	0.627103	0		0	0	0	1	0	0	0
NOL4L;C20orf113;C20orf112	C20ORF112	140688	ENSG00000197183	1	0.212329	0.62707	0		0	0	0	0	0	0	0
TRIP13	TRIP13	9319	ENSG00000071539	1	0.212329	0.626887	0		0	0	0	1	1	0	0
SPATA4	SPATA4	132851	ENSG00000150628	1	0.212329	0.626743	0		0	1	0	4	3	0	0
WDR76	FLJ12973	79968	ENSG00000092470	1	0.212329	0.626643	0		0	0	0	1	0	0	0
ACTR5	ACTR5	79913	ENSG00000101442	1	0.212329	0.62661	0		0	0	0	0	0	0	0
ADAT1	ADAT1	23536	ENSG00000065457	1	0.217687	0.626556	0	0	0	0	1	0	0	0	0
TBP;GTF2D1;SCA17	TBP	6908	ENSG00000112592	1	0.217687	0.626543	0		0	0	0	2	0	0	0
LLPH;C12orf31	MGC14817	84298	ENSG00000139233	1	0.217687	0.626517	0		0	0	0	1	1	0	0
RFTN2;C2orf11	C2ORF11	130132	ENSG00000162944	1	0.217687	0.626457	0		0	0	0	0	0	0	0
SERGEF	DELGEF	26297	ENSG00000129158	1	0.217687	0.626353	0		0	0	0	2	0	0	0
ZSCAN18;ZNF447	FLJ12895	65982	ENSG00000121413	1	0.217687	0.626247	0		0	0	0	0	0	0	0
DDHD1;SPG28	DDHD1	80821	ENSG00000100523	1	0.217687	0.626177	0		0	0	1	1	0	0	0
SERAC1	SERAC1	84947	ENSG00000122335	1	0.217687	0.625953	0		0	0	0	0	0	0	0
ZNF568	ZNF568	374900	ENSG00000198453	1	0.217687	0.625917	0		0	0	0	1	0	0	0
EPC2	EPC2	26122	ENSG00000135999	1	0.217687	0.625777	0		0	0	0	0	0	0	0
GNB5	GNB5	10681	ENSG00000069966	1	0.217687	0.625757	0		0	0	1	3	0	0	0
METTL14	KIAA1627	57721	ENSG00000145388	1	0.217687	0.625643	0		0	0	0	0	0	0	0
WDR44	WDR44	54521	ENSG00000131725	1	0.222973	0.625439	0	0	0	0	1	0	0	0	0
AK7	AK7	122481	ENSG00000140057	1	0.221476	0.625268	0	1	1	0	1	9	3	0	0
SOGA1;C20orf117;KIAA0889	C20orf117	140710	ENSG00000149639	1	0.221476	0.625267	0		0	0	0	0	0	0	0
LNP1	LOC348801	348801	ENSG00000206535	1	0.221476	0.62513	0		0	0	0	0	0	0	0
PARD3B;ALS2CR19	ALS2CR19	117583	ENSG00000116117	1	0.221476	0.625043	0		0	0	0	0	0	0	0
KIAA0556	KIAA0556	23247	ENSG00000047578	1	0.221476	0.625027	0		0	0	0	1	1	0	0
ZNF37A	ZNF37A	7587	ENSG00000075407	1	0.221476	0.624933	0		0	0	0	1	0	0	0
RBMX2	RBMX2	51634	ENSG00000134597	1	0.221476	0.624839	0		0	0	0	0	0	0	0
AMOT	AMOT	154796	ENSG00000126016	1	0.221476	0.624673	0		0	0	0	0	0	0	0
C9orf85	C9ORF85	138241	ENSG00000155621	1	0.221476	0.62461	0		0	0	0	0	0	0	0
SLC2A11	SLC2A11	66035	ENSG00000133460	1	0.226667	0.624605	0	0	0	0	1	0	0	0	0
SLC7A6OS	FLJ13291	84138	ENSG00000103061	1	0.226667	0.624407	0		0	0	0	0	0	0	0
ZNF827	LOC152485	152485	ENSG00000151612	1	0.226667	0.62423	0		0	0	0	0	0	0	0
RBM43;C2orf38	FLJ45645	375287	ENSG00000184898	1	0.226667	0.623823	0		0	0	0	0	0	0	0
MVB12B;C9orf28;FAM125B	C9ORF28	89853	ENSG00000196814	1	0.226667	0.623537	0		0	0	0	1	1	0	0
LRRC34	LRRC34	151827	ENSG00000171757	1	0.226667	0.623507	0		0	1	0	11	4	0	0
EXOC6;SEC15L1	SEC15L1	54536	ENSG00000138190	1	0.225166	0.623162	0	1	1	0	0	3	0	0	0
SLC35E2	SLC35E2	9906	ENSG00000215790	1	0.225166	0.62308	0		0	0	0	0	0	0	0
C12orf76	FLJ40142	400073	ENSG00000174456	1	0.225166	0.622993	0		0	0	0	0	0	0	0
SPATA5	SPATA5	166378	ENSG00000145375	1	0.225166	0.62283	0		0	0	0	1	0	0	0
MAP3K13	MAP3K13	9175	ENSG00000073803	1	0.230263	0.622757	0	0	0	0	1	0	0	0	0
PDE1A	PDE1A	5136	ENSG00000115252	1	0.230263	0.622683	0		0	0	1	3	0	0	0
DOCK3	DOCK3	1795	ENSG00000088538	1	0.230263	0.62268	0		0	0	1	2	0	0	0
COG8	COG8	84342	ENSG00000213380	1	0.230263	0.62261	0		0	0	0	1	1	0	0
FAM133B	MGC40405	257415	ENSG00000234545	1	0.230263	0.62255	0		0	0	0	1	0	0	0
NUP62CL	FLJ20130	54830	ENSG00000198088	1	0.230263	0.62244	0		0	0	0	2	2	0	0
SLMO1;C18orf43	C18ORF43	10650	ENSG00000141391	1	0.230263	0.62243	0		0	0	0	0	0	0	0
XPNPEP3	LOC63929	63929	ENSG00000196236	1	0.230263	0.622423	0		1	0	0	0	0	0	0
AP4B1;SPG47	AP4B1	10717	ENSG00000134262	1	0.230263	0.62242	0		0	0	0	0	0	0	0
ZNF671	FLJ23506	79891	ENSG00000083814	1	0.230263	0.622413	0		0	0	0	1	0	0	0
BRAF	BRAF	673	ENSG00000157764	1	0.235294	0.6223	0	0	0	0	1	0	0	0	0
ZNF225	ZNF225	7768	ENSG00000256294	1	0.235294	0.622277	0		0	0	0	0	0	0	0
EIF4E;EIF4EL1;EIF4F	EIF4E	1977	ENSG00000151247	1	0.235294	0.62214	0		0	0	0	2	0	0	0
FAM217B;C20orf177	C20ORF177	63939	ENSG00000196227	1	0.235294	0.621771	0		0	0	0	0	0	0	0
ZNF654	FLJ10997	55279	ENSG00000175105	1	0.235294	0.621653	0		0	0	0	0	0	0	0
ANKEF1;ANKRD5	ANKRD5	63926	ENSG00000132623	1	0.235294	0.621593	0		0	0	0	2	0	0	0
PBX4	PBX4	80714	ENSG00000105717	1	0.235294	0.621495	0		0	0	0	1	0	0	0
OARD1;C6orf130	C6ORF130	221443	ENSG00000124596	1	0.235294	0.621485	0		0	0	0	1	0	0	0
PIGX	FLJ20522	54965	ENSG00000163964	1	0.235294	0.620983	0		0	0	0	0	0	0	0
CAMKMT;C2orf34	FLJ23451	79823	ENSG00000143919	1	0.235294	0.620837	0		0	0	0	0	0	0	0
ELMOD2	MGC10084	255520	ENSG00000179387	1	0.235294	0.62064	0		0	0	0	4	0	0	0
LRGUK	FLJ32786	136332	ENSG00000155530	1	0.235294	0.62062	0		0	1	0	5	3	0	0
SLC4A8	SLC4A8	9498	ENSG00000050438	1	0.235294	0.62057	0		0	0	1	4	1	0	0
LRRC29;FBXL9	LRRC29	26231	ENSG00000125122	1	0.235294	0.620213	0		0	0	0	0	0	0	0
CREB1	CREB1	1385	ENSG00000118260	1	0.24026	0.620147	0	0	0	0	1	0	0	0	0
C6orf163	C6ORF163	206412	ENSG00000203872	1	0.24026	0.620073	0		0	0	0	0	0	0	0
TRAIP	TRIP	10293	ENSG00000183763	1	0.24026	0.62003	0		0	0	0	0	0	0	0
PRR14L;C22orf30	MGC50372	253143	ENSG00000183530	1	0.24026	0.620017	0		0	0	0	0	0	0	0
ZNF708;ZNF15;ZNF15L1	ZNF708	7562	ENSG00000182141	1	0.24026	0.619933	0		0	0	0	1	0	0	0
SLFNL1	FLJ23878	200172	ENSG00000171790	1	0.24026	0.619817	0		0	0	0	0	0	0	0
TTC16	TTC16	158248	ENSG00000167094	1	0.24026	0.619727	0		0	0	0	1	0	0	0
CTPS2	CTPS2	56474	ENSG00000047230	1	0.245161	0.619626	0	0	0	0	1	0	0	0	0
THOC1	THOC1	9984	ENSG00000079134	1	0.245161	0.61936	0		0	0	0	0	0	0	0
ZNF526	ZNF526	116115	ENSG00000167625	1	0.245161	0.619357	0		0	0	0	0	0	0	0
RBM18	RBM18	92400	ENSG00000119446	1	0.245161	0.619287	0		0	0	0	0	0	0	0
CEP70	BITE	80321	ENSG00000114107	1	0.245161	0.619257	0		0	0	0	3	3	0	0
ZNF382	ZNF382	84911	ENSG00000161298	1	0.245161	0.6192	0		0	0	0	1	0	0	0
DENND6A;FAM116A	FLJ34969	201627	ENSG00000174839	1	0.245161	0.619123	0		0	0	0	0	0	0	0
ZNF169	ZNF169	169841	ENSG00000175787	1	0.245161	0.619	0		0	0	0	0	0	0	0
WASF1	WASF1	8936	ENSG00000112290	1	0.245161	0.618843	0		0	0	0	3	1	0	0
ATF7IP2	ATF7IP2	80063	ENSG00000166669	1	0.245161	0.618728	0		0	0	0	0	0	0	0
ZNF528	ZNF528	84436	ENSG00000167555	1	0.245161	0.618499	0		0	0	0	1	0	0	0
ZNF775	MGC33584	285971	ENSG00000196456	1	0.245161	0.61828	0		0	0	0	1	0	0	0
ZSCAN5A;ZNF495;ZSCAN5	ZNF495	79149	ENSG00000131848	1	0.245161	0.618277	0		0	0	0	0	0	0	0
C1orf52	GM117	148423	ENSG00000162642	1	0.245161	0.61811	0		0	0	0	0	0	0	0
MSH2;COCA1	MSH2	4436	ENSG00000095002	1	0.245161	0.617993	0		0	0	0	0	0	0	0
ZNF669	FLJ12606	79862	ENSG00000188295	1	0.245161	0.617983	0		0	0	0	2	0	0	0
IKZF4;ZNFN1A4	ZNFN1A4	64375	ENSG00000123411	1	0.245161	0.617963	0		0	0	0	1	0	0	0
FAM221A;C7orf46	MGC72075	340277	ENSG00000188732	1	0.245161	0.617775	0		0	0	0	0	0	0	0
MZT1;C13orf37	RP11-11C5.2	440145	ENSG00000204899	1	0.245161	0.617477	0		0	0	0	1	0	0	0
HSPBAP1	HSPBAP1	79663	ENSG00000169087	1	0.245161	0.61747	0		0	0	0	1	1	0	0
HYAL3	HYAL3	8372	ENSG00000186792	1	0.25	0.617428	0	0	0	0	1	0	0	0	0
PCYOX1L	MGC3265	78991	ENSG00000145882	1	0.25	0.617367	0		0	0	0	0	0	0	0
RPAP2;C1orf82	FLJ13150	79871	ENSG00000122484	1	0.25	0.61699	0		0	0	0	0	0	0	0
RUFY2	RUFY2	55680	ENSG00000204130	1	0.25	0.616917	0		0	0	0	0	0	0	0
SPATA6L;C9orf68	C9ORF68	55064	ENSG00000106686	1	0.25	0.61682	0		0	0	0	5	1	0	0
ZNF44;ZNF58;ZNF55	ZNF44	51710	ENSG00000197857	1	0.25	0.616757	0		0	0	0	1	0	0	0
LYST;CHS1	CHS1	1130	ENSG00000143669	1	0.25	0.61665	0		0	0	0	1	0	0	0
LATS1	LATS1	9113	ENSG00000131023	1	0.25	0.616583	0		0	0	1	1	1	0	0
PVRL3	PVRL3	25945	ENSG00000177707	1	0.25	0.616503	0		0	0	0	0	0	0	0
NRDE2;C14orf102	C14ORF102	55051	ENSG00000119720	1	0.25	0.616453	0		0	0	0	0	0	0	0
TMEM201	RP13-15M17.2	199953	ENSG00000188807	1	0.25	0.616403	0		0	0	0	0	0	0	0
LIN9	LIN9	286826	ENSG00000183814	1	0.25	0.61637	0		0	0	0	0	0	0	0
CCT6B	CCT6B	10693	ENSG00000132141	1	0.25	0.616367	0		0	0	0	2	1	0	0
MAPK8;PRKM8	MAPK8	5599	ENSG00000107643	1	0.25	0.616317	0		0	0	1	5	1	0	0
LZTS1	LZTS1	11178	ENSG00000061337	1	0.25	0.616253	0		0	0	1	1	1	0	0
GTF2IRD2	GTF2IRD2	84163	ENSG00000196275	1	0.25	0.615761	0		0	0	0	1	1	0	0
ZC4H2;KIAA1166;WWS	HCA127	55906	ENSG00000126970	1	0.25	0.615627	0		0	0	0	0	0	0	0
HIC2	HIC2	23119	ENSG00000169635	1	0.25	0.615603	0		0	0	0	1	0	0	0
COQ7	COQ7	10229	ENSG00000167186	1	0.25	0.615579	0		0	0	1	1	1	0	0
ZNF621	ZNF621	285268	ENSG00000172888	1	0.25	0.61549	0		0	0	0	1	0	0	0
C1orf101	MGC33370	257044	ENSG00000179397	1	0.25	0.615197	0		0	0	0	1	1	0	0
DCST2	FLJ32934	127579	ENSG00000163354	1	0.25	0.615107	0		0	0	0	1	0	0	0
MTBP	MTBP	27085	ENSG00000172167	1	0.25	0.615067	0		0	0	0	0	0	0	0
MTPAP;PAPD1	PAPD1	55149	ENSG00000107951	1	0.25	0.615043	0		0	0	0	2	0	0	0
ZNF668	FLJ13479	79759	ENSG00000167394	1	0.25	0.615037	0		0	0	0	0	0	0	0
MAP3K19;YSK4	FLJ23074	80122	ENSG00000176601	1	0.25	0.614833	0		0	0	0	4	3	0	0
ZNF576	ZNF576	79177	ENSG00000124444	1	0.25	0.61478	0		0	0	0	0	0	0	0
SETD9;C5orf35	MGC33648	133383	ENSG00000155542	1	0.25	0.614637	0		0	0	0	0	0	0	0
RFWD3	RFWD3	55159	ENSG00000168411	1	0.254777	0.6145	0	0	0	0	1	0	0	0	0
MAN1A2	MAN1A2	10905	ENSG00000198162	1	0.254777	0.614483	0		0	0	1	2	1	0	0
BRSK1	KIAA1811	84446	ENSG00000160469	1	0.254777	0.614383	0		0	0	0	1	0	0	0
ZNF354A;TCF17	ZNF354A	6940	ENSG00000169131	1	0.254777	0.614367	0		0	0	0	1	0	0	0
NOL9	NOL9	79707	ENSG00000162408	1	0.254777	0.614267	0		0	0	0	0	0	0	0
PALB2	FLJ21816	79728	ENSG00000083093	1	0.254777	0.614213	0		0	0	0	0	0	0	0
ATR	ATR	545	ENSG00000175054	1	0.254777	0.614113	0		0	1	1	2	1	0	0
SUFU	SUFU	51684	ENSG00000107882	1	0.253165	0.613973	0	1	1	0	0	1	0	0	0
MBLAC2	LOC153364	153364	ENSG00000176055	1	0.253165	0.613939	0		0	0	0	1	0	0	0
DNAJC18	MGC29463	202052	ENSG00000170464	1	0.253165	0.613873	0		0	0	0	0	0	0	0
CFAP221	LOC200373	200373	ENSG00000163075	1	0.253165	0.613853	0		0	0	0	2	2	0	0
FAM63B	KIAA1164	54629	ENSG00000128923	1	0.253165	0.613733	0		0	0	0	1	0	0	0
TMEM237;ALS2CR4	ALS2CR4	65062	ENSG00000155755	1	0.251572	0.613598	1	1	1	0	0	1	0	0	1
SNIP1	SNIP1	79753	ENSG00000163877	1	0.251572	0.613333	0		0	0	0	1	0	0	0
MTX3	LOC345778	345778	ENSG00000177034	1	0.251572	0.61325	0		0	0	0	1	0	0	0
ATL1;SPG3;SPG3A	SPG3A	51062	ENSG00000198513	1	0.251572	0.613137	0		0	0	0	0	0	0	0
GDPD1	FLJ37451	284161	ENSG00000153982	1	0.251572	0.612943	0		0	0	0	2	0	0	0
IFT57;ESRRBL1	ESRRBL1	55081	ENSG00000114446	1	0.25	0.612885	0	1	1	0	0	24	4	0	1
ANKDD1A	LOC348094	348094	ENSG00000166839	1	0.25	0.612807	0		0	0	0	1	1	0	0
POFUT2;C21orf80	POFUT2	23275	ENSG00000186866	1	0.254658	0.612681	0	0	0	0	1	0	0	0	0
CAMSAP2;CAMSAP1L1	KIAA1078	23271	ENSG00000118200	1	0.254658	0.612553	0		0	0	0	2	0	0	0
TRUB1	TRUB1	142940	ENSG00000165832	1	0.259259	0.612501	0	0	0	0	1	0	0	0	0
TRO	TRO	7216	ENSG00000067445	1	0.259259	0.612413	0		0	0	0	0	0	0	0
MEX3C;RKHD2	RKHD2	51320	ENSG00000176624	1	0.259259	0.612377	0		0	0	0	0	0	0	0
PCDHB14	PCDHB14	56122	ENSG00000120327	1	0.259259	0.612357	0		0	0	1	1	1	0	0
CENPO	MGC11266	79172	ENSG00000138092	1	0.259259	0.61228	0		0	0	0	1	0	0	0
MRPL42	MRPL42	28977	ENSG00000198015	1	0.259259	0.612157	0		0	0	0	1	0	0	0
ZNF335	ZNF335	63925	ENSG00000198026	1	0.259259	0.612123	0		0	0	0	0	0	0	0
CENPQ;C6orf139	C6ORF139	55166	ENSG00000031691	1	0.259259	0.612017	0		0	0	0	0	0	0	0
DCUN1D1	DCUN1D1	54165	ENSG00000043093	1	0.259259	0.611667	0		0	0	0	0	0	0	0
ZNF232	ZNF232	7775	ENSG00000167840	1	0.259259	0.611627	0		0	0	0	1	1	0	0
HEATR6	ABC1	63897	ENSG00000068097	1	0.259259	0.611543	0		0	0	0	0	0	0	0
FRS2	FRS2	10818	ENSG00000166225	1	0.259259	0.61132	0		0	0	0	0	0	0	0
BTBD9	BTBD9	114781	ENSG00000183826	1	0.259259	0.611163	0		0	0	0	1	0	0	0
SPOPL	LOC339745	339745	ENSG00000144228	1	0.259259	0.611123	0		0	0	0	1	0	0	0
ZKSCAN2;ZNF694	LOC342357	342357	ENSG00000155592	1	0.259259	0.611103	0		0	0	0	1	0	0	0
ABHD13;C13orf6	C13ORF6	84945	ENSG00000139826	1	0.259259	0.611103	0		0	0	0	1	1	0	0
ZNF142	ZNF142	7701	ENSG00000115568	1	0.259259	0.611063	0		0	0	0	0	0	0	0
TMEM99	MGC21518	147184	ENSG00000167920	1	0.259259	0.611017	0		0	0	0	0	0	0	0
GLIPR1L2	MGC39497	144321	ENSG00000180481	1	0.259259	0.61076	0		0	0	0	0	0	0	0
NAPEPLD	NAPE-PLD	222236	ENSG00000161048	1	0.259259	0.610698	0		0	0	0	2	0	0	0
ZNF398	ZNF398	57541	ENSG00000197024	1	0.259259	0.610573	0		0	0	0	1	0	0	0
TRIM24;TIF1	TIF1	8805	ENSG00000122779	1	0.259259	0.610483	0		0	0	0	0	0	0	0
C19orf71	C19orf71	100128569	ENSG00000183397	1	0.259259	0.610453	0		0	0	0	0	0	0	0
ZNF271P;ZNF271	ZNF271	10778	ENSG00000257267	1	0.259259	0.610367	0		0	0	0			0	0
KIFAP3	KIFAP3	22920	ENSG00000075945	1	0.259259	0.610313	0		0	1	0	11	1	0	0
ARL9	ARL9	132946	ENSG00000196503	1	0.259259	0.610137	0		0	0	0	0	0	0	0
MC1R	MC1R	4157	ENSG00000258839	1	0.259259	0.610061	0		0	0	0	1	1	0	0
C5orf34	FLJ32363	375444	ENSG00000172244	1	0.259259	0.609977	0		0	0	0	1	1	0	0
MLF1	MLF1	4291	ENSG00000178053	1	0.257669	0.609789	0	1	1	0	0	7	5	0	0
POLR3A	POLR3A	11128	ENSG00000148606	1	0.262195	0.60968	0	0	0	0	1	0	0	0	0
PLEKHA8	FAPP2	84725	ENSG00000106086	1	0.262195	0.609447	0		0	0	0	0	0	0	0
SLC45A4	KIAA1126	57210	ENSG00000022567	1	0.262195	0.60932	0		0	0	0	0	0	0	0
FAM76A	MGC34648	199870	ENSG00000009780	1	0.262195	0.60921	0		0	0	0	1	0	0	0
C3orf33	FLJ31139	285315	ENSG00000174928	1	0.262195	0.609203	0		0	0	0	1	0	0	0
SFT2D3	MGC5391	84826	ENSG00000136709	1	0.262195	0.609197	0		0	0	0	0	0	0	0
TBCEL;LRRC35	MGC10233	219899	ENSG00000154114	1	0.262195	0.609147	0		0	0	0	2	1	0	0
TNRC6C	KIAA1582	57690	ENSG00000078687	1	0.262195	0.609017	0		0	0	0	3	1	0	0
TSSK4;C14orf20;STK22E	C14ORF20	283629	ENSG00000139908	1	0.262195	0.608897	0		0	0	0	0	0	0	0
C1orf87	MGC34837	127795	ENSG00000162598	1	0.262195	0.608825	0		0	0	0	5	5	0	0
TRMT13;CCDC76	FLJ10287	54482	ENSG00000122435	1	0.262195	0.60856	0		0	0	0	2	0	0	0
KRBOX4;ZNF673	FLJ20344	55634	ENSG00000147121	1	0.262195	0.608457	0		0	0	0	0	0	0	0
MAP2K5;PRKMK5	MAP2K5	5607	ENSG00000137764	1	0.266667	0.608445	0	0	0	0	1	0	0	0	0
MOSPD1	MOSPD1	56180	ENSG00000101928	1	0.266667	0.60836	0		0	0	0	1	1	0	0
ZNF764	MGC13138	92595	ENSG00000169951	1	0.266667	0.60819	0		0	0	0	1	0	0	0
ZNF213	ZNF213	7760	ENSG00000085644	1	0.266667	0.608003	0		0	0	0	0	0	0	0
AKAP11	AKAP11	11215	ENSG00000023516	1	0.266667	0.60785	0		0	0	0	1	1	0	0
RAD52	RAD52	5893	ENSG00000002016	1	0.266667	0.607843	0		0	0	0	0	0	0	0
DHFRL1;DHFRP4	DHFRL1	200895	ENSG00000178700	1	0.266667	0.607827	0		0	0	1	3	1	0	0
GAPDHS;GAPDS	GAPDS	26330	ENSG00000105679	1	0.266667	0.607627	0		0	0	0	4	0	0	0
PLEKHA5	PEPP2	54477	ENSG00000052126	1	0.266667	0.607487	0		0	0	0	0	0	0	0
RHBDL1;RHBDL	RHBDL1	9028	ENSG00000103269	1	0.266667	0.60746	0		0	0	0	0	0	0	0
PNMA3	PNMA3	29944	ENSG00000183837	1	0.266667	0.607277	0		0	0	0	0	0	0	0
C9orf172	LOC389813	389813	ENSG00000232434	1	0.266667	0.60722	0		0	0	0	0	0	0	0
TERF2;TRBF2	TERF2	7014	ENSG00000132604	1	0.266667	0.607167	0		0	0	0	0	0	0	0
RPS6KC1	RPS6KC1	26750	ENSG00000136643	1	0.266667	0.607157	0		0	0	0	1	0	0	0
SPAG5	SPAG5	10615	ENSG00000076382	1	0.266667	0.60715	0		0	0	0	1	0	0	0
FAM13C;FAM13C1	FAM13C1	220965	ENSG00000148541	1	0.266667	0.60712	0		0	0	0	1	0	0	0
ZNF197;ZNF166	ZNF197	10168	ENSG00000186448	1	0.266667	0.607017	0		0	0	0	0	0	0	0
C19orf68	LOC374920	374920	ENSG00000185453	1	0.266667	0.606867	0		0	0	0	0	0	0	0
CENPW;C6orf173	C6orf173	387103	ENSG00000203760	1	0.266667	0.60677	0		0	0	0	1	1	0	0
RSBN1	FLJ11220	54665	ENSG00000081019	1	0.266667	0.60676	0		0	0	0	0	0	0	0
TMEM39B	FLJ10315	55116	ENSG00000121775	1	0.266667	0.60633	0		0	0	0	0	0	0	0
NDUFAF5;C20orf7	C20ORF7	79133	ENSG00000101247	1	0.266667	0.606273	0		0	0	0	0	0	0	0
GCFC2;TCF9;C2orf3	C2ORF3	6936	ENSG00000005436	1	0.266667	0.606253	0		0	0	0	1	0	0	0
SCLT1	FLJ30655	132320	ENSG00000151466	1	0.26506	0.606224	0	1	1	0	0	2	2	0	0
PCDHB5	PCDHB5	26167	ENSG00000113209	1	0.26506	0.60602	0		0	0	1	1	1	0	0
LIN54	DKFZP686L1814	132660	ENSG00000189308	1	0.26506	0.60595	0		0	1	0	0	0	0	0
MON2	KIAA1040	23041	ENSG00000061987	1	0.26506	0.605807	0		0	0	0	1	0	0	0
GDAP1;CMT4A	GDAP1	54332	ENSG00000104381	1	0.26506	0.605693	0		0	0	0	3	1	0	0
PENK	PENK	5179	ENSG00000181195	1	0.26506	0.605493	0		0	0	0	0	0	0	0
ZNF470	FLJ26175	388566	ENSG00000197016	1	0.26506	0.605463	0		0	0	0	0	0	0	0
ZFAND4;ANUBL1	ANUBL1	93550	ENSG00000172671	1	0.26506	0.60532	0		0	0	0	1	0	0	0
WDR54	FLJ12953	84058	ENSG00000005448	1	0.26506	0.605173	0		0	0	0	7	3	0	0
CLEC16A;KIAA0350	KIAA0350	23274	ENSG00000038532	1	0.26506	0.60505	0		0	0	0	1	0	0	0
AGBL2	FLJ23598	79841	ENSG00000165923	1	0.26506	0.604977	0		0	0	0	4	3	0	0
FLVCR1;AXPC1	FLVCR	28982	ENSG00000162769	1	0.26506	0.604957	0		0	0	0	1	0	0	0
SLC25A14	SLC25A14	9016	ENSG00000102078	1	0.26506	0.60492	0		0	0	0	2	0	0	0

## Sheet: C)CILIOGENESIS DAVID
Annotation Cluster 1		Enrichment Score: 35.34	Count	P_Value	Fold Change	Bonferroni	Benjamini	FDR
	GOTERM_MF_FAT	zinc ion binding	283	1e-57	2.5	5.4e-55	5.4e-55	1.5e-54
	GOTERM_BP_FAT	transcription	254	1.3e-51	2.5	2e-48	2e-48	2.2e-48
	GOTERM_MF_FAT	transition metal ion binding	297	7.9e-48	2.2	4.1e-45	2.1e-45	1.2e-44
	GOTERM_MF_FAT	DNA binding	265	1.7e-46	2.3	8.8e-44	2.9e-44	2.5e-43
	GOTERM_BP_FAT	regulation of transcription	271	7.8e-43	2.2	1.2e-39	5.9e-40	1.3e-39
	GOTERM_MF_FAT	metal ion binding	341	3e-31	1.7	1.5e-28	3.8e-29	4.3e-28
	GOTERM_MF_FAT	cation binding	343	3.3e-31	1.7	1.7e-28	3.4e-29	4.8e-28
	GOTERM_MF_FAT	ion binding	343	7.7e-30	1.7	4e-27	6.6e-28	1.1e-26
	GOTERM_BP_FAT	regulation of transcription, DNA-dependent	186	1.7e-27	2.2	2.5e-24	8.4e-25	2.8e-24
	GOTERM_BP_FAT	regulation of RNA metabolic process	188	3.3e-27	2.2	5e-24	1.2e-24	5.5e-24
	GOTERM_MF_FAT	transcription regulator activity	98	0.0028	1.3	0.77	0.19	4
Annotation Cluster 2		Enrichment Score: 7.87	Count	P_Value	Fold Change	Bonferroni	Benjamini	FDR
	GOTERM_CC_FAT	intracellular non-membrane-bounded organelle	147	8.5e-11	1.6	2.6e-08	1.3e-08	1.1e-07
	GOTERM_CC_FAT	non-membrane-bounded organelle	147	8.5e-11	1.6	2.6e-08	1.3e-08	1.1e-07
	GOTERM_CC_FAT	cytoskeleton	72	0.00033	1.5	0.099	0.008	0.45
Annotation Cluster 3		Enrichment Score: 5.36	Count	P_Value	Fold Change	Bonferroni	Benjamini	FDR
	GOTERM_CC_FAT	microtubule cytoskeleton	52	8.2e-11	2.7	2.6e-08	2.6e-08	1.1e-07
	GOTERM_CC_FAT	microtubule organizing center	28	1.8e-07	3.2	5.6e-05	1.4e-05	0.00024
	GOTERM_CC_FAT	centrosome	26	2.2e-07	3.4	6.8e-05	1.4e-05	0.00029
	GOTERM_CC_FAT	cytoskeleton	72	0.00033	1.5	0.099	0.008	0.45
	GOTERM_CC_FAT	cytoskeletal part	52	0.001	1.6	0.27	0.018	1.4
	GOTERM_CC_FAT	microtubule	19	0.0067	2	0.88	0.088	8.7
Annotation Cluster 4		Enrichment Score: 4.98	Count	P_Value	Fold Change	Bonferroni	Benjamini	FDR
	GOTERM_CC_FAT	nuclear lumen	91	1.3e-08	1.8	4.1e-06	1.4e-06	1.8e-05
	GOTERM_CC_FAT	intracellular organelle lumen	95	9.8e-06	1.5	0.003	0.00051	0.013
	GOTERM_CC_FAT	organelle lumen	95	2.4e-05	1.5	0.0075	0.0011	0.032
	GOTERM_CC_FAT	membrane-enclosed lumen	96	3e-05	1.5	0.0094	0.001	0.041
	GOTERM_CC_FAT	nucleoplasm	53	9.2e-05	1.7	0.028	0.0029	0.12
	GOTERM_CC_FAT	nucleolus	44	0.00015	1.8	0.046	0.0039	0.2
Annotation Cluster 5		Enrichment Score: 3.31	Count	P_Value	Fold Change	Bonferroni	Benjamini	FDR
	GOTERM_BP_FAT	tRNA processing	14	5.2e-05	3.9	0.076	0.013	0.087
	GOTERM_BP_FAT	ncRNA processing	22	0.00021	2.5	0.28	0.032	0.35
	GOTERM_BP_FAT	ncRNA metabolic process	23	0.0014	2.1	0.88	0.15	2.3
	GOTERM_BP_FAT	tRNA metabolic process	14	0.0039	2.5	1	0.25	6.2
Annotation Cluster 6		Enrichment Score: 2.92	Count	P_Value	Fold Change	Bonferroni	Benjamini	FDR
	GOTERM_CC_FAT	chromosome, centromeric region	14	0.00034	3.3	0.1	0.0075	0.46
	GOTERM_CC_FAT	condensed chromosome, centromeric region	10	0.00041	4.4	0.12	0.0084	0.54
	GOTERM_CC_FAT	condensed chromosome kinetochore	9	0.00078	4.5	0.22	0.015	1
	GOTERM_CC_FAT	kinetochore	9	0.0049	3.4	0.78	0.07	6.4
	GOTERM_CC_FAT	condensed chromosome	12	0.0049	2.7	0.79	0.068	6.4
Annotation Cluster 7		Enrichment Score: 2.91	Count	P_Value	Fold Change	Bonferroni	Benjamini	FDR
	GOTERM_BP_FAT	M phase	34	3.9e-05	2.2	0.057	0.012	0.065
	GOTERM_BP_FAT	cell cycle phase	38	0.00016	1.9	0.21	0.033	0.26
	GOTERM_BP_FAT	cell division	30	0.00016	2.1	0.22	0.03	0.27
	GOTERM_BP_FAT	cell cycle	60	0.0002	1.6	0.26	0.032	0.32
	GOTERM_CC_FAT	spindle	14	0.0017	2.8	0.41	0.027	2.2
	GOTERM_BP_FAT	M phase of mitotic cell cycle	22	0.0022	2.1	0.97	0.16	3.7
	GOTERM_BP_FAT	nuclear division	21	0.004	2	1	0.25	6.5
	GOTERM_BP_FAT	mitosis	21	0.004	2	1	0.25	6.5
	GOTERM_BP_FAT	organelle fission	21	0.0062	1.9	1	0.35	9.9
	GOTERM_BP_FAT	cell cycle process	41	0.0072	1.5	1	0.38	11
	GOTERM_BP_FAT	mitotic cell cycle	28	0.017	1.6	1	0.64	25
Annotation Cluster 8		Enrichment Score: 2.65	Count	P_Value	Fold Change	Bonferroni	Benjamini	FDR
	GOTERM_CC_FAT	chromosomal part	31	2.7e-05	2.3	0.0085	0.0011	0.037
	GOTERM_CC_FAT	chromosome	33	0.00013	2.1	0.039	0.0036	0.17
	GOTERM_CC_FAT	nuclear chromosome part	13	0.001	3.1	0.27	0.018	1.3
	GOTERM_CC_FAT	nuclear chromosome	13	0.01	2.3	0.96	0.13	13
	GOTERM_CC_FAT	nuclear chromatin	6	0.04	3.2	1	0.32	42
	GOTERM_CC_FAT	chromatin	12	0.085	1.7	1	0.49	70
Annotation Cluster 9		Enrichment Score: 2.58	Count	P_Value	Fold Change	Bonferroni	Benjamini	FDR
	GOTERM_BP_FAT	DNA metabolic process	43	0.00029	1.8	0.35	0.039	0.48
	GOTERM_BP_FAT	DNA repair	27	0.001	2	0.78	0.12	1.7
	GOTERM_BP_FAT	response to DNA damage stimulus	32	0.0017	1.8	0.93	0.15	2.8
	GOTERM_BP_FAT	cellular response to stress	35	0.091	1.3	1	0.98	80
Annotation Cluster 10		Enrichment Score: 2.43	Count	P_Value	Fold Change	Bonferroni	Benjamini	FDR
	GOTERM_BP_FAT	male gamete generation	28	0.0016	1.9	0.91	0.15	2.6
	GOTERM_BP_FAT	spermatogenesis	28	0.0016	1.9	0.91	0.15	2.6
	GOTERM_BP_FAT	sexual reproduction	37	0.002	1.7	0.95	0.16	3.3
	GOTERM_BP_FAT	gamete generation	33	0.0022	1.8	0.96	0.17	3.6
	GOTERM_BP_FAT	reproductive process in a multicellular organism	35	0.015	1.5	1	0.61	23
	GOTERM_BP_FAT	multicellular organism reproduction	35	0.015	1.5	1	0.61	23
Annotation Cluster 11		Enrichment Score: 1.18	Count	P_Value	Fold Change	Bonferroni	Benjamini	FDR
	GOTERM_BP_FAT	M phase of meiotic cell cycle	11	0.018	2.4	1	0.63	26
	GOTERM_BP_FAT	meiosis	11	0.018	2.4	1	0.63	26
	GOTERM_BP_FAT	meiotic cell cycle	11	0.02	2.3	1	0.66	28
	GOTERM_BP_FAT	reciprocal meiotic recombination	4	0.1	3.5	1	0.98	83
	KEGG_PATHWAY	Homologous recombination	3	0.11	5.1	1	0.91	74
	GOTERM_BP_FAT	meiosis I	5	0.14	2.5	1	0.99	91
	GOTERM_BP_FAT	double-strand break repair	6	0.17	2	1	0.99	95
	GOTERM_BP_FAT	DNA recombination	8	0.23	1.6	1	1	99
Annotation Cluster 12		Enrichment Score: 1.12	Count	P_Value	Fold Change	Bonferroni	Benjamini	FDR
	KEGG_PATHWAY	Cell cycle	8	0.014	3.1	0.77	0.52	15
	GOTERM_CC_FAT	origin recognition complex	3	0.029	11	1	0.26	33
	GOTERM_MF_FAT	DNA replication origin binding	3	0.043	8.7	1	0.85	47
	REACTOME_PATHWAY	REACT_383:DNA Replication	6	0.073	2.6	0.91	0.46	48
	REACTOME_PATHWAY	REACT_1538:Cell Cycle Checkpoints	6	0.12	2.3	0.98	0.55	66
	GOTERM_BP_FAT	DNA replication initiation	3	0.17	4	1	0.99	96
	GOTERM_BP_FAT	DNA-dependent DNA replication	4	0.52	1.5	1	1	100
Annotation Cluster 13		Enrichment Score: 1.08	Count	P_Value	Fold Change	Bonferroni	Benjamini	FDR
	GOTERM_CC_FAT	nuclear chromatin	6	0.04	3.2	1	0.32	42
	GOTERM_CC_FAT	nuclear heterochromatin	4	0.077	4	1	0.47	66
	GOTERM_CC_FAT	sex chromatin	3	0.082	6.2	1	0.49	68
	GOTERM_CC_FAT	chromatin	12	0.085	1.7	1	0.49	70
	GOTERM_CC_FAT	sex chromosome	3	0.092	5.8	1	0.51	73
	GOTERM_CC_FAT	heterochromatin	4	0.17	2.8	1	0.68	91
Annotation Cluster 14		Enrichment Score: 1.07	Count	P_Value	Fold Change	Bonferroni	Benjamini	FDR
	GOTERM_CC_FAT	DNA-directed RNA polymerase II, holoenzyme	7	0.06	2.5	1	0.42	57
	GOTERM_CC_FAT	integrator complex	3	0.072	6.7	1	0.46	63
	GOTERM_BP_FAT	snRNA processing	3	0.11	5.3	1	0.98	85
	GOTERM_BP_FAT	snRNA metabolic process	3	0.11	5.3	1	0.98	85
Annotation Cluster 15		Enrichment Score: 1.07	Count	P_Value	Fold Change	Bonferroni	Benjamini	FDR
	GOTERM_BP_FAT	regulation of DNA metabolic process	11	0.044	2	1	0.88	53
	GOTERM_BP_FAT	regulation of DNA replication	7	0.072	2.4	1	0.96	71
	GOTERM_BP_FAT	negative regulation of DNA metabolic process	5	0.11	2.7	1	0.98	86
	GOTERM_BP_FAT	negative regulation of DNA replication	4	0.14	3	1	0.99	93
Annotation Cluster 16		Enrichment Score: 0.91	Count	P_Value	Fold Change	Bonferroni	Benjamini	FDR
	GOTERM_BP_FAT	microtubule cytoskeleton organization	14	0.022	2	1	0.68	31
	GOTERM_BP_FAT	microtubule-based process	18	0.093	1.5	1	0.98	80
	GOTERM_BP_FAT	cytoskeleton organization	17	0.88	0.82	1	1	100
Annotation Cluster 17		Enrichment Score: 0.87	Count	P_Value	Fold Change	Bonferroni	Benjamini	FDR
	KEGG_PATHWAY	Endocytosis	9	0.035	2.3	0.97	0.7	33
	GOTERM_MF_FAT	ARF guanyl-nucleotide exchange factor activity	3	0.2	3.6	1	0.98	96
	GOTERM_BP_FAT	regulation of ARF protein signal transduction	4	0.35	1.9	1	1	100
Annotation Cluster 18		Enrichment Score: 0.77	Count	P_Value	Fold Change	Bonferroni	Benjamini	FDR
	GOTERM_BP_FAT	telomere maintenance via telomerase	3	0.093	5.7	1	0.98	80
	GOTERM_BP_FAT	telomere maintenance via telomere lengthening	3	0.11	5.3	1	0.98	85
	GOTERM_BP_FAT	telomere maintenance	4	0.14	3	1	0.99	93
	GOTERM_BP_FAT	telomere organization	4	0.16	2.9	1	0.99	94
	GOTERM_BP_FAT	RNA-dependent DNA replication	3	0.19	3.7	1	1	97
	GOTERM_BP_FAT	anatomical structure homeostasis	6	0.57	1.2	1	1	100
Annotation Cluster 19		Enrichment Score: 0.74	Count	P_Value	Fold Change	Bonferroni	Benjamini	FDR
	GOTERM_BP_FAT	DNA damage checkpoint	6	0.076	2.6	1	0.96	73
	GOTERM_BP_FAT	DNA integrity checkpoint	6	0.099	2.4	1	0.98	82
	GOTERM_BP_FAT	cell cycle checkpoint	8	0.14	1.9	1	0.99	92
	GOTERM_BP_FAT	DNA damage response, signal transduction	6	0.33	1.6	1	1	100
	GOTERM_BP_FAT	regulation of cell cycle	16	0.61	1	1	1	100
Annotation Cluster 20		Enrichment Score: 0.7	Count	P_Value	Fold Change	Bonferroni	Benjamini	FDR
	GOTERM_MF_FAT	double-stranded DNA binding	9	0.1	1.9	1	0.95	79
	GOTERM_MF_FAT	mismatched DNA binding	3	0.24	3.2	1	0.98	98
	GOTERM_BP_FAT	mismatch repair	3	0.33	2.5	1	1	100
Annotation Cluster 21		Enrichment Score: 0.65	Count	P_Value	Fold Change	Bonferroni	Benjamini	FDR
	GOTERM_BP_FAT	chromosome organization	30	0.12	1.3	1	0.98	87
	GOTERM_BP_FAT	chromatin modification	17	0.23	1.3	1	1	99
	GOTERM_BP_FAT	chromatin organization	20	0.43	1.1	1	1	100
Annotation Cluster 22		Enrichment Score: 0.64	Count	P_Value	Fold Change	Bonferroni	Benjamini	FDR
	GOTERM_BP_FAT	positive regulation of telomere maintenance	3	0.02	13	1	0.66	29
	GOTERM_BP_FAT	regulation of DNA replication	7	0.072	2.4	1	0.96	71
	GOTERM_BP_FAT	regulation of telomere maintenance	3	0.11	5.3	1	0.98	85
	GOTERM_BP_FAT	positive regulation of DNA metabolic process	6	0.13	2.3	1	0.99	89
	GOTERM_CC_FAT	nuclear chromosome, telomeric region	3	0.16	4.1	1	0.68	91
	GOTERM_BP_FAT	regulation of chromosome organization	4	0.17	2.8	1	0.99	95
	GOTERM_CC_FAT	chromosome, telomeric region	3	0.26	3	1	0.81	98
	GOTERM_BP_FAT	positive regulation of DNA replication	3	0.39	2.3	1	1	100
	GOTERM_BP_FAT	positive regulation of homeostatic process	3	0.57	1.6	1	1	100
	GOTERM_BP_FAT	positive regulation of organelle organization	4	0.76	1	1	1	100
	GOTERM_BP_FAT	regulation of homeostatic process	3	0.97	0.55	1	1	100
	GOTERM_BP_FAT	positive regulation of cellular component organization	5	0.97	0.58	1	1	100
Annotation Cluster 23		Enrichment Score: 0.62	Count	P_Value	Fold Change	Bonferroni	Benjamini	FDR
	GOTERM_CC_FAT	DNA-directed RNA polymerase II, holoenzyme	7	0.06	2.5	1	0.42	57
	GOTERM_CC_FAT	transcription factor complex	12	0.11	1.7	1	0.56	79
	KEGG_PATHWAY	Basal transcription factors	3	0.16	4.1	1	0.95	86
	GOTERM_CC_FAT	transcription factor TFIID complex	3	0.17	4	1	0.69	92
	GOTERM_BP_FAT	transcription initiation	7	0.2	1.8	1	1	98
	GOTERM_BP_FAT	RNA biosynthetic process	18	0.24	1.3	1	1	99
	GOTERM_BP_FAT	transcription, DNA-dependent	17	0.31	1.2	1	1	100
	GOTERM_BP_FAT	transcription initiation from RNA polymerase II promoter	5	0.4	1.5	1	1	100
	GOTERM_MF_FAT	general RNA polymerase II transcription factor activity	4	0.45	1.6	1	1	100
	KEGG_PATHWAY	Huntington's disease	5	0.51	1.3	1	1	100
	GOTERM_BP_FAT	transcription from RNA polymerase II promoter	12	0.55	1.1	1	1	100
Annotation Cluster 24		Enrichment Score: 0.6	Count	P_Value	Fold Change	Bonferroni	Benjamini	FDR
	GOTERM_BP_FAT	regulation of Rab GTPase activity	6	0.07	2.7	1	0.96	70
	GOTERM_BP_FAT	regulation of Rab protein signal transduction	6	0.07	2.7	1	0.96	70
	GOTERM_MF_FAT	guanyl-nucleotide exchange factor activity	12	0.13	1.6	1	0.97	86
	GOTERM_BP_FAT	regulation of GTPase activity	10	0.13	1.7	1	0.99	90
	GOTERM_MF_FAT	GTPase regulator activity	26	0.13	1.3	1	0.97	88
	GOTERM_MF_FAT	nucleoside-triphosphatase regulator activity	26	0.16	1.3	1	0.98	92
	GOTERM_MF_FAT	Rab GTPase activator activity	5	0.21	2.1	1	0.98	96
	GOTERM_BP_FAT	regulation of Ras GTPase activity	8	0.22	1.6	1	1	98
	GOTERM_MF_FAT	GTPase activator activity	13	0.39	1.2	1	0.99	100
	GOTERM_MF_FAT	small GTPase regulator activity	15	0.47	1.1	1	1	100
	GOTERM_MF_FAT	enzyme activator activity	18	0.47	1.1	1	1	100
	GOTERM_BP_FAT	regulation of small GTPase mediated signal transduction	13	0.54	1.1	1	1	100
	GOTERM_BP_FAT	regulation of Ras protein signal transduction	11	0.54	1.1	1	1	100
	GOTERM_MF_FAT	Ras GTPase activator activity	5	0.66	1.1	1	1	100
	GOTERM_BP_FAT	regulation of hydrolase activity	14	0.81	0.88	1	1	100
Annotation Cluster 25		Enrichment Score: 0.55	Count	P_Value	Fold Change	Bonferroni	Benjamini	FDR
	GOTERM_BP_FAT	gene silencing by RNA	5	0.069	3.2	1	0.96	70
	GOTERM_BP_FAT	gene silencing	6	0.13	2.3	1	0.99	89
	GOTERM_BP_FAT	regulation of translation	6	0.78	0.92	1	1	100
	GOTERM_BP_FAT	posttranscriptional regulation of gene expression	7	0.94	0.7	1	1	100
Annotation Cluster 26		Enrichment Score: 0.55	Count	P_Value	Fold Change	Bonferroni	Benjamini	FDR
	GOTERM_MF_FAT	Rab GTPase binding	5	0.057	3.4	1	0.87	57
	GOTERM_MF_FAT	GTPase binding	7	0.44	1.3	1	1	100
	GOTERM_MF_FAT	Ras GTPase binding	6	0.46	1.3	1	1	100
	GOTERM_MF_FAT	small GTPase binding	6	0.55	1.2	1	1	100
Annotation Cluster 27		Enrichment Score: 0.47	Count	P_Value	Fold Change	Bonferroni	Benjamini	FDR
	GOTERM_BP_FAT	protein amino acid lipidation	5	0.24	2	1	1	99
	GOTERM_BP_FAT	lipoprotein biosynthetic process	5	0.3	1.8	1	1	100
	GOTERM_BP_FAT	lipoprotein metabolic process	5	0.53	1.3	1	1	100
Annotation Cluster 28		Enrichment Score: 0.44	Count	P_Value	Fold Change	Bonferroni	Benjamini	FDR
	GOTERM_CC_FAT	microtubule basal body	4	0.13	3.2	1	0.61	84
	GOTERM_CC_FAT	cilium	6	0.46	1.3	1	0.95	100
	GOTERM_CC_FAT	cell projection part	7	0.82	0.87	1	1	100
Annotation Cluster 29		Enrichment Score: 0.43	Count	P_Value	Fold Change	Bonferroni	Benjamini	FDR
	GOTERM_MF_FAT	protein serine/threonine kinase activity	29	0.075	1.4	1	0.92	67
	GOTERM_MF_FAT	ATP binding	80	0.21	1.1	1	0.98	97
	GOTERM_MF_FAT	adenyl ribonucleotide binding	80	0.25	1.1	1	0.98	98
	GOTERM_BP_FAT	protein amino acid phosphorylation	36	0.28	1.1	1	1	100
	GOTERM_MF_FAT	adenyl nucleotide binding	82	0.33	1.1	1	0.99	100
	GOTERM_MF_FAT	nucleoside binding	83	0.37	1.1	1	0.99	100
	GOTERM_MF_FAT	purine nucleoside binding	82	0.38	1	1	0.99	100
	GOTERM_MF_FAT	ribonucleotide binding	92	0.47	1	1	1	100
	GOTERM_MF_FAT	purine ribonucleotide binding	92	0.47	1	1	1	100
	GOTERM_MF_FAT	nucleotide binding	112	0.48	1	1	1	100
	GOTERM_MF_FAT	protein kinase activity	31	0.5	1	1	1	100
	GOTERM_MF_FAT	purine nucleotide binding	94	0.55	1	1	1	100
	GOTERM_BP_FAT	phosphorylation	38	0.59	1	1	1	100
	GOTERM_BP_FAT	phosphate metabolic process	45	0.65	0.97	1	1	100
	GOTERM_BP_FAT	phosphorus metabolic process	45	0.65	0.97	1	1	100
Annotation Cluster 30		Enrichment Score: 0.4	Count	P_Value	Fold Change	Bonferroni	Benjamini	FDR
	GOTERM_BP_FAT	germ cell development	8	0.2	1.7	1	1	98
	GOTERM_BP_FAT	reproductive cellular process	11	0.24	1.4	1	1	99
	GOTERM_BP_FAT	spermatid development	4	0.47	1.6	1	1	100
	GOTERM_BP_FAT	spermatid differentiation	4	0.51	1.5	1	1	100
	GOTERM_BP_FAT	reproductive developmental process	10	0.88	0.8	1	1	100
Annotation Cluster 31		Enrichment Score: 0.39	Count	P_Value	Fold Change	Bonferroni	Benjamini	FDR
	GOTERM_MF_FAT	thyroid hormone receptor binding	4	0.2	2.6	1	0.98	96
	GOTERM_MF_FAT	vitamin D receptor binding	3	0.31	2.7	1	0.99	100
	GOTERM_MF_FAT	nuclear hormone receptor binding	5	0.52	1.3	1	1	100
	GOTERM_MF_FAT	ligand-dependent nuclear receptor transcription coactivator activity	3	0.53	1.7	1	1	100
	GOTERM_MF_FAT	hormone receptor binding	5	0.63	1.2	1	1	100
Annotation Cluster 32		Enrichment Score: 0.35	Count	P_Value	Fold Change	Bonferroni	Benjamini	FDR
	GOTERM_BP_FAT	protein deubiquitination	3	0.35	2.4	1	1	100
	GOTERM_BP_FAT	protein modification by small protein removal	3	0.4	2.2	1	1	100
	GOTERM_BP_FAT	protein modification by small protein conjugation or removal	8	0.64	1.1	1	1	100
Annotation Cluster 33		Enrichment Score: 0.35	Count	P_Value	Fold Change	Bonferroni	Benjamini	FDR
	KEGG_PATHWAY	Lysosome	5	0.22	2.1	1	0.96	94
	GOTERM_CC_FAT	coated membrane	3	0.64	1.4	1	0.99	100
	GOTERM_CC_FAT	membrane coat	3	0.64	1.4	1	0.99	100
Annotation Cluster 34		Enrichment Score: 0.32	Count	P_Value	Fold Change	Bonferroni	Benjamini	FDR
	GOTERM_MF_FAT	phosphatidylinositol binding	3	0.18	3.8	1	0.98	95
	GOTERM_MF_FAT	phosphoinositide binding	7	0.36	1.4	1	1	100
	GOTERM_MF_FAT	phospholipid binding	8	0.77	0.92	1	1	100
	GOTERM_MF_FAT	lipid binding	12	1	0.54	1	1	100
Annotation Cluster 35		Enrichment Score: 0.31	Count	P_Value	Fold Change	Bonferroni	Benjamini	FDR
	GOTERM_MF_FAT	transcription coactivator activity	14	0.25	1.3	1	0.98	98
	GOTERM_MF_FAT	transcription activator activity	21	0.54	1	1	1	100
	GOTERM_MF_FAT	transcription cofactor activity	18	0.61	1	1	1	100
	GOTERM_MF_FAT	transcription factor binding	24	0.7	0.96	1	1	100
Annotation Cluster 36		Enrichment Score: 0.3	Count	P_Value	Fold Change	Bonferroni	Benjamini	FDR
	GOTERM_BP_FAT	mRNA processing	19	0.26	1.2	1	1	99
	GOTERM_BP_FAT	mRNA metabolic process	21	0.3	1.2	1	1	100
	GOTERM_BP_FAT	spliceosomal snRNP biogenesis	3	0.39	2.3	1	1	100
	GOTERM_BP_FAT	RNA splicing, via transesterification reactions	8	0.59	1.1	1	1	100
	GOTERM_BP_FAT	RNA splicing, via transesterification reactions with bulged adenosine as nucleophile	8	0.59	1.1	1	1	100
	GOTERM_BP_FAT	nuclear mRNA splicing, via spliceosome	8	0.59	1.1	1	1	100
	GOTERM_BP_FAT	ribonucleoprotein complex assembly	4	0.64	1.2	1	1	100
	GOTERM_CC_FAT	spliceosome	5	0.67	1.1	1	0.99	100
	GOTERM_BP_FAT	RNA splicing	13	0.7	0.96	1	1	100
Annotation Cluster 37		Enrichment Score: 0.29	Count	P_Value	Fold Change	Bonferroni	Benjamini	FDR
	GOTERM_CC_FAT	nuclear pore	6	0.14	2.2	1	0.62	86
	GOTERM_CC_FAT	pore complex	6	0.23	1.8	1	0.77	97
	GOTERM_BP_FAT	RNA localization	6	0.52	1.3	1	1	100
	GOTERM_CC_FAT	nuclear envelope	8	0.56	1.1	1	0.98	100
	GOTERM_BP_FAT	mRNA transport	5	0.6	1.2	1	1	100
	GOTERM_BP_FAT	establishment of RNA localization	5	0.68	1.1	1	1	100
	GOTERM_BP_FAT	RNA transport	5	0.68	1.1	1	1	100
	GOTERM_BP_FAT	nucleic acid transport	5	0.68	1.1	1	1	100
	GOTERM_BP_FAT	nucleobase, nucleoside, nucleotide and nucleic acid transport	5	0.79	0.93	1	1	100
	GOTERM_CC_FAT	internal side of plasma membrane	6	0.99	0.55	1	1	100
Annotation Cluster 38		Enrichment Score: 0.28	Count	P_Value	Fold Change	Bonferroni	Benjamini	FDR
	GOTERM_CC_FAT	dynein complex	3	0.33	2.6	1	0.88	100
	GOTERM_CC_FAT	microtubule associated complex	5	0.47	1.4	1	0.95	100
	GOTERM_MF_FAT	motor activity	5	0.92	0.72	1	1	100
Annotation Cluster 39		Enrichment Score: 0.26	Count	P_Value	Fold Change	Bonferroni	Benjamini	FDR
	GOTERM_BP_FAT	establishment of cell polarity	3	0.24	3.2	1	1	99
	GOTERM_BP_FAT	establishment or maintenance of cell polarity	3	0.68	1.3	1	1	100
	GOTERM_BP_FAT	cell morphogenesis	9	1	0.53	1	1	100
Annotation Cluster 40		Enrichment Score: 0.24	Count	P_Value	Fold Change	Bonferroni	Benjamini	FDR
	REACTOME_PATHWAY	REACT_11061:Signalling by NGF	7	0.22	1.7	1	0.74	89
	KEGG_PATHWAY	Neurotrophin signaling pathway	4	0.47	1.5	1	1	100
	KEGG_PATHWAY	MAPK signaling pathway	6	0.65	1.1	1	1	100
	GOTERM_BP_FAT	MAPKKK cascade	6	0.94	0.69	1	1	100
	GOTERM_BP_FAT	protein kinase cascade	12	0.97	0.68	1	1	100
Annotation Cluster 41		Enrichment Score: 0.22	Count	P_Value	Fold Change	Bonferroni	Benjamini	FDR
	GOTERM_BP_FAT	gastrulation with mouth forming second	3	0.26	3	1	1	99
	GOTERM_BP_FAT	gastrulation	3	0.85	0.9	1	1	100
	GOTERM_BP_FAT	embryonic morphogenesis	8	0.99	0.55	1	1	100
Annotation Cluster 42		Enrichment Score: 0.2	Count	P_Value	Fold Change	Bonferroni	Benjamini	FDR
	GOTERM_BP_FAT	methylation	5	0.49	1.4	1	1	100
	GOTERM_BP_FAT	one-carbon metabolic process	6	0.62	1.1	1	1	100
	GOTERM_BP_FAT	biopolymer methylation	3	0.85	0.92	1	1	100
Annotation Cluster 43		Enrichment Score: 0.19	Count	P_Value	Fold Change	Bonferroni	Benjamini	FDR
	GOTERM_BP_FAT	embryonic digit morphogenesis	3	0.33	2.5	1	1	100
	GOTERM_BP_FAT	embryonic limb morphogenesis	5	0.6	1.2	1	1	100
	GOTERM_BP_FAT	embryonic appendage morphogenesis	5	0.6	1.2	1	1	100
	GOTERM_BP_FAT	limb morphogenesis	5	0.7	1.1	1	1	100
	GOTERM_BP_FAT	appendage morphogenesis	5	0.7	1.1	1	1	100
	GOTERM_BP_FAT	limb development	5	0.73	1	1	1	100
	GOTERM_BP_FAT	appendage development	5	0.73	1	1	1	100
	GOTERM_BP_FAT	embryonic morphogenesis	8	0.99	0.55	1	1	100
Annotation Cluster 44		Enrichment Score: 0.19	Count	P_Value	Fold Change	Bonferroni	Benjamini	FDR
	GOTERM_BP_FAT	protein localization	44	0.44	1.1	1	1	100
	GOTERM_BP_FAT	establishment of protein localization	38	0.49	1	1	1	100
	GOTERM_BP_FAT	protein transport	37	0.53	1	1	1	100
	GOTERM_BP_FAT	intracellular transport	29	0.75	0.93	1	1	100
	GOTERM_BP_FAT	cellular macromolecule localization	18	0.76	0.92	1	1	100
	GOTERM_BP_FAT	cellular protein localization	17	0.82	0.87	1	1	100
	GOTERM_BP_FAT	intracellular protein transport	14	0.91	0.79	1	1	100
Annotation Cluster 45		Enrichment Score: 0.18	Count	P_Value	Fold Change	Bonferroni	Benjamini	FDR
	GOTERM_CC_FAT	postsynaptic density	4	0.44	1.6	1	0.94	100
	GOTERM_CC_FAT	postsynaptic membrane	5	0.69	1.1	1	0.99	100
	GOTERM_CC_FAT	synapse part	8	0.75	0.94	1	1	100
	GOTERM_CC_FAT	synapse	10	0.87	0.82	1	1	100
Annotation Cluster 46		Enrichment Score: 0.17	Count	P_Value	Fold Change	Bonferroni	Benjamini	FDR
	GOTERM_CC_FAT	nuclear pore	6	0.14	2.2	1	0.62	86
	GOTERM_CC_FAT	pore complex	6	0.23	1.8	1	0.77	97
	GOTERM_CC_FAT	nuclear envelope	8	0.56	1.1	1	0.98	100
	GOTERM_CC_FAT	mitochondrial membrane part	3	0.93	0.7	1	1	100
	GOTERM_CC_FAT	organelle envelope	16	0.95	0.75	1	1	100
	GOTERM_CC_FAT	envelope	16	0.95	0.75	1	1	100
	GOTERM_CC_FAT	mitochondrial envelope	8	0.99	0.55	1	1	100
	GOTERM_CC_FAT	mitochondrial part	12	0.99	0.58	1	1	100
	GOTERM_CC_FAT	mitochondrial membrane	7	0.99	0.51	1	1	100
	GOTERM_CC_FAT	mitochondrial inner membrane	5	0.99	0.47	1	1	100
	GOTERM_CC_FAT	organelle inner membrane	5	1	0.44	1	1	100
Annotation Cluster 47		Enrichment Score: 0.16	Count	P_Value	Fold Change	Bonferroni	Benjamini	FDR
	GOTERM_MF_FAT	protein kinase binding	8	0.58	1.1	1	1	100
	GOTERM_MF_FAT	kinase binding	9	0.65	1	1	1	100
	GOTERM_MF_FAT	enzyme binding	22	0.85	0.86	1	1	100
Annotation Cluster 48		Enrichment Score: 0.16	Count	P_Value	Fold Change	Bonferroni	Benjamini	FDR
	GOTERM_CC_FAT	dendrite	7	0.49	1.2	1	0.96	100
	GOTERM_CC_FAT	neuron projection	11	0.75	0.93	1	1	100
	GOTERM_CC_FAT	cell soma	4	0.93	0.69	1	1	100
Annotation Cluster 49		Enrichment Score: 0.15	Count	P_Value	Fold Change	Bonferroni	Benjamini	FDR
	GOTERM_MF_FAT	protein tyrosine/serine/threonine phosphatase activity	4	0.37	1.9	1	0.99	100
	GOTERM_MF_FAT	phosphatase activity	12	0.68	0.98	1	1	100
	GOTERM_BP_FAT	dephosphorylation	7	0.74	0.96	1	1	100
	GOTERM_MF_FAT	phosphoprotein phosphatase activity	7	0.82	0.87	1	1	100
	GOTERM_BP_FAT	protein amino acid dephosphorylation	5	0.88	0.79	1	1	100
	GOTERM_MF_FAT	protein tyrosine phosphatase activity	4	0.89	0.79	1	1	100
Annotation Cluster 50		Enrichment Score: 0.14	Count	P_Value	Fold Change	Bonferroni	Benjamini	FDR
	GOTERM_MF_FAT	chromatin binding	8	0.6	1.1	1	1	100
	GOTERM_BP_FAT	protein modification by small protein conjugation or removal	8	0.64	1.1	1	1	100
	GOTERM_BP_FAT	histone modification	5	0.84	0.86	1	1	100
	GOTERM_BP_FAT	covalent chromatin modification	5	0.85	0.84	1	1	100
Annotation Cluster 51		Enrichment Score: 0.13	Count	P_Value	Fold Change	Bonferroni	Benjamini	FDR
	GOTERM_CC_FAT	cell-cell adherens junction	3	0.34	2.5	1	0.88	100
	GOTERM_CC_FAT	cell-cell junction	5	0.9	0.76	1	1	100
	GOTERM_CC_FAT	adherens junction	3	0.97	0.56	1	1	100
	GOTERM_CC_FAT	anchoring junction	3	0.98	0.51	1	1	100
Annotation Cluster 52		Enrichment Score: 0.13	Count	P_Value	Fold Change	Bonferroni	Benjamini	FDR
	GOTERM_BP_FAT	protein localization in mitochondrion	3	0.48	1.9	1	1	100
	GOTERM_BP_FAT	protein targeting to mitochondrion	3	0.48	1.9	1	1	100
	GOTERM_BP_FAT	mitochondrial transport	4	0.64	1.2	1	1	100
	GOTERM_BP_FAT	mitochondrion organization	5	0.9	0.76	1	1	100
	GOTERM_BP_FAT	protein targeting	7	0.95	0.69	1	1	100
	GOTERM_BP_FAT	protein import	4	0.95	0.64	1	1	100
	GOTERM_BP_FAT	protein localization in organelle	4	0.97	0.58	1	1	100
Annotation Cluster 53		Enrichment Score: 0.13	Count	P_Value	Fold Change	Bonferroni	Benjamini	FDR
	GOTERM_BP_FAT	interphase of mitotic cell cycle	5	0.73	1	1	1	100
	GOTERM_BP_FAT	interphase	5	0.75	0.99	1	1	100
	GOTERM_BP_FAT	G1/S transition of mitotic cell cycle	3	0.75	1.1	1	1	100
Annotation Cluster 54		Enrichment Score: 0.13	Count	P_Value	Fold Change	Bonferroni	Benjamini	FDR
	GOTERM_BP_FAT	negative regulation of nucleobase, nucleoside, nucleotide and nucleic acid metabolic process	25	0.55	1	1	1	100
	GOTERM_BP_FAT	negative regulation of nitrogen compound metabolic process	25	0.58	1	1	1	100
	GOTERM_MF_FAT	transcription repressor activity	16	0.59	1	1	1	100
	GOTERM_BP_FAT	negative regulation of gene expression	24	0.61	1	1	1	100
	GOTERM_BP_FAT	negative regulation of RNA metabolic process	16	0.74	0.93	1	1	100
	GOTERM_BP_FAT	negative regulation of transcription, DNA-dependent	15	0.8	0.89	1	1	100
	GOTERM_BP_FAT	negative regulation of macromolecule biosynthetic process	23	0.82	0.89	1	1	100
	GOTERM_BP_FAT	negative regulation of transcription	19	0.83	0.87	1	1	100
	GOTERM_BP_FAT	negative regulation of cellular biosynthetic process	23	0.85	0.86	1	1	100
	GOTERM_BP_FAT	negative regulation of macromolecule metabolic process	30	0.87	0.86	1	1	100
	GOTERM_BP_FAT	negative regulation of biosynthetic process	23	0.87	0.85	1	1	100
	GOTERM_BP_FAT	negative regulation of transcription from RNA polymerase II promoter	9	0.94	0.71	1	1	100
Annotation Cluster 55		Enrichment Score: 0.12	Count	P_Value	Fold Change	Bonferroni	Benjamini	FDR
	GOTERM_BP_FAT	response to UV	4	0.53	1.4	1	1	100
	GOTERM_BP_FAT	response to ionizing radiation	4	0.55	1.4	1	1	100
	GOTERM_BP_FAT	response to light stimulus	5	0.9	0.76	1	1	100
	GOTERM_BP_FAT	response to radiation	6	0.96	0.63	1	1	100
	GOTERM_BP_FAT	response to abiotic stimulus	8	1	0.46	1	1	100
Annotation Cluster 56		Enrichment Score: 0.11	Count	P_Value	Fold Change	Bonferroni	Benjamini	FDR
	GOTERM_BP_FAT	calcium-dependent cell-cell adhesion	3	0.3	2.7	1	1	100
	GOTERM_BP_FAT	synaptogenesis	3	0.45	2	1	1	100
	GOTERM_BP_FAT	synapse organization	4	0.56	1.4	1	1	100
	GOTERM_BP_FAT	homophilic cell adhesion	6	0.75	0.97	1	1	100
	GOTERM_BP_FAT	extracellular structure organization	7	0.79	0.9	1	1	100
	GOTERM_BP_FAT	regulation of neurotransmitter levels	3	0.83	0.94	1	1	100
	GOTERM_BP_FAT	synaptic transmission	9	0.97	0.64	1	1	100
	GOTERM_BP_FAT	cell-cell adhesion	8	0.98	0.61	1	1	100
	GOTERM_BP_FAT	transmission of nerve impulse	9	0.99	0.54	1	1	100
	GOTERM_BP_FAT	cell-cell signaling	11	1	0.39	1	1	100
	GOTERM_BP_FAT	cell adhesion	13	1	0.39	1	1	100
	GOTERM_BP_FAT	biological adhesion	13	1	0.39	1	1	100
	GOTERM_BP_FAT	neurological system process	17	1	0.3	1	1	100
Annotation Cluster 57		Enrichment Score: 0.11	Count	P_Value	Fold Change	Bonferroni	Benjamini	FDR
	GOTERM_CC_FAT	lysosome	7	0.74	0.96	1	1	100
	GOTERM_CC_FAT	lytic vacuole	7	0.74	0.96	1	1	100
	GOTERM_CC_FAT	vacuole	7	0.87	0.81	1	1	100
Annotation Cluster 58		Enrichment Score: 0.1	Count	P_Value	Fold Change	Bonferroni	Benjamini	FDR
	GOTERM_CC_FAT	lamellipodium	5	0.22	2.1	1	0.76	97
	GOTERM_CC_FAT	cell leading edge	5	0.7	1.1	1	0.99	100
	GOTERM_BP_FAT	cell motion	11	1	0.49	1	1	100
	GOTERM_BP_FAT	localization of cell	5	1	0.34	1	1	100
	GOTERM_BP_FAT	cell motility	5	1	0.34	1	1	100
	GOTERM_BP_FAT	actin cytoskeleton organization	3	1	0.28	1	1	100
	GOTERM_BP_FAT	cell migration	4	1	0.31	1	1	100
	GOTERM_BP_FAT	actin filament-based process	3	1	0.26	1	1	100
Annotation Cluster 59		Enrichment Score: 0.1	Count	P_Value	Fold Change	Bonferroni	Benjamini	FDR
	GOTERM_BP_FAT	regulation of DNA binding	6	0.68	1	1	1	100
	GOTERM_BP_FAT	negative regulation of DNA binding	3	0.7	1.2	1	1	100
	GOTERM_BP_FAT	regulation of binding	7	0.74	0.96	1	1	100
	GOTERM_BP_FAT	negative regulation of binding	3	0.78	1.1	1	1	100
	GOTERM_BP_FAT	positive regulation of transcription factor activity	3	0.78	1.1	1	1	100
	GOTERM_BP_FAT	positive regulation of DNA binding	3	0.85	0.9	1	1	100
	GOTERM_BP_FAT	positive regulation of binding	3	0.89	0.81	1	1	100
	GOTERM_BP_FAT	regulation of transcription factor activity	3	0.96	0.61	1	1	100
Annotation Cluster 60		Enrichment Score: 0.1	Count	P_Value	Fold Change	Bonferroni	Benjamini	FDR
	GOTERM_BP_FAT	protein modification by small protein conjugation or removal	8	0.64	1.1	1	1	100
	GOTERM_MF_FAT	ligase activity, forming carbon-nitrogen bonds	11	0.7	0.97	1	1	100
	GOTERM_MF_FAT	acid-amino acid ligase activity	9	0.77	0.91	1	1	100
	KEGG_PATHWAY	Ubiquitin mediated proteolysis	3	0.78	1.1	1	1	100
	GOTERM_BP_FAT	protein ubiquitination	5	0.82	0.89	1	1	100
	GOTERM_BP_FAT	protein modification by small protein conjugation	5	0.88	0.8	1	1	100
	GOTERM_MF_FAT	small conjugating protein ligase activity	6	0.91	0.74	1	1	100
	GOTERM_MF_FAT	ubiquitin-protein ligase activity	5	0.93	0.69	1	1	100
Annotation Cluster 61		Enrichment Score: 0.09	Count	P_Value	Fold Change	Bonferroni	Benjamini	FDR
	GOTERM_MF_FAT	helicase activity	7	0.69	1	1	1	100
	GOTERM_MF_FAT	ATPase activity	15	0.76	0.92	1	1	100
	GOTERM_MF_FAT	ATPase activity, coupled	11	0.86	0.83	1	1	100
	GOTERM_MF_FAT	purine NTP-dependent helicase activity	4	0.86	0.83	1	1	100
	GOTERM_MF_FAT	ATP-dependent helicase activity	4	0.86	0.83	1	1	100
Annotation Cluster 62		Enrichment Score: 0.08	Count	P_Value	Fold Change	Bonferroni	Benjamini	FDR
	GOTERM_BP_FAT	ribonucleoprotein complex biogenesis	8	0.76	0.94	1	1	100
	GOTERM_BP_FAT	rRNA processing	4	0.82	0.92	1	1	100
	GOTERM_BP_FAT	rRNA metabolic process	4	0.84	0.88	1	1	100
	GOTERM_BP_FAT	ribosome biogenesis	4	0.93	0.69	1	1	100
Annotation Cluster 63		Enrichment Score: 0.08	Count	P_Value	Fold Change	Bonferroni	Benjamini	FDR
	GOTERM_BP_FAT	regulation of organelle organization	10	0.71	0.97	1	1	100
	GOTERM_BP_FAT	regulation of actin cytoskeleton organization	4	0.8	0.95	1	1	100
	GOTERM_BP_FAT	regulation of actin filament-based process	4	0.82	0.92	1	1	100
	GOTERM_BP_FAT	regulation of cytoskeleton organization	5	0.89	0.77	1	1	100
	GOTERM_BP_FAT	regulation of cellular component biogenesis	3	0.99	0.45	1	1	100
Annotation Cluster 64		Enrichment Score: 0.07	Count	P_Value	Fold Change	Bonferroni	Benjamini	FDR
	GOTERM_BP_FAT	cellular amino acid biosynthetic process	3	0.7	1.2	1	1	100
	GOTERM_BP_FAT	amine biosynthetic process	4	0.75	1	1	1	100
	GOTERM_BP_FAT	carboxylic acid biosynthetic process	4	0.98	0.54	1	1	100
	GOTERM_BP_FAT	organic acid biosynthetic process	4	0.98	0.54	1	1	100
Annotation Cluster 65		Enrichment Score: 0.07	Count	P_Value	Fold Change	Bonferroni	Benjamini	FDR
	GOTERM_MF_FAT	acetyltransferase activity	4	0.77	1	1	1	100
	GOTERM_MF_FAT	N-acetyltransferase activity	3	0.86	0.89	1	1	100
	GOTERM_MF_FAT	N-acyltransferase activity	3	0.92	0.74	1	1	100
Annotation Cluster 66		Enrichment Score: 0.07	Count	P_Value	Fold Change	Bonferroni	Benjamini	FDR
	GOTERM_BP_FAT	erythrocyte differentiation	3	0.61	1.5	1	1	100
	GOTERM_BP_FAT	erythrocyte homeostasis	3	0.68	1.3	1	1	100
	GOTERM_BP_FAT	homeostasis of number of cells	4	0.86	0.84	1	1	100
	GOTERM_BP_FAT	myeloid cell differentiation	3	0.94	0.68	1	1	100
	GOTERM_BP_FAT	hemopoiesis	7	0.97	0.63	1	1	100
	GOTERM_BP_FAT	immune system development	8	0.98	0.61	1	1	100
	GOTERM_BP_FAT	hemopoietic or lymphoid organ development	7	0.99	0.57	1	1	100
Annotation Cluster 67		Enrichment Score: 0.07	Count	P_Value	Fold Change	Bonferroni	Benjamini	FDR
	GOTERM_BP_FAT	nucleobase, nucleoside and nucleotide biosynthetic process	10	0.57	1.1	1	1	100
	GOTERM_BP_FAT	nucleobase, nucleoside, nucleotide and nucleic acid biosynthetic process	10	0.57	1.1	1	1	100
	GOTERM_BP_FAT	nucleotide biosynthetic process	9	0.66	1	1	1	100
	GOTERM_BP_FAT	nitrogen compound biosynthetic process	13	0.85	0.84	1	1	100
	GOTERM_BP_FAT	purine ribonucleotide metabolic process	5	0.9	0.76	1	1	100
	GOTERM_BP_FAT	purine ribonucleotide biosynthetic process	4	0.92	0.72	1	1	100
	GOTERM_BP_FAT	ribonucleotide metabolic process	5	0.92	0.72	1	1	100
	GOTERM_BP_FAT	purine nucleotide biosynthetic process	5	0.92	0.71	1	1	100
	GOTERM_BP_FAT	ribonucleotide biosynthetic process	4	0.94	0.68	1	1	100
	GOTERM_BP_FAT	purine nucleotide metabolic process	6	0.94	0.68	1	1	100
	GOTERM_BP_FAT	nucleoside triphosphate metabolic process	4	0.95	0.64	1	1	100
	GOTERM_BP_FAT	ATP metabolic process	3	0.96	0.6	1	1	100
	GOTERM_BP_FAT	purine ribonucleoside triphosphate metabolic process	3	0.98	0.54	1	1	100
	GOTERM_BP_FAT	ribonucleoside triphosphate metabolic process	3	0.98	0.54	1	1	100
	GOTERM_BP_FAT	purine nucleoside triphosphate metabolic process	3	0.98	0.52	1	1	100
Annotation Cluster 68		Enrichment Score: 0.06	Count	P_Value	Fold Change	Bonferroni	Benjamini	FDR
	KEGG_PATHWAY	Colorectal cancer	3	0.52	1.7	1	1	100
	KEGG_PATHWAY	Pathways in cancer	5	0.92	0.73	1	1	100
	GOTERM_BP_FAT	negative regulation of apoptosis	4	1	0.24	1	1	100
	GOTERM_BP_FAT	negative regulation of programmed cell death	4	1	0.23	1	1	100
	GOTERM_BP_FAT	negative regulation of cell death	4	1	0.23	1	1	100
Annotation Cluster 69		Enrichment Score: 0.06	Count	P_Value	Fold Change	Bonferroni	Benjamini	FDR
	GOTERM_CC_FAT	apical junction complex	3	0.86	0.88	1	1	100
	GOTERM_CC_FAT	apicolateral plasma membrane	3	0.87	0.85	1	1	100
	GOTERM_CC_FAT	cell-cell junction	5	0.9	0.76	1	1	100
Annotation Cluster 70		Enrichment Score: 0.05	Count	P_Value	Fold Change	Bonferroni	Benjamini	FDR
	GOTERM_BP_FAT	chromatin assembly or disassembly	6	0.73	1	1	1	100
	GOTERM_BP_FAT	nucleosome assembly	3	0.91	0.75	1	1	100
	GOTERM_BP_FAT	DNA packaging	4	0.92	0.72	1	1	100
	GOTERM_BP_FAT	chromatin assembly	3	0.92	0.73	1	1	100
	GOTERM_BP_FAT	protein-DNA complex assembly	3	0.93	0.69	1	1	100
	GOTERM_BP_FAT	nucleosome organization	3	0.94	0.68	1	1	100
Annotation Cluster 71		Enrichment Score: 0.05	Count	P_Value	Fold Change	Bonferroni	Benjamini	FDR
	GOTERM_BP_FAT	alcohol catabolic process	4	0.75	1	1	1	100
	GOTERM_BP_FAT	hexose catabolic process	3	0.85	0.92	1	1	100
	GOTERM_BP_FAT	monosaccharide catabolic process	3	0.86	0.89	1	1	100
	GOTERM_BP_FAT	carbohydrate catabolic process	4	0.9	0.77	1	1	100
	GOTERM_BP_FAT	cellular carbohydrate catabolic process	3	0.92	0.74	1	1	100
	GOTERM_BP_FAT	monosaccharide metabolic process	7	0.96	0.66	1	1	100
	GOTERM_BP_FAT	hexose metabolic process	5	0.98	0.55	1	1	100
	GOTERM_BP_FAT	glucose metabolic process	3	1	0.41	1	1	100
Annotation Cluster 72		Enrichment Score: 0.05	Count	P_Value	Fold Change	Bonferroni	Benjamini	FDR
	GOTERM_BP_FAT	negative regulation of transferase activity	5	0.67	1.1	1	1	100
	GOTERM_BP_FAT	negative regulation of protein kinase activity	4	0.79	0.97	1	1	100
	GOTERM_BP_FAT	negative regulation of kinase activity	4	0.81	0.94	1	1	100
	GOTERM_BP_FAT	regulation of transferase activity	10	0.99	0.57	1	1	100
	GOTERM_BP_FAT	regulation of protein kinase activity	9	0.99	0.55	1	1	100
	GOTERM_BP_FAT	regulation of kinase activity	9	1	0.53	1	1	100
	GOTERM_BP_FAT	negative regulation of molecular function	8	1	0.5	1	1	100
	GOTERM_BP_FAT	negative regulation of catalytic activity	5	1	0.38	1	1	100
Annotation Cluster 73		Enrichment Score: 0.04	Count	P_Value	Fold Change	Bonferroni	Benjamini	FDR
	GOTERM_MF_FAT	lipid transporter activity	3	0.82	0.97	1	1	100
	GOTERM_BP_FAT	lipid transport	4	0.97	0.58	1	1	100
	GOTERM_BP_FAT	lipid localization	4	0.98	0.54	1	1	100
Annotation Cluster 74		Enrichment Score: 0.03	Count	P_Value	Fold Change	Bonferroni	Benjamini	FDR
	GOTERM_BP_FAT	sensory perception of sound	4	0.84	0.87	1	1	100
	GOTERM_BP_FAT	sensory perception of mechanical stimulus	4	0.87	0.82	1	1	100
	GOTERM_BP_FAT	sensory perception	9	1	0.23	1	1	100
	GOTERM_BP_FAT	cognition	10	1	0.23	1	1	100
Annotation Cluster 75		Enrichment Score: 0.03	Count	P_Value	Fold Change	Bonferroni	Benjamini	FDR
	GOTERM_MF_FAT	microtubule motor activity	3	0.9	0.8	1	1	100
	GOTERM_MF_FAT	motor activity	5	0.92	0.72	1	1	100
	GOTERM_BP_FAT	microtubule-based movement	3	0.97	0.56	1	1	100
Annotation Cluster 76		Enrichment Score: 0.03	Count	P_Value	Fold Change	Bonferroni	Benjamini	FDR
	GOTERM_BP_FAT	coenzyme biosynthetic process	3	0.85	0.92	1	1	100
	GOTERM_BP_FAT	cofactor biosynthetic process	3	0.95	0.65	1	1	100
	GOTERM_BP_FAT	coenzyme metabolic process	4	0.98	0.55	1	1	100
	GOTERM_BP_FAT	cofactor metabolic process	5	0.98	0.54	1	1	100
Annotation Cluster 77		Enrichment Score: 0.03	Count	P_Value	Fold Change	Bonferroni	Benjamini	FDR
	GOTERM_CC_FAT	endoplasmic reticulum membrane	7	0.91	0.75	1	1	100
	GOTERM_CC_FAT	nuclear envelope-endoplasmic reticulum network	7	0.93	0.71	1	1	100
	GOTERM_CC_FAT	endoplasmic reticulum part	7	0.98	0.58	1	1	100
Annotation Cluster 78		Enrichment Score: 0.03	Count	P_Value	Fold Change	Bonferroni	Benjamini	FDR
	GOTERM_BP_FAT	in utero embryonic development	7	0.85	0.84	1	1	100
	GOTERM_BP_FAT	chordate embryonic development	8	1	0.51	1	1	100
	GOTERM_BP_FAT	embryonic development ending in birth or egg hatching	8	1	0.5	1	1	100
Annotation Cluster 79		Enrichment Score: 0.02	Count	P_Value	Fold Change	Bonferroni	Benjamini	FDR
	GOTERM_BP_FAT	camera-type eye development	4	0.89	0.79	1	1	100
	GOTERM_BP_FAT	eye development	4	0.95	0.64	1	1	100
	GOTERM_BP_FAT	sensory organ development	5	1	0.46	1	1	100
Annotation Cluster 80		Enrichment Score: 0.02	Count	P_Value	Fold Change	Bonferroni	Benjamini	FDR
	GOTERM_MF_FAT	GTP binding	14	0.92	0.77	1	1	100
	GOTERM_MF_FAT	guanyl nucleotide binding	14	0.94	0.75	1	1	100
	GOTERM_MF_FAT	guanyl ribonucleotide binding	14	0.94	0.75	1	1	100
	GOTERM_BP_FAT	small GTPase mediated signal transduction	9	0.98	0.62	1	1	100
Annotation Cluster 81		Enrichment Score: 0.02	Count	P_Value	Fold Change	Bonferroni	Benjamini	FDR
	GOTERM_BP_FAT	positive regulation of phosphorylation	3	0.95	0.65	1	1	100
	GOTERM_BP_FAT	positive regulation of phosphate metabolic process	3	0.95	0.63	1	1	100
	GOTERM_BP_FAT	positive regulation of phosphorus metabolic process	3	0.95	0.63	1	1	100
Annotation Cluster 82		Enrichment Score: 0.02	Count	P_Value	Fold Change	Bonferroni	Benjamini	FDR
	GOTERM_BP_FAT	cellular macromolecular complex subunit organization	13	0.92	0.77	1	1	100
	GOTERM_BP_FAT	cellular macromolecular complex assembly	11	0.94	0.73	1	1	100
	GOTERM_BP_FAT	protein complex assembly	17	0.97	0.71	1	1	100
	GOTERM_BP_FAT	protein complex biogenesis	17	0.97	0.71	1	1	100
	GOTERM_BP_FAT	macromolecular complex subunit organization	25	0.97	0.74	1	1	100
	GOTERM_BP_FAT	macromolecular complex assembly	23	0.97	0.73	1	1	100
Annotation Cluster 83		Enrichment Score: 0.02	Count	P_Value	Fold Change	Bonferroni	Benjamini	FDR
	GOTERM_CC_FAT	neuron projection	11	0.75	0.93	1	1	100
	GOTERM_CC_FAT	axon	4	0.92	0.73	1	1	100
	GOTERM_BP_FAT	axonogenesis	6	0.95	0.66	1	1	100
	GOTERM_BP_FAT	cell morphogenesis involved in neuron differentiation	6	0.97	0.6	1	1	100
	GOTERM_BP_FAT	neuron projection morphogenesis	6	0.98	0.59	1	1	100
	GOTERM_BP_FAT	cell projection morphogenesis	7	0.98	0.6	1	1	100
	GOTERM_BP_FAT	cell part morphogenesis	7	0.98	0.58	1	1	100
	GOTERM_BP_FAT	neuron projection development	7	0.98	0.58	1	1	100
	GOTERM_BP_FAT	cell morphogenesis involved in differentiation	6	0.99	0.52	1	1	100
	GOTERM_BP_FAT	cell projection organization	10	0.99	0.57	1	1	100
	GOTERM_BP_FAT	cell morphogenesis	9	1	0.53	1	1	100
	GOTERM_BP_FAT	cellular component morphogenesis	10	1	0.53	1	1	100
	GOTERM_BP_FAT	neuron development	8	1	0.5	1	1	100
	GOTERM_BP_FAT	neuron differentiation	10	1	0.48	1	1	100
Annotation Cluster 84		Enrichment Score: 0.01	Count	P_Value	Fold Change	Bonferroni	Benjamini	FDR
	GOTERM_BP_FAT	negative regulation of cell growth	3	0.94	0.69	1	1	100
	GOTERM_BP_FAT	regulation of cellular component size	9	0.95	0.7	1	1	100
	GOTERM_BP_FAT	negative regulation of cell size	3	0.95	0.64	1	1	100
	GOTERM_BP_FAT	negative regulation of growth	3	0.97	0.57	1	1	100
	GOTERM_BP_FAT	regulation of cell size	6	0.97	0.61	1	1	100
	GOTERM_BP_FAT	regulation of cell growth	4	1	0.43	1	1	100
	GOTERM_BP_FAT	regulation of growth	6	1	0.37	1	1	100
Annotation Cluster 85		Enrichment Score: 0.01	Count	P_Value	Fold Change	Bonferroni	Benjamini	FDR
	GOTERM_MF_FAT	exopeptidase activity	3	0.9	0.8	1	1	100
	GOTERM_MF_FAT	metallopeptidase activity	5	0.98	0.56	1	1	100
	GOTERM_MF_FAT	peptidase activity	10	1	0.36	1	1	100
	GOTERM_MF_FAT	peptidase activity, acting on L-amino acid peptides	9	1	0.33	1	1	100
Annotation Cluster 86		Enrichment Score: 0.01	Count	P_Value	Fold Change	Bonferroni	Benjamini	FDR
	GOTERM_BP_FAT	positive regulation of nucleobase, nucleoside, nucleotide and nucleic acid metabolic process	25	0.88	0.84	1	1	100
	GOTERM_BP_FAT	positive regulation of nitrogen compound metabolic process	25	0.91	0.82	1	1	100
	GOTERM_BP_FAT	positive regulation of macromolecule biosynthetic process	23	0.97	0.74	1	1	100
	GOTERM_BP_FAT	positive regulation of macromolecule metabolic process	30	0.98	0.74	1	1	100
	GOTERM_BP_FAT	positive regulation of cellular biosynthetic process	23	0.98	0.71	1	1	100
	GOTERM_BP_FAT	positive regulation of transcription	18	0.99	0.67	1	1	100
	GOTERM_BP_FAT	positive regulation of biosynthetic process	23	0.99	0.7	1	1	100
	GOTERM_BP_FAT	positive regulation of gene expression	18	0.99	0.65	1	1	100
	GOTERM_BP_FAT	positive regulation of RNA metabolic process	14	0.99	0.61	1	1	100
	GOTERM_BP_FAT	positive regulation of transcription, DNA-dependent	13	1	0.57	1	1	100
	GOTERM_BP_FAT	positive regulation of transcription from RNA polymerase II promoter	9	1	0.51	1	1	100
Annotation Cluster 87		Enrichment Score: 0.01	Count	P_Value	Fold Change	Bonferroni	Benjamini	FDR
	GOTERM_BP_FAT	regulation of protein localization	4	0.96	0.61	1	1	100
	GOTERM_BP_FAT	regulation of protein transport	3	0.97	0.55	1	1	100
	GOTERM_BP_FAT	regulation of establishment of protein localization	3	0.98	0.52	1	1	100
Annotation Cluster 88		Enrichment Score: 0.01	Count	P_Value	Fold Change	Bonferroni	Benjamini	FDR
	GOTERM_BP_FAT	positive regulation of cytokine production	3	0.93	0.7	1	1	100
	GOTERM_BP_FAT	regulation of cytokine production	4	0.99	0.47	1	1	100
	GOTERM_BP_FAT	positive regulation of multicellular organismal process	3	1	0.26	1	1	100
Annotation Cluster 89		Enrichment Score: 0.01	Count	P_Value	Fold Change	Bonferroni	Benjamini	FDR
	GOTERM_BP_FAT	modification-dependent macromolecule catabolic process	19	0.98	0.7	1	1	100
	GOTERM_BP_FAT	modification-dependent protein catabolic process	19	0.98	0.7	1	1	100
	GOTERM_BP_FAT	proteolysis involved in cellular protein catabolic process	20	0.98	0.7	1	1	100
	GOTERM_BP_FAT	cellular protein catabolic process	20	0.98	0.7	1	1	100
	GOTERM_BP_FAT	cellular macromolecule catabolic process	24	0.99	0.7	1	1	100
	GOTERM_BP_FAT	protein catabolic process	20	0.99	0.68	1	1	100
	GOTERM_BP_FAT	macromolecule catabolic process	25	0.99	0.67	1	1	100
	GOTERM_BP_FAT	proteolysis	26	1	0.52	1	1	100
Annotation Cluster 90		Enrichment Score: 0.01	Count	P_Value	Fold Change	Bonferroni	Benjamini	FDR
	GOTERM_CC_FAT	clathrin-coated vesicle	3	0.94	0.66	1	1	100
	GOTERM_CC_FAT	coated vesicle	3	0.98	0.55	1	1	100
	GOTERM_CC_FAT	cytoplasmic membrane-bounded vesicle	8	1	0.42	1	1	100
	GOTERM_CC_FAT	cytoplasmic vesicle	10	1	0.45	1	1	100
	GOTERM_CC_FAT	membrane-bounded vesicle	8	1	0.41	1	1	100
	GOTERM_CC_FAT	vesicle	10	1	0.43	1	1	100
Annotation Cluster 91		Enrichment Score: 0.01	Count	P_Value	Fold Change	Bonferroni	Benjamini	FDR
	GOTERM_BP_FAT	phospholipid biosynthetic process	3	0.96	0.62	1	1	100
	GOTERM_BP_FAT	phospholipid metabolic process	4	0.99	0.44	1	1	100
	GOTERM_BP_FAT	organophosphate metabolic process	4	1	0.42	1	1	100
	GOTERM_BP_FAT	lipid biosynthetic process	5	1	0.33	1	1	100
Annotation Cluster 92		Enrichment Score: 0.01	Count	P_Value	Fold Change	Bonferroni	Benjamini	FDR
	GOTERM_CC_FAT	mitochondrial lumen	4	0.99	0.51	1	1	100
	GOTERM_CC_FAT	mitochondrial matrix	4	0.99	0.51	1	1	100
	GOTERM_CC_FAT	mitochondrial part	12	0.99	0.58	1	1	100
Annotation Cluster 93		Enrichment Score: 0	Count	P_Value	Fold Change	Bonferroni	Benjamini	FDR
	GOTERM_BP_FAT	positive regulation of hydrolase activity	6	0.93	0.71	1	1	100
	GOTERM_BP_FAT	activation of protein kinase activity	3	0.97	0.55	1	1	100
	GOTERM_BP_FAT	positive regulation of transferase activity	6	0.99	0.53	1	1	100
	GOTERM_BP_FAT	regulation of transferase activity	10	0.99	0.57	1	1	100
	GOTERM_BP_FAT	regulation of protein kinase activity	9	0.99	0.55	1	1	100
	GOTERM_BP_FAT	regulation of phosphorylation	13	0.99	0.59	1	1	100
	GOTERM_BP_FAT	positive regulation of protein kinase activity	5	0.99	0.47	1	1	100
	GOTERM_BP_FAT	regulation of kinase activity	9	1	0.53	1	1	100
	GOTERM_BP_FAT	positive regulation of kinase activity	5	1	0.46	1	1	100
	GOTERM_BP_FAT	regulation of phosphate metabolic process	13	1	0.56	1	1	100
	GOTERM_BP_FAT	regulation of phosphorus metabolic process	13	1	0.56	1	1	100
	GOTERM_BP_FAT	positive regulation of catalytic activity	12	1	0.49	1	1	100
	GOTERM_BP_FAT	positive regulation of molecular function	14	1	0.5	1	1	100
Annotation Cluster 94		Enrichment Score: 0	Count	P_Value	Fold Change	Bonferroni	Benjamini	FDR
	GOTERM_BP_FAT	glycosylation	3	0.99	0.49	1	1	100
	GOTERM_BP_FAT	biopolymer glycosylation	3	0.99	0.49	1	1	100
	GOTERM_BP_FAT	protein amino acid glycosylation	3	0.99	0.49	1	1	100
	GOTERM_BP_FAT	glycoprotein biosynthetic process	3	1	0.4	1	1	100
	GOTERM_BP_FAT	glycoprotein metabolic process	4	1	0.42	1	1	100
Annotation Cluster 95		Enrichment Score: 0	Count	P_Value	Fold Change	Bonferroni	Benjamini	FDR
	GOTERM_BP_FAT	induction of apoptosis by extracellular signals	4	0.91	0.75	1	1	100
	GOTERM_BP_FAT	induction of apoptosis	8	0.99	0.53	1	1	100
	GOTERM_BP_FAT	induction of programmed cell death	8	0.99	0.53	1	1	100
	GOTERM_BP_FAT	cell death	22	1	0.64	1	1	100
	GOTERM_BP_FAT	death	22	1	0.64	1	1	100
	GOTERM_BP_FAT	positive regulation of apoptosis	9	1	0.44	1	1	100
	GOTERM_BP_FAT	positive regulation of programmed cell death	9	1	0.44	1	1	100
	GOTERM_BP_FAT	positive regulation of cell death	9	1	0.44	1	1	100
	GOTERM_BP_FAT	apoptosis	12	1	0.42	1	1	100
	GOTERM_BP_FAT	programmed cell death	12	1	0.41	1	1	100
	GOTERM_BP_FAT	regulation of apoptosis	15	1	0.39	1	1	100
	GOTERM_BP_FAT	regulation of programmed cell death	15	1	0.39	1	1	100
	GOTERM_BP_FAT	regulation of cell death	15	1	0.39	1	1	100
Annotation Cluster 96		Enrichment Score: 0	Count	P_Value	Fold Change	Bonferroni	Benjamini	FDR
	GOTERM_BP_FAT	membrane invagination	5	0.99	0.48	1	1	100
	GOTERM_BP_FAT	endocytosis	5	0.99	0.48	1	1	100
	GOTERM_BP_FAT	membrane organization	7	1	0.39	1	1	100
Annotation Cluster 97		Enrichment Score: 0	Count	P_Value	Fold Change	Bonferroni	Benjamini	FDR
	GOTERM_BP_FAT	regulation of neuron differentiation	3	0.99	0.48	1	1	100
	GOTERM_BP_FAT	regulation of neurogenesis	3	1	0.38	1	1	100
	GOTERM_BP_FAT	regulation of nervous system development	3	1	0.33	1	1	100
	GOTERM_BP_FAT	regulation of cell development	3	1	0.31	1	1	100
Annotation Cluster 98		Enrichment Score: 0	Count	P_Value	Fold Change	Bonferroni	Benjamini	FDR
	GOTERM_BP_FAT	chemotaxis	3	1	0.4	1	1	100
	GOTERM_BP_FAT	taxis	3	1	0.4	1	1	100
	GOTERM_BP_FAT	locomotory behavior	5	1	0.38	1	1	100
	GOTERM_BP_FAT	behavior	9	1	0.4	1	1	100
Annotation Cluster 99		Enrichment Score: 0	Count	P_Value	Fold Change	Bonferroni	Benjamini	FDR
	GOTERM_MF_FAT	serine-type peptidase activity	3	1	0.34	1	1	100
	GOTERM_MF_FAT	serine hydrolase activity	3	1	0.34	1	1	100
	GOTERM_MF_FAT	peptidase activity, acting on L-amino acid peptides	9	1	0.33	1	1	100
Annotation Cluster 100		Enrichment Score: 0	Count	P_Value	Fold Change	Bonferroni	Benjamini	FDR
	GOTERM_BP_FAT	regulation of protein amino acid phosphorylation	3	1	0.37	1	1	100
	GOTERM_BP_FAT	regulation of cellular protein metabolic process	9	1	0.4	1	1	100
	GOTERM_BP_FAT	regulation of protein modification process	3	1	0.21	1	1	100
Annotation Cluster 101		Enrichment Score: 0	Count	P_Value	Fold Change	Bonferroni	Benjamini	FDR
	GOTERM_BP_FAT	blood vessel development	4	1	0.34	1	1	100
	GOTERM_BP_FAT	vasculature development	4	1	0.34	1	1	100
	GOTERM_BP_FAT	blood vessel morphogenesis	3	1	0.3	1	1	100
Annotation Cluster 102		Enrichment Score: 0	Count	P_Value	Fold Change	Bonferroni	Benjamini	FDR
	GOTERM_BP_FAT	sensory perception of light stimulus	3	1	0.29	1	1	100
	GOTERM_BP_FAT	visual perception	3	1	0.29	1	1	100
	GOTERM_BP_FAT	sensory perception	9	1	0.23	1	1	100
Annotation Cluster 103		Enrichment Score: 0	Count	P_Value	Fold Change	Bonferroni	Benjamini	FDR
	GOTERM_CC_FAT	extracellular matrix	4	1	0.34	1	1	100
	GOTERM_CC_FAT	proteinaceous extracellular matrix	3	1	0.27	1	1	100
	GOTERM_CC_FAT	extracellular region part	6	1	0.18	1	1	100
Annotation Cluster 104		Enrichment Score: 0	Count	P_Value	Fold Change	Bonferroni	Benjamini	FDR
	GOTERM_BP_FAT	positive regulation of cellular protein metabolic process	3	1	0.27	1	1	100
	GOTERM_BP_FAT	positive regulation of protein metabolic process	3	1	0.26	1	1	100
	GOTERM_BP_FAT	regulation of cellular protein metabolic process	9	1	0.4	1	1	100
Annotation Cluster 105		Enrichment Score: 0	Count	P_Value	Fold Change	Bonferroni	Benjamini	FDR
	GOTERM_CC_FAT	membrane fraction	12	1	0.43	1	1	100
	GOTERM_CC_FAT	cell fraction	18	1	0.48	1	1	100
	GOTERM_CC_FAT	insoluble fraction	12	1	0.41	1	1	100
Annotation Cluster 106		Enrichment Score: 0	Count	P_Value	Fold Change	Bonferroni	Benjamini	FDR
	GOTERM_BP_FAT	monovalent inorganic cation transport	4	1	0.27	1	1	100
	GOTERM_MF_FAT	metal ion transmembrane transporter activity	3	1	0.19	1	1	100
	GOTERM_BP_FAT	metal ion transport	5	1	0.23	1	1	100
	GOTERM_BP_FAT	cation transport	6	1	0.23	1	1	100
	GOTERM_BP_FAT	ion transport	8	1	0.22	1	1	100
Annotation Cluster 107		Enrichment Score: 0	Count	P_Value	Fold Change	Bonferroni	Benjamini	FDR
	GOTERM_BP_FAT	response to endogenous stimulus	4	1	0.21	1	1	100
	GOTERM_BP_FAT	response to hormone stimulus	3	1	0.17	1	1	100
	GOTERM_BP_FAT	response to organic substance	7	1	0.2	1	1	100

## Sheet: D) CILIOGENESIS set enrichment
MsigDB set names	P-value	FDR	OR	Overlap	Set size
REACTOME_GENERIC_TRANSCRIPTION_PATHWAY	1.2916e-52	5.59264e-50	10.4586	97	315
REACTOME_LOSS_OF_NLP_FROM_MITOTIC_CENTROSOMES	2.65141e-08	5.74029e-06	7.67355	15	54
REACTOME_RECRUITMENT_OF_MITOTIC_CENTROSOME_PROTEINS_AND_COMPLEXES	1.24123e-07	1.7915e-05	6.64634	15	60
REACTOME_MITOTIC_G2_G2_M_PHASES	4.99339e-07	4.27288e-05	5.41047	16	75
MICROTUBULE_CYTOSKELETON	5.92086e-07	4.27288e-05	3.75993	23	146
REACTOME_CELL_CYCLE	4.22639e-07	4.27288e-05	2.6461	40	349
CENTROSOME	2.15321e-06	0.000133192	6.0049	13	56
REACTOME_CELL_CYCLE_MITOTIC	2.50164e-06	0.000135401	2.67383	34	292
MICROTUBULE_ORGANIZING_CENTER	1.0447e-05	0.000452355	5.05882	13	64
DNA_REPLICATION	5.99088e-05	0.00216171	3.67886	15	96
HALLMARK_SPERMATOGENESIS	6.58972e-05	0.00219488	3.17346	18	131
SEXUAL_REPRODUCTION	0.000193434	0.0055838	2.99104	17	130
GAMETE_GENERATION	0.000210434	0.00569488	3.23535	15	107
NUCLEAR_LUMEN	0.000353692	0.00900873	2.07447	33	353
REACTOME_E2F_ENABLED_INHIBITION_OF_PRE_REPLICATION_COMPLEX_FORMATION	0.000586098	0.0140989	15.666	4	9
REACTOME_CDC6_ASSOCIATION_WITH_THE_ORC_ORIGIN_COMPLEX	0.000939191	0.0209261	13.0537	4	10
DNA_DEPENDENT_DNA_REPLICATION	0.000966563	0.0209261	4.02971	9	53
CELL_PROJECTION_PART	0.00180471	0.0312576	7.00128	5	19
DNA_METABOLIC_PROCESS	0.00217929	0.0362935	2.09091	23	242
ENDOSOME_TRANSPORT	0.00361981	0.0559778	5.764	5	22
CENTROSOME_ORGANIZATION_AND_BIOGENESIS	0.0038283	0.0571605	7.82903	4	14
REACTOME_ACTIVATION_OF_ATR_IN_RESPONSE_TO_REPLICATION_STRESS	0.00406914	0.0587313	4.52741	6	32
RESPONSE_TO_UV	0.00444233	0.0620493	5.44323	5	23
NUCLEOPLASM	0.00459554	0.0621834	1.97108	23	255
MEIOTIC_CELL_CYCLE	0.00477208	0.0626155	4.35928	6	33
MICROTUBULE_ORGANIZING_CENTER_ORGANIZATION_AND_BIOGENESIS	0.005021	0.0639438	7.11657	4	15
REACTOME_RNA_POL_III_TRANSCRIPTION_INITIATION_FROM_TYPE_3_PROMOTER	0.00538966	0.0666778	5.15622	5	24
TRNA_PROCESSING	0.00783922	0.0830125	9.77083	3	9
CHROMATIN_ASSEMBLY_OR_DISASSEMBLY	0.00769635	0.0830125	4.6642	5	26
CHROMOSOME_ORGANIZATION_AND_BIOGENESIS	0.00758163	0.0830125	2.44361	13	118
MAGNESIUM_ION_BINDING	0.00845273	0.0851171	3.02235	8	60
REACTOME_G2_M_CHECKPOINTS	0.00968111	0.0952709	3.67627	6	38
INTEGRATOR_COMPLEX	0.0107964	0.0973922	8.37415	3	10
CENTROSOME_CYCLE	0.0107964	0.0973922	8.37415	3	10
REACTOME_ACTIVATION_OF_THE_PRE_REPLICATIVE_COMPLEX	0.0106124	0.0973922	4.25775	5	28

## Sheet: E) High conf. cilia set enrich
MsigDB set names	P-value	FDR	OR	Overlap	Set size
CELL_PROJECTION_PART	2.10374e-05	0.000231411	19.0846	5	19
CENTROSOME_ORGANIZATION_AND_BIOGENESIS	0.00204979	0.0150318	14.4261	3	14
MICROTUBULE_ORGANIZING_CENTER_ORGANIZATION_AND_BIOGENESIS	0.00252697	0.0171056	13.2227	3	15
REACTOME_GENERIC_TRANSCRIPTION_PATHWAY	6.57184e-33	5.78322e-31	12.8848	50	315
MICROTUBULE_MOTOR_ACTIVITY	0.00306734	0.0192804	12.2043	3	16
REACTOME_LOSS_OF_NLP_FROM_MITOTIC_CENTROSOMES	6.29831e-07	2.54788e-05	10.8839	9	54
MICROTUBULE_ORGANIZING_CENTER_PART	0.00434761	0.025506	10.575	3	18
CENTROSOME	8.68596e-07	2.54788e-05	10.4187	9	56
REACTOME_RECRUITMENT_OF_MITOTIC_CENTROSOME_PROTEINS_AND_COMPLEXES	1.58838e-06	3.49442e-05	9.59772	9	60
MOTOR_ACTIVITY	0.00152026	0.0121621	9.23651	4	27
MICROTUBULE_ORGANIZING_CENTER	2.77318e-06	4.88079e-05	8.89619	9	64
REACTOME_MITOTIC_G2_G2_M_PHASES	1.05814e-05	0.000133023	7.40543	9	75
MICROTUBULE_CYTOSKELETON	3.53187e-06	5.18007e-05	5.38883	13	146
CELL_PROJECTION	0.000750466	0.00733789	4.48797	8	104
GAMETE_GENERATION	0.015483	0.0717108	3.16392	6	107
SEXUAL_REPRODUCTION	0.01135	0.0587529	3.04048	7	130
CYTOSKELETAL_PART	0.00120133	0.0105717	3.0353	12	227
NUCLEOLUS	0.0205341	0.0903501	2.95679	6	114
REACTOME_CELL_CYCLE_MITOTIC	0.012756	0.0623628	2.31546	12	292
CYTOSKELETON	0.00807063	0.0443885	2.23559	14	354

## Sheet: F)True-pos. gene-set enrichment
MsigDB set names	P-value	FDR	OR	Overlap	Set size
CENTROSOME	3.49324e-12	4.19189e-11	49.1457	9	56
MICROTUBULE_CYTOSKELETON	2.28963e-12	4.19189e-11	24.6365	12	146
MICROTUBULE_ORGANIZING_CENTER	1.23489e-11	9.87914e-11	41.9646	9	64
REACTOME_LOSS_OF_NLP_FROM_MITOTIC_CENTROSOMES	1.21344e-10	7.28067e-10	43.5504	8	54
REACTOME_RECRUITMENT_OF_MITOTIC_CENTROSOME_PROTEINS_AND_COMPLEXES	2.9214e-10	1.40227e-09	38.5028	8	60
CYTOSKELETAL_PART	4.12464e-10	1.64986e-09	15.2327	12	227
REACTOME_MITOTIC_G2_G2_M_PHASES	1.82684e-09	6.26345e-09	29.8391	8	75
CYTOSKELETON	5.98205e-09	1.79462e-08	10.5601	13	354
CELL_PROJECTION_PART	2.12154e-08	5.65744e-08	83.5958	5	19
CELL_PROJECTION	2.51712e-08	6.0411e-08	20.7663	8	104
MOTOR_ACTIVITY	7.14982e-06	1.51164e-05	39.7681	4	27
REACTOME_CELL_CYCLE_MITOTIC	7.55822e-06	1.51164e-05	7.97438	9	292
KEGG_HUNTINGTONS_DISEASE	9.14321e-06	1.68798e-05	11.0675	7	160
SEXUAL_REPRODUCTION	3.12127e-05	5.02208e-05	11.4655	6	130
REACTOME_CELL_CYCLE	3.1388e-05	5.02208e-05	6.59978	9	349
CENTROSOME_ORGANIZATION_AND_BIOGENESIS	3.48744e-05	5.23116e-05	61.0791	3	14
MICROTUBULE_ORGANIZING_CENTER_ORGANIZATION_AND_BIOGENESIS	4.3448e-05	6.13384e-05	55.9837	3	15
MICROTUBULE_MOTOR_ACTIVITY	5.32967e-05	7.10623e-05	51.6722	3	16
GAMETE_GENERATION	0.000142019	0.000179392	11.3759	5	107
REPRODUCTION	0.000900312	0.00108037	5.98397	6	241
HALLMARK_MITOTIC_SPINDLE	0.00190512	0.00217728	6.25556	5	189
HALLMARK_SPERMATOGENESIS	0.00332974	0.00363244	7.12931	4	131
KEGG_PURINE_METABOLISM	0.034316	0.035808	4.47929	3	151

## Sheet: G)False-neg.gene-set enrichment
MsigDB set names	P-value	FDR	OR	Overlap	Set size
REACTOME_RECRUITMENT_OF_MITOTIC_CENTROSOME_PROTEINS_AND_COMPLEXES	1.68247e-15	3.73509e-13	31.3663	14	60
PHOTORECEPTOR_CELL_MAINTENANCE	6.87899e-15	7.63568e-13	390.362	8	10
REACTOME_MITOTIC_G2_G2_M_PHASES	4.7519e-14	3.51641e-12	23.6185	14	75
MICROTUBULE_CYTOSKELETON	3.62854e-12	1.61107e-10	12.8393	16	146
CYTOSKELETON	3.23297e-12	1.61107e-10	7.6574	23	354
SENSORY_PERCEPTION	7.58005e-12	2.80462e-10	11.0262	17	179
REACTOME_LOSS_OF_NLP_FROM_MITOTIC_CENTROSOMES	1.02215e-11	3.24167e-10	25.5964	11	54
NEUROLOGICAL_SYSTEM_PROCESS	2.90372e-11	8.05781e-10	7.1546	22	357
BIOCARTA_SHH_PATHWAY	1.60431e-10	3.78579e-09	75.1363	7	16
KEGG_BASAL_CELL_CARCINOMA	1.7126e-10	3.78579e-09	23.5945	10	52
HALLMARK_MITOTIC_SPINDLE	1.87584e-10	3.78579e-09	9.60706	16	189
MICROTUBULE_ORGANIZING_CENTER	1.47031e-09	2.72008e-08	18.3297	10	64
CYTOSKELETAL_PART	2.79863e-09	4.7792e-08	7.84717	16	227
KEGG_HEDGEHOG_SIGNALING_PATHWAY	4.69135e-09	7.43914e-08	20.071	9	53
REACTOME_CELL_CYCLE_MITOTIC	9.91477e-08	1.46739e-06	5.96026	16	292
REACTOME_POST_CHAPERONIN_TUBULIN_FOLDING_PATHWAY	3.88437e-07	5.38956e-06	47.4028	5	15
MICROTUBULE_ORGANIZING_CENTER_PART	1.07968e-06	1.35979e-05	36.453	5	18
REACTOME_CELL_CYCLE	1.10253e-06	1.35979e-05	4.9118	16	349
REACTOME_FORMATION_OF_TUBULIN_FOLDING_INTERMEDIATES_BY_CCT_TRIC	1.45257e-06	1.69722e-05	33.8459	5	19
CELLULAR_HOMEOSTASIS	1.63235e-06	1.8119e-05	8.05905	10	132
CELL_PROJECTION	1.83086e-06	1.93548e-05	9.24959	9	104
CENTROSOME	2.27077e-06	2.29141e-05	13.7466	7	56
KEGG_GAP_JUNCTION	3.73342e-06	3.60356e-05	10.0651	8	85
MICROVILLUS	4.1718e-06	3.85891e-05	53.6933	4	11
REACTOME_PREFOLDIN_MEDIATED_TRANSFER_OF_SUBSTRATE_TO_CCT_TRIC	5.0835e-06	4.51415e-05	24.9269	5	24
NEGATIVE_REGULATION_OF_CELL_DIFFERENTIATION	6.29934e-06	5.37867e-05	23.6782	5	25
HOMEOSTATIC_PROCESS	7.08362e-06	5.82431e-05	6.03263	11	191
KEGG_PATHOGENIC_ESCHERICHIA_COLI_INFECTION	1.4051e-05	0.000111405	13.3093	6	49
MICROTUBULE_CYTOSKELETON_ORGANIZATION_AND_BIOGENESIS	2.24666e-05	0.000171985	17.5274	5	32
APICAL_PART_OF_CELL	2.86032e-05	0.000211664	28.8949	4	17
HEART_DEVELOPMENT	3.52862e-05	0.000252695	15.7701	5	35
REACTOME_INSULIN_SYNTHESIS_AND_PROCESSING	4.58042e-05	0.000317767	25.0373	4	19
REACTOME_RECRUITMENT_OF_NUMA_TO_MITOTIC_CENTROSOMES	0.00010113	0.000680332	46.5591	3	9
REACTOME_PROTEIN_FOLDING	0.000109179	0.000712875	12.1201	5	44
REACTOME_NEP_NS2_INTERACTS_WITH_THE_CELLULAR_EXPORT_MACHINERY	0.000142132	0.000901521	17.8733	4	25
REACTOME_TIGHT_JUNCTION_INTERACTIONS	0.000166568	0.000973109	17.0592	4	26
REACTOME_TRANSPORT_OF_RIBONUCLEOPROTEINS_INTO_THE_HOST_NUCLEUS	0.000166568	0.000973109	17.0592	4	26
REACTOME_REGULATION_OF_GLUCOKINASE_BY_GLUCOKINASE_REGULATORY_PROTEIN	0.000166568	0.000973109	17.0592	4	26
MICROTUBULE_BASED_PROCESS	0.000186004	0.00105879	8.03844	6	77
REACTOME_CELL_CELL_JUNCTION_ORGANIZATION	0.000243789	0.00135303	10.0493	5	52
PATTERN_SPECIFICATION_PROCESS	0.000258041	0.0013972	15.0077	4	29
MICROTUBULE	0.000295251	0.00156061	14.4291	4	30
REGULATION_OF_CELL_DIFFERENTIATION	0.000317956	0.00164154	9.44352	5	55
REACTOME_TRANSPORT_OF_MATURE_MRNA_DERIVED_FROM_AN_INTRONLESS_TRANSCRIPT	0.000336159	0.00165839	13.8933	4	31
REACTOME_INTERACTIONS_OF_VPR_WITH_HOST_CELLULAR_PROTEINS	0.000336159	0.00165839	13.8933	4	31
PROTEIN_LOCALIZATION	0.000353207	0.00170461	4.50897	9	202
APICAL_PLASMA_MEMBRANE	0.00042112	0.00194768	25.3835	3	14
BIOCARTA_PS1_PATHWAY	0.00042112	0.00194768	25.3835	3	14
KEGG_TIGHT_JUNCTION	0.000442012	0.00200259	5.62153	7	126
CELLULAR_LOCALIZATION	0.000453473	0.00201342	3.45216	12	353
BIOCARTA_PITX2_PATHWAY	0.000522229	0.00226583	23.2659	3	15
HALLMARK_HEDGEHOG_SIGNALING	0.000540941	0.00226583	12.0959	4	35
KEGG_PATHWAYS_IN_CANCER	0.000538627	0.00226583	3.60116	11	309
REACTOME_GLUCOSE_TRANSPORT	0.000603481	0.00248098	11.7167	4	36
EMBRYONIC_MORPHOGENESIS	0.000637653	0.00252784	21.4741	3	16
BIOCARTA_MTA3_PATHWAY	0.000637653	0.00252784	21.4741	3	16
MACROMOLECULE_LOCALIZATION	0.000723851	0.00281921	4.05801	9	223
SPINDLE	0.000743672	0.00284647	11.0254	4	38
REACTOME_CELL_JUNCTION_ORGANIZATION	0.0009718	0.0036566	7.25356	5	70
CELL_PROJECTION_PART	0.00107738	0.00398632	17.4426	3	19
REGULATION_OF_BIOLOGICAL_QUALITY	0.00121635	0.00442672	3.06057	12	395
TUBULIN_BINDING	0.00130072	0.0046574	9.36605	4	44
CYTOSKELETAL_PROTEIN_BINDING	0.00134268	0.00473136	4.60169	7	152
REACTOME_METABOLISM_OF_NON_CODING_RNA	0.00153767	0.00533378	8.91831	4	46
REACTOME_TRANSPORT_OF_MATURE_TRANSCRIPT_TO_CYTOPLASM	0.00180313	0.00615839	8.51126	4	48
NUCLEOCYTOPLASMIC_TRANSPORT	0.00208439	0.00701113	6.03692	5	83
NUCLEAR_TRANSPORT	0.00219734	0.00726237	5.95992	5	84
ACTIN_CYTOSKELETON	0.00222451	0.00726237	4.85598	6	123
BIOCARTA_WNT_PATHWAY	0.00273482	0.00879899	12.1257	3	26
BIOCARTA_GSK3_PATHWAY	0.00305244	0.00968059	11.6193	3	27
TIGHT_JUNCTION	0.00339181	0.0106054	11.1534	3	28
REACTOME_LATE_PHASE_OF_HIV_LIFE_CYCLE	0.00358539	0.0109035	5.28506	5	94
INTRACELLULAR_PROTEIN_TRANSPORT	0.0035401	0.0109035	4.39904	6	135
NEGATIVE_REGULATION_OF_DEVELOPMENTAL_PROCESS	0.0040647	0.0121941	3.73633	7	185
REACTOME_ANTIVIRAL_MECHANISM_BY_IFN_STIMULATED_GENES	0.00433961	0.0128452	6.56173	4	61
APICAL_JUNCTION_COMPLEX	0.00454494	0.0131036	9.95552	3	31
APICOLATERAL_PLASMA_MEMBRANE	0.00454494	0.0131036	9.95552	3	31
TRANSCRIPTION_FACTOR_BINDING	0.00477782	0.0135984	3.02551	9	294
AMINE_RECEPTOR_ACTIVITY	0.00497569	0.0136371	9.61129	3	32
MICROTUBULE_BINDING	0.00497569	0.0136371	9.61129	3	32
PROTEIN_TARGETING	0.00487248	0.0136371	4.89632	5	101
PROTEIN_TRANSPORT	0.00518927	0.014049	4.049	6	146
ANATOMICAL_STRUCTURE_MORPHOGENESIS	0.00532926	0.0142542	2.78711	10	355
PROTEIN_C_TERMINUS_BINDING	0.00574952	0.0151952	6.02959	4	66
CYTOSKELETON_ORGANIZATION_AND_BIOGENESIS	0.00587228	0.015337	3.47753	7	198
REACTOME_HIV_LIFE_CYCLE	0.00621215	0.016036	4.60557	5	107
REACTOME_AMINE_LIGAND_BINDING_RECEPTORS	0.00641229	0.0163624	8.70767	3	35
REACTOME_CELL_CELL_COMMUNICATION	0.00697084	0.0175855	4.47266	5	110
BIOCARTA_ALK_PATHWAY	0.00749354	0.0186918	8.19385	3	37
REACTOME_HOST_INTERACTIONS_OF_HIV_FACTORS	0.00808033	0.0199315	4.30683	5	114
INTRACELLULAR_TRANSPORT	0.00835008	0.0203705	2.96224	8	265
TRANSCRIPTION_ACTIVATOR_ACTIVITY	0.00851124	0.020538	3.62797	6	162
AXONOGENESIS	0.00930636	0.0222152	7.52727	3	40
ESTABLISHMENT_OF_CELLULAR_LOCALIZATION	0.0110657	0.0261339	2.62579	9	336
HALLMARK_APICAL_SURFACE	0.0113539	0.0265323	6.96068	3	43
G_PROTEIN_SIGNALING_COUPLED_TO_IP3_SECOND_MESSENGERPHOSPHOLIPASE_C_ACTIVATING	0.0120895	0.0276688	6.79024	3	44
PROTEIN_IMPORT_INTO_NUCLEUS	0.0120895	0.0276688	6.79024	3	44
REACTOME_MITOTIC_PROMETAPHASE	0.0122224	0.0276876	4.78523	4	82
MICROTUBULE_ASSOCIATED_COMPLEX	0.0128519	0.0288195	6.62792	3	45
NUCLEAR_IMPORT	0.0136413	0.0294017	6.47315	3	46
CELLULAR_MORPHOGENESIS_DURING_DIFFERENTIATION	0.0136413	0.0294017	6.47315	3	46
NEUROTRANSMITTER_RECEPTOR_ACTIVITY	0.0136413	0.0294017	6.47315	3	46
ESTABLISHMENT_OF_PROTEIN_LOCALIZATION	0.013481	0.0294017	3.26595	6	179
CELL_CYCLE_PROCESS	0.0141757	0.0302596	3.22798	6	181
PHOSPHOINOSITIDE_MEDIATED_SIGNALING	0.0144578	0.0305678	6.32541	3	47
NEURITE_DEVELOPMENT	0.0153014	0.0320463	6.18424	3	48
POSITIVE_REGULATION_OF_TRANSCRIPTION	0.0159576	0.0329327	3.60363	5	135
HALLMARK_G2M_CHECKPOINT	0.0160213	0.0329327	3.13676	6	186
NEUROTRANSMITTER_BINDING	0.0161723	0.0329381	6.04921	3	49
NERVOUS_SYSTEM_DEVELOPMENT	0.0167243	0.0337527	2.44034	9	360
ORGAN_MORPHOGENESIS	0.0173919	0.0347837	3.5213	5	138
G_PROTEIN_SIGNALING_COUPLED_TO_CYCLIC_NUCLEOTIDE_SECOND_MESSENGER	0.0179812	0.0356414	4.23728	4	92
EMBRYONIC_DEVELOPMENT	0.0189497	0.0372285	5.67718	3	52
CYCLIC_NUCLEOTIDE_MEDIATED_SIGNALING	0.0193044	0.0375927	4.1423	4	94
PROTEIN_SERINE_THREONINE_KINASE_ACTIVITY	0.019752	0.03813	2.98472	6	195
DNA_DEPENDENT_DNA_REPLICATION	0.0199305	0.0381428	5.56309	3	53
NEURON_DEVELOPMENT	0.0209389	0.0389701	5.45348	3	54
POSITIVE_REGULATION_OF_NUCLEOBASENUCLEOSIDENUCLEOTIDE_AND_NUCLEIC_ACID_METABOLIC_PROCESS	0.0210649	0.0389701	3.34292	5	145
MITOTIC_CELL_CYCLE	0.0210649	0.0389701	3.34292	5	145
SECOND_MESSENGER_MEDIATED_SIGNALING	0.0210649	0.0389701	3.34292	5	145
KEGG_MELANOGENESIS	0.0213997	0.0392622	4.0075	4	97
PROTEIN_IMPORT	0.0230385	0.0419226	5.24665	3	56
G_PROTEIN_SIGNALING_COUPLED_TO_CAMP_NUCLEOTIDE_SECOND_MESSENGER	0.0241298	0.0435513	5.14899	3	57
CAMP_MEDIATED_SIGNALING	0.0252487	0.0452032	5.05488	3	58
REACTOME_INFLUENZA_LIFE_CYCLE	0.0268149	0.0476233	3.7244	4	104
INTERCELLULAR_JUNCTION	0.0287706	0.0506911	4.79201	3	61
REACTOME_MITOTIC_M_M_G1_PHASES	0.0305558	0.0534125	3.01493	5	160
REGULATION_OF_TRANSPORT	0.031256	0.0542097	4.63136	3	63
NEURON_DIFFERENTIATION	0.0379463	0.0648007	4.27301	3	68
REACTOME_DIABETES_PATHWAYS	0.0378564	0.0648007	3.32143	4	116
KEGG_ENDOCYTOSIS	0.0398248	0.0674894	2.79497	5	172
KEGG_CELL_CYCLE	0.0409691	0.0689026	3.23382	4	119
GENERATION_OF_NEURONS	0.0437825	0.0730806	4.02372	3	72
NEGATIVE_REGULATION_OF_TRANSCRIPTION	0.0441419	0.0731306	2.71237	5	177
TRANSMISSION_OF_NERVE_IMPULSE	0.0459446	0.0755534	2.68066	5	179
REACTOME_PROCESSING_OF_CAPPED_INTRON_CONTAINING_PRE_MRNA	0.0464719	0.0758585	3.09755	4	124
REACTOME_DNA_REPLICATION	0.0468623	0.0759375	2.66508	5	180
CELL_SURFACE	0.0484367	0.0768073	3.85492	3	75
CELL_JUNCTION	0.0484367	0.0768073	3.85492	3	75
RHODOPSIN_LIKE_RECEPTOR_ACTIVITY	0.048783	0.0768073	3.04617	4	126
REACTOME_HIV_INFECTION	0.0487304	0.0768073	2.63444	5	182
MITOSIS	0.0500401	0.0782317	3.80174	3	76
NEGATIVE_REGULATION_OF_CELLULAR_METABOLIC_PROCESS	0.052157	0.0809711	2.33855	6	246
CELL_CELL_ADHESION	0.0550039	0.083636	3.6506	3	79
M_PHASE_OF_MITOTIC_CELL_CYCLE	0.0550039	0.083636	3.6506	3	79
NEGATIVE_REGULATION_OF_METABOLIC_PROCESS	0.05471	0.083636	2.30899	6	249
NEUROGENESIS	0.0601944	0.0909059	3.51093	3	82
REACTOME_CLASS_B_2_SECRETIN_FAMILY_RECEPTORS	0.0637783	0.0956674	3.42357	3	84
REACTOME_INTERFERON_SIGNALING	0.0667056	0.0987243	2.72882	4	140
NEGATIVE_REGULATION_OF_NUCLEOBASENUCLEOSIDENUCLEOTIDE_AND_NUCLEIC_ACID_METABOLIC_PROCESS	0.0663755	0.0987243	2.39953	5	199
